# Supplementary material for: Multiple marker abundance profiling: combining selected reaction monitoring and data‐dependent acquisition for rapid estimation of organelle abundance in subcellular samples
Source: Plant J. 2017 Nov 20;92(6):1202–17. doi: 10.1111/tpj.13743 (PMC5863471; doi:10.1111/tpj.13743)
Supplement: Supplementary file 2 — Table S1. Publications containing supplemental SpC data used in NPAS. Table S2. Normalized PAS. Table S3. HC‐marker collections used to assign proteins to subcellular locations. Table S4. Overview of SRM transitions. Table S5. SRM signal intensity values for all target peptides after normalization to stable isotope‐labelled standards. Table S6. Peptide spectral matches for datasets 22–24 in Figure S1. [file TPJ-92-1202-s002.xlsx]

## Sheet: TableS1
Table S1: Publications containing supplemental spectral count data used in NPAS. For some publications, peptide spectral match data was available, for other only the total specrtal count per proeins was given ('spectral match level'). Spectral data for each publication has been scaled to Arabidopsis data from paxdb.org, and represented graphically in Fig. S1 (Data number Fig. S1).
Publication year	First author	Title	PubMedID	PRIDE data (if available)	proteins identified	proteins shared with paxdb data	spectral match level	Dataset number Fig. S1
2013	Behrens C, et al.	The 'protein complex proteome' of chloroplasts in Arabidopsis thaliana.	23851315		463	431	peptide	2
2007	Benschop JJ, et al.	Quantitative phosphoproteomics of early elicitor signaling in Arabidopsis	17317660		1785	1737	peptide	3
2012	Bruley C, et al.	AT_CHLORO: A Chloroplast Protein Database Dedicated to Sub-Plastidial Localization. Front Plant Sci. 2012 Sep 11;3:205.	20061580		1257	1261	peptide	1
2008	Carroll AJ, et al.	Analysis of the Arabidopsis cytosolic ribosome proteome provides detailed insights into its components and their post-translational modification.	17934214		214	214	peptide	4
2016	de Michele R et al.	Free-Flow Electrophoresis of Plasma Membrane Vesicles Enriched by Two-Phase Partitioning Enhances the Quality of the Proteome from Arabidopsis Seedlings.	26781341	PXD001795	1430	1432	peptide	5
2012	Drakakaki G, et al.	Isolation and proteomic analysis of the SYP61 compartment reveal its role in exocytic trafficking in Arabidopsis.	21826108		128	129	peptide	6
2011	Fernandez-Calvino et al	Arabidopsis plasmodesmal proteome. PLoS One 6:e18880	21533090		770	787	peptide	7
2015	Heard W et al.	Identification of Regulatory and Cargo Proteins of Endosomal and Secretory Pathways in Arabidopsis thaliana by Proteomic Dissection.	25900983	PXD001877 (GOT1), PXD001878 (VAMP711), PXD001879 (RABF1), PXD001880 (CLC2), PXD001881 (RABG3F), PXD001882 (RabD2A), PXD001883 (RABF2B)	1443 (CLC), 748 (GOT1), 1648 (RABD2a), 1349 (RABF1), 1406 (RABF2b), 1552 (RABG3f), 1565 (VAMP711)	1480 (CLC), 763 (GOT1), 1669 (RABD2a), 1367 (RABF1), 1433 (RABF2b), 1597 (RASBG3f), 1608 (VAMP711)	peptide	8 to 14
2012	Hummel M, et al.	Dynamic protein composition of Arabidopsis thaliana cytosolic ribosomes in response to sucrose feeding as revealed by label free MSE proteomics.	22522809		361	373	peptide	15
2009	Igawa T, et al	Isolation and identification of ubiquitin-related proteins from Arabidopsis seedlings. J Exp Bot 60:3067-73	19429840		195	195	peptide	16
2011	Ito J, et al.	Analysis of the Arabidopsis cytosolic proteome highlights subcellular partitioning of central plant metabolism.	21166475		1707	1719	peptide	17
2009	Ito J, et al.	A survey of the Arabidopsis thaliana mitochondrial phosphoproteome.	19688752		72	72	peptide	18
2006	Ito J, et al.	Analysis of the soluble ATP-binding proteome of plant mitochondria identifies new proteins and nucleotide triphosphate interactions within the matrix	17137349		27	27	peptide	19
2010	Keinath NF, et al.	PAMP (pathogen-associated molecular pattern)-induced changes in plasma membrane compartmentalization reveal novel components of plant immunity.	20843791		300	302	peptide	20
2011	Kong RP, et al.	Development of online high-/low-pH reversed-phase-reversed-phase two-dimensional liquid chromatography for shotgun proteomics: a reversed-phase-strong cation exchange-reversed-phase approach.	21531424		675	677	peptide	21
2017	This study - See Table S6	Whole cell subcellular proteomes from cell-suspension culture	See Table S6	See Table S6	7701 (Set1), 9207 (Set2), 4038 (Set3)	7904 (Set1), 9497, (Set2), 4078 (Set3)	peptide	22 to 24
2017	Li L, et al.	Protein Degradation Rate in Arabidopsis Thaliana Leaf Growth and Development	28138016		8606 (set10), 8910 (set 11), 7140 (set12)	9799 (set 10), 10123 (set 11), 8206 (set12)	peptide	25 to27
2009	Mitra SK, et al.	An efficient organic solvent based extraction method for the proteomic analysis of Arabidopsis plasma membranes.	19334764		1331	1354	peptide	28
2014	Nikolovski N et al.	Label-free protein quantification for plant Golgi protein localization and abundance.	25122472	PXD001056	2899	3061	peptide	29
2012	Parsons HT, et al.	Isolation and proteomic characterization of the Arabidopsis Golgi defines functional and novel components involved in plant cell wall biosynthesis.	22430844	PRD000424	346	350	peptide	30
2012	Trentmann et al.	Cold acclimation induces changes in Arabidopsis tonoplast protein abundance and activity and alters phosphorylation of tonoplast monosaccharide transporters.	21988472	PRD000531	695	702	peptide	31
2008	Sugiyama N, et al.	Large-scale phosphorylation mapping reveals the extent of tyrosine phosphorylation in Arabidopsis	18463617		894	911	peptide	32
2015	Sultana N, et al.	Ascorbate deficiency influences the leaf cell wall glycoproteome in Arabidopsis thaliana.	24393051		254	288	peptide	33
2012	Wang M, et al	PaxDb, a database of protein abundance averages across all three domains of life	22535208		20185	20185	peptide	34
2011	Zhang Y, et al.	Combining various strategies to increase the coverage of the plant cell wall glycoproteome.	21109274		115	115	peptide	n/a
2013	Bernfur K, et al.	Relative abundance of integral plasma membrane proteins in Arabidopsis leaf and root tissue determined by metabolic labeling and mass spectrometry.	23990937		186	188	protein	1
2004	Brugiere S, et al.	The hydrophobic proteome of mitochondrial membranes from Arabidopsis cell suspensions	15276431		114	114	protein	2
2006	Dunkley	Mapping the Arabidopsis organelle proteome.	16618929		672	673	protein	3
2012	Elmore JM, et al.	Quantitative proteomics reveals dynamic changes in the plasma membrane during Arabidopsis immune signaling.	22215637		1869	1874	protein	4
2006	Elortza	Modification-specific proteomics of plasma membrane proteins: identification and characterization of glycosylphosphatidylinositol-anchored proteins released upon phospholipase D treatment.	16602701		37	37	protein	5
2008	Eubel H, et al.	Novel proteins, putative membrane transporters, and an integrated metabolic network are revealed by quantitative proteomic analysis of Arabidopsis cell culture peroxisomes.	18931141		168	170	protein	6
2011	Finkmeier	Proteins of diverse function and subcellular location are lysine acetylated in Arabidopsis.	21311031		195 (chloroplast), 60 (mitochondria)	195 (chloroplast), 62 (miotchondria)	protein	7,8
2011	Fukao	iTRAQ analysis reveals mechanisms of growth defects due to excess zinc in Arabidopsis.	21325567		520	520	protein	9
2008	Irshad	A new picture of cell wall protein dynamics in elongating cells of Arabidopsis thaliana: confirmed actors and newcomers.	18796151		46	46	protein	10
2009	Jones	Phosphoproteomic analysis of nuclei-enriched fractions from Arabidopsis thaliana	19245862		737	767	protein	11
2014	Konig AC, et al.	The mitochondrial lysine acetylome of Arabidopsis.	24727099		536	539	protein	12
2011	Lee CP, et al.	Recent advances in the composition and heterogeneity of the Arabidopsis mitochondrial proteome	23355843		31	31	protein	13
2009	Miles	Quantitative proteomics identifies oxidant-induced, AtMPK6-dependent changes in Arabidopsis thaliana protein profiles	19816138		79	79	protein	14
2010	Miller	Proteomic analyses identify a diverse array of nuclear processes affected by small ubiquitin-like modifier conjugation in Arabidopsis	20813957		140	142	protein	15
2016	Nguyen-Kim H et al.	Arabidopsis thaliana root cell wall proteomics: Increasing the proteome coverage using a combinatorial peptide ligand library and description of unexpected Hyp in peroxidase amino acid sequences.	26572690		720	720	protein	16
2010	Ni RJ, et al.	Identification of low abundance polyA-binding proteins in Arabidopsis chloroplast using polyA-affinity column.	19288221		18	18	protein	17
2010	Olinares PD, et al.	Megadalton complexes in the chloroplast stroma of arabidopsis thaliana characterized by size exclusion chromatography, mass spectrometry, and hierarchical clustering.	20423899		643	643	protein	18
2013	Quan S, et al.	Proteome analysis of peroxisomes from etiolated Arabidopsis seedlings identifies a peroxisomal protease involved in Î²-oxidation and development.	24130194		196	197	protein	19
2013	Sakamoto Y, et al.	LITTLE NUCLEI 1 and 4 Regulate Nuclear Morphology in Arabidopsis thaliana.	23396599		657	657	protein	20
2004	Szponarski W, et al.	Large-scale characterization of integral proteins from Arabidopsis vacuolar membrane by two-dimensional liquid chromatography	14760709		65	68	protein	21
2010	Tamura	Identification and characterization of nuclear pore complex components in Arabidopsis thaliana	21189294		186	198	protein	22
2015	Zargar	Quantitative proteomics of Arabidopsis shoot microsomal proteins reveals a cross-talk between excess zinc and iron deficiency	25641898		908	909	protein	23
2011	Zhang ZJ, et al.	Simplified enrichment of plasma membrane proteins for proteomic analyses in Arabidopsis thaliana.	21433285		727	728	protein	24

## Sheet: TableS2
Table S2 Normalized Protein Abundance Scores. Newly-acquired data (PXD007246, PXD007245, PXD007247) and published data (Table S1) was median-centred and scaled to existing tissue proteome data in paxdb.org, as detailed in the experimental procedures, and standard deviation calculated for all proteins represented in more than one study. Data was taken from representative gene models only. Normaliz…
protein identifier	protein length	means spectral counts	PAS	PAS minus StDev	PAS plus StDev	log10_StDev	NPAS	NPAS Min	NPAS Max
AT1G01020	245	2	0.383	0.383	0.383	0	4.48e-07	4.48e-07	4.48e-07
AT1G01030	358	1.5	0.565	0.37204	0.85803	0.18145	6.61e-07	4.35e-07	1e-06
AT1G01040	1910	4.8	0.52476	0.0929	2.96413	0.75194	6.14e-07	1.09e-07	3.47e-06
AT1G01050	212	87.8438	86.0599	41.1707	179.892	0.32021	0.000100664	4.82e-05	0.000210421
AT1G01060	645	6.8	1.76316	0.44725	6.95085	0.59575	2.06e-06	5.23e-07	8.13e-06
AT1G01070	365	1	4.09116	2.9546	5.66491	0.14135	4.79e-06	3.46e-06	6.63e-06
AT1G01080	294	88.519	92.7748	20.5745	418.341	0.6541	0.000108519	2.41e-05	0.000489335
AT1G01090	428	96.906	170.338	64.4961	449.872	0.42178	0.000199244	7.54e-05	0.000526216
AT1G01100	112	1561.76	918.769	318.839	2647.53	0.45963	0.00107468	0.000372947	0.00309682
AT1G01110	527	1.5	0.4549	0.07794	2.65492	0.76614	5.32e-07	9.12e-08	3.11e-06
AT1G01120	528	25.25	1.83891	0.59822	5.65277	0.4877	2.15e-06	7e-07	6.61e-06
AT1G01140	451	2.125	7.04379	1.35714	36.5586	0.71518	8.24e-06	1.59e-06	4.28e-05
AT1G01150	345	25.3	6.95559	3.61181	13.395	0.28461	8.14e-06	4.22e-06	1.57e-05
AT1G01160	229	5.5	9.2393	5.13828	16.6135	0.25482	1.08e-05	6.01e-06	1.94e-05
AT1G01170	83	40.9615	60.4151	21.8683	166.907	0.44133	7.07e-05	2.56e-05	0.000195232
AT1G01180	307	1.33333	1.47677	0.23982	9.09361	0.78942	1.73e-06	2.81e-07	1.06e-05
AT1G01190	535	4.5	0.33615	0.03142	3.59669	1.02937	3.93e-07	3.68e-08	4.21e-06
AT1G01200	237	1130.3	10.576	3.02493	36.9769	0.54361	1.24e-05	3.54e-06	4.33e-05
AT1G01210	106	5.75	16.5802	8.67751	31.68	0.28119	1.94e-05	1.02e-05	3.71e-05
AT1G01220	1055	7.36	10.1344	3.5472	28.9544	0.45591	1.19e-05	4.15e-06	3.39e-05
AT1G01225	260	1.5	3.21153	0.6439	16.0179	0.69789	3.76e-06	7.53e-07	1.87e-05
AT1G01230	157	2.25	5.16671	1.16981	22.8198	0.6451	6.04e-06	1.37e-06	2.67e-05
AT1G01240	331	1.5	2.11486	1.96647	2.27444	0.03159	2.47e-06	2.3e-06	2.66e-06
AT1G01250	192	2	30.2719	30.2719	30.2719	0	3.54e-05	3.54e-05	3.54e-05
AT1G01260	590	19.5	1.22341	0.4964	3.01514	0.39174	1.43e-06	5.81e-07	3.53e-06
AT1G01280	510	2.75	3.89908	1.14509	13.2765	0.53212	4.56e-06	1.34e-06	1.55e-05
AT1G01290	270	2.14286	2.30009	0.93973	5.62969	0.38874	2.69e-06	1.1e-06	6.59e-06
AT1G01300	485	31.3131	41.4711	11.0518	155.617	0.57431	4.85e-05	1.29e-05	0.000182026
AT1G01305	141	2	7.85	7.85	7.85	0	9.18e-06	9.18e-06	9.18e-06
AT1G01310	241	89	1.21	1.21	1.21	0	1.42e-06	1.42e-06	1.42e-06
AT1G01320	1797	102.289	39.235	8.67445	177.462	0.65543	4.59e-05	1.01e-05	0.000207578
AT1G01340	711	3.2	0.04011	0.0073	0.22033	0.73981	4.69e-08	8.54e-09	2.58e-07
AT1G01350	343	14.65	7.30583	3.90881	13.6551	0.27163	8.55e-06	4.57e-06	1.6e-05
AT1G01355	228	1	0.16564	0.02853	0.96162	0.76385	1.94e-07	3.34e-08	1.12e-06
AT1G01360	187	0.2	18.2865	18.2865	18.2865	0	2.14e-05	2.14e-05	2.14e-05
AT1G01370	178	17.6778	78.9066	31.3675	198.494	0.40063	9.23e-05	3.67e-05	0.000232179
AT1G01390	480	1.6	4.54401	0.49518	41.6977	0.96267	5.32e-06	5.79e-07	4.88e-05
AT1G01400	204	3	2.29312	0.59698	8.80826	0.58446	2.68e-06	6.98e-07	1.03e-05
AT1G01410	361	1	3.03019	3.03019	3.03019	0	3.54e-06	3.54e-06	3.54e-06
AT1G01420	481	5.85714	3.03489	0.82804	11.1233	0.56409	3.55e-06	9.69e-07	1.3e-05
AT1G01430	456	2.5	1.20481	0.3544	4.09585	0.53143	1.41e-06	4.15e-07	4.79e-06
AT1G01440	664	13.4167	4.04999	1.06258	15.4365	0.58109	4.74e-06	1.24e-06	1.81e-05
AT1G01450	470	1	3.45802	1.44551	8.27245	0.37881	4.04e-06	1.69e-06	9.68e-06
AT1G01453	289	27	10.9705	2.22306	54.1384	0.69328	1.28e-05	2.6e-06	6.33e-05
AT1G01470	151	37.1333	171.419	57.7363	508.945	0.47261	0.000200509	6.75e-05	0.000595315
AT1G01480	496	1	1.6842	1.51014	1.87833	0.04738	1.97e-06	1.77e-06	2.2e-06
AT1G01490	177	11.8	23.4669	8.40441	65.5247	0.44595	2.74e-05	9.83e-06	7.66e-05
AT1G01500	327	1	1.69328	0.11969	23.9543	1.15065	1.98e-06	1.4e-07	2.8e-05
AT1G01510	636	6.625	7.46872	3.15143	17.7005	0.37474	8.74e-06	3.69e-06	2.07e-05
AT1G01520	287	1	4.74965	4.74965	4.74965	0	5.56e-06	5.56e-06	5.56e-06
AT1G01530	247	0.8	1.03919	0.23304	4.63409	0.64927	1.22e-06	2.73e-07	5.42e-06
AT1G01540	472	12.2121	3.2058	0.94201	10.9099	0.53188	3.75e-06	1.1e-06	1.28e-05
AT1G01550	349	1.22222	9.04781	2.78687	29.3745	0.51143	1.06e-05	3.26e-06	3.44e-05
AT1G01560	369	66.0167	17.1556	6.22065	47.3126	0.44057	2.01e-05	7.28e-06	5.53e-05
AT1G01570	478	4	4.75365	3.87998	5.82406	0.0882	5.56e-06	4.54e-06	6.81e-06
AT1G01580	725	5.6	4.23896	1.80731	9.94228	0.37023	4.96e-06	2.11e-06	1.16e-05
AT1G01600	554	12.3667	1.33317	0.27867	6.3779	0.67979	1.56e-06	3.26e-07	7.46e-06
AT1G01610	503	11.8583	19.7817	4.34263	90.1099	0.65851	2.31e-05	5.08e-06	0.000105402
AT1G01620	286	648.453	163.351	66.6396	400.418	0.38939	0.000191072	7.79e-05	0.00046837
AT1G01630	255	8.17949	16.0352	7.24739	35.4785	0.34489	1.88e-05	8.48e-06	4.15e-05
AT1G01640	207	2	0.83268	0.2538	2.73186	0.51598	9.74e-07	2.97e-07	3.2e-06
AT1G01650	540	4.25	1.98872	1.26828	3.11841	0.19536	2.33e-06	1.48e-06	3.65e-06
AT1G01660	568	2	0.47446	0.16139	1.39488	0.46834	5.55e-07	1.89e-07	1.63e-06
AT1G01670	365	1.33333	7.97445	5.42027	11.7322	0.16768	9.33e-06	6.34e-06	1.37e-05
AT1G01680	308	3	1.53132	0.19121	12.2638	0.90356	1.79e-06	2.24e-07	1.43e-05
AT1G01690	449	1	0.32811	0.11961	0.90006	0.43825	3.84e-07	1.4e-07	1.05e-06
AT1G01695	433	1	3.92883	3.57914	4.31268	0.04048	4.6e-06	4.19e-06	5.04e-06
AT1G01700	485	1	0.371	0.371	0.371	0	4.34e-07	4.34e-07	4.34e-07
AT1G01710	427	8.92308	18.3233	6.75582	49.697	0.43333	2.14e-05	7.9e-06	5.81e-05
AT1G01720	289	2	0.451	0.451	0.451	0	5.28e-07	5.28e-07	5.28e-07
AT1G01725	62	2.33333	33.5553	17.5276	64.239	0.28204	3.92e-05	2.05e-05	7.51e-05
AT1G01730	224	9.23077	21.2033	8.8925	50.5571	0.37738	2.48e-05	1.04e-05	5.91e-05
AT1G01740	483	293.1	5.834	1.81111	18.7926	0.50802	6.82e-06	2.12e-06	2.2e-05
AT1G01750	140	37.4	13.0831	5.7572	29.731	0.3565	1.53e-05	6.73e-06	3.48e-05
AT1G01760	420	1	3.82093	3.82093	3.82093	0	4.47e-06	4.47e-06	4.47e-06
AT1G01770	632	2.875	3.09451	0.98168	9.75477	0.49862	3.62e-06	1.15e-06	1.14e-05
AT1G01780	205	9.33333	18.9594	5.80478	61.9246	0.51404	2.22e-05	6.79e-06	7.24e-05
AT1G01790	1193	100.078	30.4509	5.91991	156.633	0.71128	3.56e-05	6.92e-06	0.000183215
AT1G01800	295	83.439	127.147	41.5878	388.728	0.48534	0.000148724	4.86e-05	0.000454696
AT1G01810	160	1.4	17.5972	4.57299	67.7157	0.58524	2.06e-05	5.35e-06	7.92e-05
AT1G01820	235	15.7258	29.1456	11.8376	71.76	0.39131	3.41e-05	1.38e-05	8.39e-05
AT1G01830	574	4.25	2.88464	2.11109	3.94162	0.13558	3.37e-06	2.47e-06	4.61e-06
AT1G01840	152	7.5	2.40144	1.39063	4.14697	0.23726	2.81e-06	1.63e-06	4.85e-06
AT1G01860	343	1	6.05953	4.19391	8.75506	0.15982	7.09e-06	4.91e-06	1.02e-05
AT1G01880	599	2.75	0.55861	0.14215	2.19522	0.59437	6.53e-07	1.66e-07	2.57e-06
AT1G01900	774	111.769	29.7616	2.77757	318.895	1.02999	3.48e-05	3.25e-06	0.000373013
AT1G01910	353	51.2162	39.1031	12.6376	120.992	0.49054	4.57e-05	1.48e-05	0.000141524
AT1G01920	572	28.8667	4.6225	1.75807	12.154	0.41984	5.41e-06	2.06e-06	1.42e-05
AT1G01930	580	4.70588	4.61262	1.57939	13.4712	0.46546	5.4e-06	1.85e-06	1.58e-05
AT1G01940	160	5.81818	11.7862	3.86907	35.9038	0.48377	1.38e-05	4.53e-06	4.2e-05
AT1G01950	915	2.73333	2.05734	0.60133	7.03882	0.53419	2.41e-06	7.03e-07	8.23e-06
AT1G01960	1750	66.5409	31.9657	8.95511	114.103	0.55261	3.74e-05	1.05e-05	0.000133467
AT1G01970	409	5	6.76716	2.32436	19.7019	0.4641	7.92e-06	2.72e-06	2.3e-05
AT1G01980	541	22.9	4.87566	1.46877	16.185	0.52108	5.7e-06	1.72e-06	1.89e-05
AT1G01990	245	2.6	1.56298	0.11848	20.6191	1.12032	1.83e-06	1.39e-07	2.41e-05
AT1G02000	434	42	3.95945	1.11953	14.0034	0.5486	4.63e-06	1.31e-06	1.64e-05
AT1G02010	673	25.3	8.64214	0.68341	109.285	1.10194	1.01e-05	7.99e-07	0.00012783
AT1G02020	642	2.5	2.73721	0.6929	10.8129	0.59664	3.2e-06	8.1e-07	1.26e-05
AT1G02040	324	1	2.42606	2.42606	2.42606	0	2.84e-06	2.84e-06	2.84e-06
AT1G02050	395	29.5	28.2034	2.52961	314.448	1.04725	3.3e-05	2.96e-06	0.000367811
AT1G02060	710	3.33333	1.42772	0.37251	5.47197	0.5835	1.67e-06	4.36e-07	6.4e-06
AT1G02065	333	2.5	0.0307	0.00175	0.53922	1.24461	3.59e-08	2.05e-09	6.31e-07
AT1G02074	48	1	9.09571	5.51975	14.9884	0.21692	1.06e-05	6.46e-06	1.75e-05
AT1G02080	2431	73.8862	14.2986	3.85208	53.0752	0.5696	1.67e-05	4.51e-06	6.21e-05
AT1G02090	260	28.4444	21.74	8.97971	52.633	0.384	2.54e-05	1.05e-05	6.16e-05
AT1G02100	332	6.35714	7.64435	3.87502	15.0802	0.29507	8.94e-06	4.53e-06	1.76e-05
AT1G02110	703	3.46154	2.15215	0.54164	8.55132	0.59916	2.52e-06	6.34e-07	1e-05
AT1G02120	598	13.09	10.4158	4.38289	24.7528	0.37593	1.22e-05	5.13e-06	2.9e-05
AT1G02130	203	406.278	88.4588	32.6034	240.004	0.43348	0.00010347	3.81e-05	0.000280734
AT1G02140	150	27.6667	74.2797	37.4356	147.386	0.29759	8.6885e-05	4.38e-05	0.000172398
AT1G02145	497	5.54545	3.12612	0.6264	15.6013	0.69815	3.66e-06	7.33e-07	1.82e-05
AT1G02150	524	13.0303	23.8225	6.42445	88.3362	0.56915	2.79e-05	7.51e-06	0.000103327
AT1G02160	91	9.8	5.28262	2.73539	10.2018	0.28583	6.18e-06	3.2e-06	1.19e-05
AT1G02170	367	6.36842	15.3273	5.54847	42.3407	0.44129	1.79e-05	6.49e-06	4.95e-05
AT1G02180	226	9.01961	21.1961	5.45771	82.319	0.58924	2.48e-05	6.38e-06	9.63e-05
AT1G02190	627	2.625	8.84518	1.65677	47.2227	0.72744	1.03e-05	1.94e-06	5.52e-05
AT1G02205	630	13.7333	10.4573	1.64946	66.2979	0.80208	1.2232e-05	1.93e-06	7.75e-05
AT1G02220	394	2.33333	1.20956	0.33716	4.33936	0.5548	1.41e-06	3.94e-07	5.08e-06
AT1G02230	359	1.33333	10.8593	6.93236	17.0106	0.19492	1.27e-05	8.11e-06	1.99e-05
AT1G02260	502	2	0.98597	0.53025	1.83333	0.26938	1.15e-06	6.2e-07	2.14e-06
AT1G02270	484	5.25	11.6472	7.00418	19.3682	0.22087	1.36e-05	8.19e-06	2.27e-05
AT1G02280	297	33.3048	75.9302	18.9304	304.558	0.60326	8.88e-05	2.21e-05	0.000356243
AT1G02290	443	1.5	11.5599	2.96569	45.0594	0.59083	1.35e-05	3.47e-06	5.27e-05
AT1G02300	379	26.6667	5.82969	2.95654	11.4949	0.29486	6.82e-06	3.46e-06	1.34e-05
AT1G02305	362	29.0622	18.2291	7.64893	43.4438	0.37716	2.13e-05	8.95e-06	5.08e-05
AT1G02310	411	1.85714	0.69953	0.10126	4.83245	0.83936	8.18e-07	1.18e-07	5.65e-06
AT1G02330	279	21	10.4668	5.8607	18.6928	0.25186	1.2243e-05	6.86e-06	2.19e-05
AT1G02335	219	63.5128	72.3258	24.8286	210.685	0.46434	8.46e-05	2.9e-05	0.000246439
AT1G02340	292	1	11.5859	11.5859	11.5859	0	1.36e-05	1.36e-05	1.36e-05
AT1G02350	140	1	3.10336	0.89427	10.7695	0.54036	3.63e-06	1.05e-06	1.26e-05
AT1G02360	272	10.5657	8.60757	3.28589	22.548	0.41823	1.01e-05	3.84e-06	2.64e-05
AT1G02370	537	7.125	4.48307	1.23183	16.3155	0.56102	5.24e-06	1.44e-06	1.91e-05
AT1G02390	530	4	0.461	0.461	0.461	0	5.39e-07	5.39e-07	5.39e-07
AT1G02410	287	5.45	10.8951	3.94436	30.0946	0.44126	1.2744e-05	4.61e-06	3.52e-05
AT1G02420	491	1.5	0.39412	0.14784	1.05062	0.42582	4.61e-07	1.73e-07	1.23e-06
AT1G02450	142	1	12.0763	11.5186	12.661	0.02053	1.41e-05	1.35e-05	1.48e-05
AT1G02460	491	1	0.36274	0.08237	1.59753	0.64385	4.24e-07	9.63e-08	1.87e-06
AT1G02470	221	1.5	3.11849	1.22066	7.96698	0.40735	3.65e-06	1.43e-06	9.32e-06
AT1G02475	219	9.7	26.7275	7.8572	90.9176	0.53169	3.13e-05	9.19e-06	0.000106347
AT1G02500	393	891.933	59.9011	17.0482	210.47	0.54576	7.01e-05	1.99e-05	0.000246188
AT1G02510	284	2.66667	1.61762	0.61748	4.23767	0.41825	1.89e-06	7.22e-07	4.96e-06
AT1G02520	1278	206.233	6.23018	2.60933	14.8755	0.37797	7.29e-06	3.05e-06	1.74e-05
AT1G02530	1273	359.5	5.61429	1.50591	20.9311	0.5715	6.57e-06	1.76e-06	2.45e-05
AT1G02550	242	1	11.5897	11.5897	11.5897	0	1.36e-05	1.36e-05	1.36e-05
AT1G02560	298	108.932	199.596	67.4684	590.477	0.47105	0.000233468	7.89e-05	0.000690683
AT1G02580	689	1.57143	2.3123	0.34108	15.676	0.83119	2.7e-06	3.99e-07	1.83e-05
AT1G02610	221	1	0.83585	0.22823	3.06112	0.56375	9.78e-07	2.67e-07	3.58e-06
AT1G02620	122	534.75	59.5552	26.4418	134.137	0.35263	6.97e-05	3.09e-05	0.0001569
AT1G02630	389	1	0.299	0.299	0.299	0	3.5e-07	3.5e-07	3.5e-07
AT1G02640	768	37.1667	7.42522	1.84702	29.8501	0.60424	8.69e-06	2.16e-06	3.49e-05
AT1G02650	513	1.5	5.32017	3.6897	7.67115	0.15893	6.22e-06	4.32e-06	8.97e-06
AT1G02660	713	1.66667	0.48631	0.13273	1.78177	0.56394	5.69e-07	1.55e-07	2.08e-06
AT1G02670	678	1.5	1.01881	0.65458	1.58573	0.19214	1.19e-06	7.66e-07	1.85e-06
AT1G02680	126	1.71429	17.8961	6.06079	52.8433	0.47023	2.09e-05	7.09e-06	6.18e-05
AT1G02690	539	85.0833	13.2091	4.65666	37.4689	0.4528	1.55e-05	5.45e-06	4.38e-05
AT1G02700	247	4.28571	5.8806	0.87417	39.5592	0.82783	6.88e-06	1.02e-06	4.63e-05
AT1G02710	96	1	24.0637	14.3583	40.3293	0.22426	2.81e-05	1.68e-05	4.72e-05
AT1G02720	361	1	38.2	38.2	38.2	0	4.47e-05	4.47e-05	4.47e-05
AT1G02730	1181	9.55556	1.6077	0.51953	4.97505	0.49059	1.88e-06	6.08e-07	5.82e-06
AT1G02740	327	2.25	3.13411	1.50546	6.52466	0.31844	3.67e-06	1.76e-06	7.63e-06
AT1G02770	316	1	11.8878	7.17445	19.6975	0.21931	1.39e-05	8.39e-06	2.3e-05
AT1G02780	214	161.264	2674.95	1101.67	6494.98	0.38526	0.00312889	0.00128863	0.0075972
AT1G02790	422	117.143	21.2967	0.85529	530.29	1.3962	2.49e-05	1e-06	0.000620282
AT1G02800	501	38.9091	7.88463	2.13121	29.1699	0.56815	9.22e-06	2.49e-06	3.41e-05
AT1G02810	579	238.181	3.95827	2.0151	7.77525	0.29321	4.63e-06	2.36e-06	9.09e-06
AT1G02813	149	17.375	79.3094	11.0506	569.196	0.85594	9.28e-05	1.29e-05	0.00066579
AT1G02816	166	22.3913	167.515	49.7835	563.668	0.52697	0.000195943	5.82e-05	0.000659324
AT1G02820	91	1.33333	6.64459	1.56279	28.2511	0.62857	7.77e-06	1.83e-06	3.3e-05
AT1G02830	127	1	0.994	0.994	0.994	0	1.16e-06	1.16e-06	1.16e-06
AT1G02840	303	42.5652	35.1927	13.9009	89.0969	0.40341	4.12e-05	1.63e-05	0.000104217
AT1G02850	521	56.75	0.74804	0.30963	1.80722	0.38309	8.75e-07	3.62e-07	2.11e-06
AT1G02860	335	1.5	4.82273	3.08685	7.53477	0.19378	5.64e-06	3.61e-06	8.81e-06
AT1G02870	193	36.2857	19.2845	5.65818	65.7261	0.53253	2.26e-05	6.62e-06	7.69e-05
AT1G02880	267	31.2353	19.8594	7.28884	54.1093	0.43531	2.32e-05	8.53e-06	6.33e-05
AT1G02890	1246	232.9	2.17039	0.85339	5.5199	0.40539	2.54e-06	9.98e-07	6.46e-06
AT1G02900	120	17	19.8816	8.44559	46.8028	0.37182	2.33e-05	9.88e-06	5.47e-05
AT1G02910	453	11.5	36.4098	9.95168	133.211	0.56332	4.26e-05	1.16e-05	0.000155817
AT1G02920	209	269.613	99.1117	30.5411	321.636	0.51124	0.000115931	3.57e-05	0.000376219
AT1G02930	208	195.963	185.021	55.6081	615.61	0.52208	0.00021642	6.5e-05	0.00072008
AT1G02940	256	17.3333	21.2966	2.62092	173.048	0.90986	2.49e-05	3.07e-06	0.000202415
AT1G02950	245	34.2727	41.0794	17.3492	97.2677	0.37435	4.81e-05	2.03e-05	0.000113774
AT1G02960	471	1	3.95835	0.76999	20.349	0.71103	4.63e-06	9.01e-07	2.38e-05
AT1G02965	162	3	37.9791	22.4623	64.2148	0.22809	4.44e-05	2.63e-05	7.51e-05
AT1G02970	500	1	5.75241	3.44116	9.61601	0.22315	6.73e-06	4.03e-06	1.12e-05
AT1G02980	742	6.55556	1.88872	0.49701	7.17739	0.5798	2.21e-06	5.81e-07	8.4e-06
AT1G02990	1278	6	0.24084	0.04173	1.39016	0.76133	2.82e-07	4.88e-08	1.63e-06
AT1G03000	941	495.2	2.58837	0.85451	7.84031	0.48131	3.03e-06	1e-06	9.17e-06
AT1G03010	634	2.5	0.63594	0.09235	4.37936	0.83799	7.44e-07	1.08e-07	5.12e-06
AT1G03022	41	1	53.3884	53.3884	53.3884	0	6.24e-05	6.24e-05	6.24e-05
AT1G03030	301	7.61905	17.4474	5.22611	58.2481	0.52355	2.04e-05	6.11e-06	6.81e-05
AT1G03040	302	2	3.83067	0.48008	30.5658	0.90196	4.48e-06	5.62e-07	3.58e-05
AT1G03050	599	2	2.61197	0.39762	17.1582	0.8175	3.06e-06	4.65e-07	2.01e-05
AT1G03055	264	2	5.85613	5.85613	5.85613	0	6.85e-06	6.85e-06	6.85e-06
AT1G03060	3601	7.45833	2.34018	0.67883	8.06741	0.53749	2.74e-06	7.94e-07	9.44e-06
AT1G03070	247	1	2.41766	0.76401	7.65056	0.5003	2.83e-06	8.94e-07	8.95e-06
AT1G03080	1733	7.4375	2.07116	0.58106	7.3825	0.55199	2.42e-06	6.8e-07	8.64e-06
AT1G03090	734	65.4571	32.8187	12.8189	84.022	0.40827	3.84e-05	1.5e-05	9.83e-05
AT1G03100	793	3.6	2.07334	0.35968	11.9517	0.76076	2.43e-06	4.21e-07	1.4e-05
AT1G03110	427	15.3333	10.2246	4.30895	24.2617	0.37528	1.2e-05	5.04e-06	2.84e-05
AT1G03120	182	8.71429	16.1836	3.92524	66.7243	0.61521	1.893e-05	4.59e-06	7.8e-05
AT1G03130	204	453.367	108.476	23.9291	491.744	0.65641	0.000126884	2.8e-05	0.000575194
AT1G03140	420	8.6087	13.9967	5.19257	37.7283	0.43064	1.64e-05	6.07e-06	4.41e-05
AT1G03150	174	15.4	14.1285	2.60214	76.7117	0.73477	1.65e-05	3.04e-06	8.97e-05
AT1G03160	912	42.8056	24.9748	5.41085	115.275	0.66424	2.9213e-05	6.33e-06	0.000134838
AT1G03170	240	1.33333	3.68271	0.91301	14.8546	0.60569	4.31e-06	1.07e-06	1.74e-05
AT1G03180	265	3.5	12.1872	10.3831	14.3048	0.06958	1.43e-05	1.21e-05	1.67e-05
AT1G03190	758	2.46154	1.64227	0.39347	6.85462	0.62054	1.92e-06	4.6e-07	8.02e-06
AT1G03210	286	7.5	8.68971	2.76226	27.3367	0.49774	1.02e-05	3.23e-06	3.2e-05
AT1G03220	433	424.568	173.812	48.4885	623.044	0.55444	0.000203308	5.67e-05	0.000728776
AT1G03230	434	237.28	106.956	34.2246	334.253	0.49487	0.000125107	4e-05	0.000390976
AT1G03250	251	1.66667	0.93741	0.35255	2.49246	0.4247	1.1e-06	4.12e-07	2.92e-06
AT1G03260	274	1	6.62514	3.48958	12.5782	0.27842	7.75e-06	4.08e-06	1.47e-05
AT1G03270	499	1.5	0.51068	0.07659	3.40507	0.82398	5.97e-07	8.96e-08	3.98e-06
AT1G03280	479	12	8.52331	4.03113	18.0215	0.32518	9.97e-06	4.72e-06	2.11e-05
AT1G03290	571	1	1.37077	1.37077	1.37077	0	1.6e-06	1.6e-06	1.6e-06
AT1G03300	670	3	1.2083	0.41882	3.48592	0.46014	1.41e-06	4.9e-07	4.08e-06
AT1G03310	882	21.04	11.1434	3.96201	31.3414	0.4491	1.3e-05	4.63e-06	3.67e-05
AT1G03320	220	6	2.28122	0.18963	27.4433	1.08027	2.67e-06	2.22e-07	3.21e-05
AT1G03330	93	42.1546	231.78	98.713	544.223	0.3707	0.000271113	0.000115465	0.000636579
AT1G03340	385	1	1.38274	0.27059	7.0659	0.70843	1.62e-06	3.17e-07	8.27e-06
AT1G03350	470	37.8235	18.6098	7.45142	46.4776	0.3975	2.18e-05	8.72e-06	5.44e-05
AT1G03360	322	7.28571	5.30127	1.11331	25.2431	0.67776	6.2e-06	1.3e-06	2.95e-05
AT1G03365	823	5.8	0.76561	0.14159	4.13991	0.73299	8.96e-07	1.66e-07	4.84e-06
AT1G03370	1020	5.94118	3.45537	1.50571	7.92955	0.36075	4.04e-06	1.76e-06	9.28e-06
AT1G03380	959	3.2	0.84977	0.11003	6.5627	0.88778	9.94e-07	1.29e-07	7.68e-06
AT1G03400	351	2.83333	9.71403	2.61954	36.0224	0.56917	1.14e-05	3.06e-06	4.21e-05
AT1G03410	398	1.6	0.53983	0.08497	3.42964	0.80299	6.31e-07	9.94e-08	4.01e-06
AT1G03430	157	1.66667	1.13602	0.2498	5.16637	0.6578	1.33e-06	2.92e-07	6.04e-06
AT1G03440	397	1.45455	9.1437	4.09533	20.4153	0.34883	1.07e-05	4.79e-06	2.39e-05
AT1G03445	793	110.4	0.78857	0.28587	2.17525	0.44067	9.22e-07	3.34e-07	2.54e-06
AT1G03457	438	1.14286	5.92872	1.36043	25.8372	0.63928	6.93e-06	1.59e-06	3.02e-05
AT1G03475	386	126.167	168.635	49.4518	575.063	0.53277	0.000197253	5.78e-05	0.000672652
AT1G03490	281	1.33333	14.289	9.2196	22.1458	0.19029	1.67e-05	1.08e-05	2.59e-05
AT1G03520	447	1	0.33491	0.11895	0.94296	0.44956	3.92e-07	1.39e-07	1.1e-06
AT1G03530	801	16.6	1.99206	0.51076	7.76937	0.59108	2.33e-06	5.97e-07	9.09e-06
AT1G03540	609	3.2	0.70245	0.0786	6.27775	0.95119	8.22e-07	9.19e-08	7.34e-06
AT1G03550	283	2.5	14.2113	9.07637	22.2512	0.19472	1.66e-05	1.06e-05	2.6e-05
AT1G03560	660	1.2	1.05658	0.29776	3.74916	0.55003	1.24e-06	3.48e-07	4.39e-06
AT1G03590	462	40.359	1.84254	0.15966	21.2634	1.06222	2.16e-06	1.87e-07	2.49e-05
AT1G03600	174	184.622	548.499	132.054	2278.25	0.61843	0.00064158	0.000154464	0.00266488
AT1G03630	401	140.317	155.146	28.0594	857.839	0.74266	0.000181475	3.28e-05	0.00100342
AT1G03650	158	2.66667	30.5334	15.5319	60.0238	0.29355	3.57e-05	1.82e-05	7.02e-05
AT1G03670	616	5.25	0.75163	0.05673	9.95822	1.12218	8.79e-07	6.64e-08	1.16e-05
AT1G03680	179	351.152	697.068	228.353	2127.86	0.48467	0.000815361	0.000267106	0.00248896
AT1G03687	381	4	2.04332	1.87617	2.22537	0.03707	2.39e-06	2.19e-06	2.6e-06
AT1G03710	202	1	0.715	0.715	0.715	0	8.36e-07	8.36e-07	8.36e-07
AT1G03720	274	1.5	0.72734	0.28776	1.83843	0.40271	8.51e-07	3.37e-07	2.15e-06
AT1G03730	167	1	13.8562	13.8562	13.8562	0	1.62e-05	1.62e-05	1.62e-05
AT1G03740	740	10.2222	1.85851	0.48547	7.11481	0.583	2.17e-06	5.68e-07	8.32e-06
AT1G03750	862	10.1429	1.71079	0.55232	5.29912	0.49101	2e-06	6.46e-07	6.2e-06
AT1G03760	391	18.7778	5.42568	1.53709	19.1518	0.54776	6.35e-06	1.8e-06	2.24e-05
AT1G03770	468	4.33333	0.17165	0.02445	1.20497	0.84632	2.01e-07	2.86e-08	1.41e-06
AT1G03780	790	2.42857	0.89327	0.35027	2.27803	0.40658	1.04e-06	4.1e-07	2.66e-06
AT1G03800	245	1.66667	2.25232	0.192	26.4216	1.06933	2.63e-06	2.25e-07	3.09e-05
AT1G03810	143	41	2.43241	1.11778	5.29319	0.33768	2.85e-06	1.31e-06	6.19e-06
AT1G03820	222	21	13.1135	8.742	19.6711	0.17611	1.53e-05	1.02e-05	2.3e-05
AT1G03830	1013	3	1.34943	0.33618	5.41667	0.60358	1.58e-06	3.93e-07	6.34e-06
AT1G03840	506	9	1.41	1.41	1.41	0	1.65e-06	1.65e-06	1.65e-06
AT1G03860	286	149.882	109.541	35.6667	336.428	0.48731	0.000128131	4.17e-05	0.000393521
AT1G03870	247	103.581	165.852	46.6174	590.059	0.55117	0.000193998	5.45e-05	0.000690194
AT1G03880	455	1669.1	49.2138	1.21935	1986.29	1.60596	5.76e-05	1.43e-06	0.00232337
AT1G03890	451	521.95	74.2157	2.32381	2370.24	1.5043	8.68e-05	2.72e-06	0.00277247
AT1G03900	272	7.62963	10.6551	5.37762	21.1117	0.29697	1.25e-05	6.29e-06	2.47e-05
AT1G03905	290	5.875	3.85284	1.47941	10.034	0.41569	4.51e-06	1.73e-06	1.17e-05
AT1G03910	716	24.8	6.16093	1.9085	19.8884	0.50895	7.21e-06	2.23e-06	2.33e-05
AT1G03920	569	33.7143	3.36648	0.92669	12.2297	0.56024	3.94e-06	1.08e-06	1.43e-05
AT1G03930	471	135.667	0.96411	0.21621	4.29916	0.64926	1.13e-06	2.53e-07	5.03e-06
AT1G03940	469	1	3.45696	3.45696	3.45696	0	4.04e-06	4.04e-06	4.04e-06
AT1G03950	210	2.625	9.83812	5.10667	18.9534	0.28477	1.15e-05	5.97e-06	2.22e-05
AT1G03960	529	8.125	1.07853	0.42045	2.76665	0.40912	1.26e-06	4.92e-07	3.24e-06
AT1G03970	270	5.5	6.74538	4.11227	11.0645	0.21492	7.89e-06	4.81e-06	1.29e-05
AT1G03980	452	28	1.52256	0.56168	4.12724	0.43309	1.78e-06	6.57e-07	4.83e-06
AT1G03982	177	1	20.5576	11.3358	37.2813	0.25852	2.4e-05	1.33e-05	4.36e-05
AT1G03990	758	2.8	2.52022	0.48634	13.0599	0.7145	2.95e-06	5.69e-07	1.53e-05
AT1G04000	152	1.33333	2.86395	0.93349	8.78666	0.48686	3.35e-06	1.09e-06	1.03e-05
AT1G04010	633	2.75	1.18934	0.1295	10.9233	0.96305	1.39e-06	1.51e-07	1.28e-05
AT1G04020	714	1	0.079	0.079	0.079	0	9.24e-08	9.24e-08	9.24e-08
AT1G04030	434	1	0.47128	0.15408	1.44148	0.48553	5.51e-07	1.8e-07	1.69e-06
AT1G04040	271	29.2857	39.7343	16.3183	96.7514	0.38649	4.65e-05	1.91e-05	0.00011317
AT1G04050	734	3	0.5702	0.16297	1.995	0.54392	6.67e-07	1.91e-07	2.33e-06
AT1G04070	94	1	3.77153	0.81905	17.367	0.66321	4.41e-06	9.58e-07	2.03e-05
AT1G04080	823	82.7632	59.363	13.8056	255.257	0.63346	6.9437e-05	1.61e-05	0.000298575
AT1G04090	572	4.33333	3.90595	0.43242	35.2812	0.95582	4.57e-06	5.06e-07	4.13e-05
AT1G04100	261	1	0.33	0.33	0.33	0	3.86e-07	3.86e-07	3.86e-07
AT1G04110	775	2.0625	4.35829	0.96022	19.7816	0.65694	5.1e-06	1.12e-06	2.31e-05
AT1G04120	1514	8.12963	5.35946	1.64249	17.488	0.51362	6.27e-06	1.92e-06	2.05e-05
AT1G04130	360	11.4	21.4563	6.60892	69.6593	0.51142	2.51e-05	7.73e-06	8.15e-05
AT1G04140	793	9.75	0.93174	0.51216	1.69504	0.25989	1.09e-06	5.99e-07	1.98e-06
AT1G04150	1012	3.25	0.54101	0.16202	1.80658	0.52365	6.33e-07	1.9e-07	2.11e-06
AT1G04160	1500	26.8235	1.86066	0.51888	6.67215	0.5546	2.18e-06	6.07e-07	7.8e-06
AT1G04170	465	51.4634	94.9787	46.7306	193.042	0.30802	0.000111097	5.47e-05	0.000225801
AT1G04180	421	1	6.30274	0.52998	74.9549	1.07527	7.37e-06	6.2e-07	8.77e-05
AT1G04190	328	10.2222	22.0108	9.84876	49.1915	0.34925	2.57e-05	1.15e-05	5.75e-05
AT1G04200	732	5.9375	6.54974	2.11724	20.2618	0.49045	7.66e-06	2.48e-06	2.37e-05
AT1G04210	1112	6.4	0.39321	0.04211	3.6717	0.97024	4.6e-07	4.93e-08	4.29e-06
AT1G04220	528	1.5	0.81719	0.06567	10.1689	1.09495	9.56e-07	7.68e-08	1.19e-05
AT1G04230	325	1.5	11.8048	8.01203	17.3929	0.16832	1.38e-05	9.37e-06	2.03e-05
AT1G04240	189	1	0.549	0.549	0.549	0	6.42e-07	6.42e-07	6.42e-07
AT1G04250	229	1	6.70474	4.89439	9.18472	0.13668	7.84e-06	5.72e-06	1.07e-05
AT1G04260	182	5.95455	34.6232	11.963	100.206	0.46153	4.05e-05	1.4e-05	0.000117211
AT1G04270	152	412.257	108.923	37.492	316.449	0.46318	0.000127408	4.39e-05	0.000370152
AT1G04280	534	15.7273	6.89957	2.17279	21.9091	0.5018	8.07e-06	2.54e-06	2.56e-05
AT1G04290	155	5.57143	159.503	20.7067	1228.65	0.88666	0.000186571	2.42e-05	0.00143715
AT1G04300	1082	17.7143	2.14387	0.86412	5.31894	0.39463	2.51e-06	1.01e-06	6.22e-06
AT1G04310	645	2	0.1028	0.01071	0.98699	0.98233	1.2e-07	1.25e-08	1.15e-06
AT1G04330	100	1	1.3	1.3	1.3	0	1.52e-06	1.52e-06	1.52e-06
AT1G04340	159	9.8	15.2766	5.42404	43.0258	0.4497	1.7869e-05	6.34e-06	5.03e-05
AT1G04350	360	4.05556	18.8734	5.36324	66.4158	0.54642	2.21e-05	6.27e-06	7.77e-05
AT1G04360	381	1.5	0.92233	0.44528	1.91044	0.31625	1.08e-06	5.21e-07	2.23e-06
AT1G04370	133	1	40.1214	39.672	40.5758	0.00489	4.693e-05	4.64e-05	4.75e-05
AT1G04380	345	5	4.98977	0.40808	61.0115	1.08733	5.84e-06	4.77e-07	7.14e-05
AT1G04390	849	1	4.16521	2.5509	6.80114	0.21294	4.87e-06	2.98e-06	7.96e-06
AT1G04400	612	15.8	6.66519	1.29481	34.31	0.71161	7.8e-06	1.51e-06	4.01e-05
AT1G04410	332	748.938	1139.71	345.222	3762.58	0.51869	0.00133311	0.000403807	0.00440111
AT1G04420	412	98.5405	140.965	31.417	632.5	0.65195	0.000164887	3.67e-05	0.000739837
AT1G04430	623	70.761	32.6221	12.5232	84.9785	0.4158	3.82e-05	1.46e-05	9.94e-05
AT1G04440	468	74	1.8922	0.63243	5.66138	0.47595	2.21e-06	7.4e-07	6.62e-06
AT1G04445	172	1	0.445	0.445	0.445	0	5.21e-07	5.21e-07	5.21e-07
AT1G04450	220	4.42857	15.6187	2.86913	85.0232	0.73589	1.83e-05	3.36e-06	9.95e-05
AT1G04470	1035	4	0.62962	0.07992	4.96034	0.89644	7.36e-07	9.35e-08	5.8e-06
AT1G04480	140	328.933	463.561	164.846	1303.58	0.44903	0.000542228	0.00019282	0.0015248
AT1G04490	401	0.2	5.6702	5.6702	5.6702	0	6.63e-06	6.63e-06	6.63e-06
AT1G04500	386	1	25.5927	18.8092	34.8227	0.13375	2.99e-05	2.2e-05	4.07e-05
AT1G04501	42	1	38.8204	38.8204	38.8204	0	4.54e-05	4.54e-05	4.54e-05
AT1G04510	523	45.12	12.1749	4.69503	31.5715	0.41383	1.4241e-05	5.49e-06	3.69e-05
AT1G04520	307	4.3	11.393	3.13255	41.4362	0.56074	1.33e-05	3.66e-06	4.85e-05
AT1G04530	310	15.5636	31.7011	10.6633	94.2444	0.47318	3.71e-05	1.25e-05	0.000110238
AT1G04540	601	2	0.12598	0.02784	0.57018	0.65571	1.47e-07	3.26e-08	6.67e-07
AT1G04550	239	1.33333	2.50064	1.09828	5.69362	0.35734	2.925e-06	1.28e-06	6.66e-06
AT1G04555	152	4.8	16.7094	9.43185	29.6022	0.24836	1.9545e-05	1.1e-05	3.46e-05
AT1G04560	186	319.75	326.221	18.5864	5725.68	1.24432	0.000381581	2.17e-05	0.00669735
AT1G04570	542	3	11.0745	11.0745	11.0745	0	1.3e-05	1.3e-05	1.3e-05
AT1G04580	1337	29.1875	7.70526	0.60686	97.8339	1.1037	9.01e-06	7.1e-07	0.000114437
AT1G04590	384	3.55556	14.8813	4.03614	54.8675	0.56667	1.74e-05	4.72e-06	6.42e-05
AT1G04600	1730	37.9091	1.27424	0.36302	4.47267	0.54532	1.49e-06	4.25e-07	5.23e-06
AT1G04610	437	2	2.63072	1.91654	3.61102	0.13756	3.08e-06	2.24e-06	4.22e-06
AT1G04620	462	7.43333	23.4542	6.3236	86.9913	0.56926	2.74e-05	7.4e-06	0.000101754
AT1G04630	143	62.2105	50.872	20.1513	128.426	0.40217	5.9505e-05	2.36e-05	0.00015022
AT1G04635	151	1	0.551	0.551	0.551	0	6.45e-07	6.45e-07	6.45e-07
AT1G04640	235	16	30.9626	10.911	87.8637	0.45297	3.6217e-05	1.28e-05	0.000102774
AT1G04645	128	2.33333	4.6348	1.52886	14.0506	0.48166	5.42e-06	1.79e-06	1.64e-05
AT1G04650	997	1.33333	1.77884	0.36937	8.56668	0.68268	2.08e-06	4.32e-07	1e-05
AT1G04660	212	1.66667	14.5531	2.42218	87.4382	0.77875	1.7e-05	2.83e-06	0.000102277
AT1G04670	126	9.875	76.545	10.8904	538.01	0.84687	8.95e-05	1.27e-05	0.000629311
AT1G04680	431	10.5	12.5759	3.55729	44.4588	0.54842	1.471e-05	4.16e-06	5.2e-05
AT1G04684	49	2.66667	227.307	180.888	285.636	0.0992	0.000265881	0.000211586	0.00033411
AT1G04690	328	127.152	325.254	150.883	701.143	0.33358	0.00038045	0.000176488	0.000820129
AT1G04700	1042	9.28571	1.11503	0.25127	4.94793	0.64714	1.3e-06	2.94e-07	5.79e-06
AT1G04710	443	96.64	24.2227	9.181	63.9081	0.42133	2.83e-05	1.07e-05	7.48e-05
AT1G04730	943	3.14286	0.75087	0.16246	3.47029	0.6648	8.78e-07	1.9e-07	4.06e-06
AT1G04750	219	257.677	54.1679	9.68388	302.994	0.74769	6.34e-05	1.13e-05	0.000354413
AT1G04760	220	282.571	24.2853	8.26666	71.3439	0.46801	2.84e-05	9.67e-06	8.35e-05
AT1G04770	303	1.83333	4.30531	0.76884	24.1086	0.74817	5.04e-06	8.99e-07	2.82e-05
AT1G04780	664	22.87	7.53272	2.68692	21.1178	0.4477	8.81e-06	3.14e-06	2.47e-05
AT1G04790	634	2.4	3.12798	1.22007	8.01945	0.40888	3.66e-06	1.43e-06	9.38e-06
AT1G04800	200	4.66667	11.6126	2.95672	45.6085	0.59412	1.36e-05	3.46e-06	5.33e-05
AT1G04810	1001	86.6897	10.936	3.83265	31.2043	0.45536	1.28e-05	4.48e-06	3.65e-05
AT1G04820	450	2043.07	66.3878	11.4015	386.558	0.76513	7.77e-05	1.33e-05	0.000452158
AT1G04830	459	6.83333	4.55041	1.01505	20.3993	0.65156	5.32e-06	1.19e-06	2.39e-05
AT1G04840	665	3	6.23827	1.58503	24.5522	0.59503	7.3e-06	1.85e-06	2.87e-05
AT1G04850	413	37.4333	109.906	51.6376	233.926	0.32806	0.000128557	6.04e-05	0.000273624
AT1G04860	961	16	8.92313	3.34377	23.8121	0.42628	1.04e-05	3.91e-06	2.79e-05
AT1G04870	383	23.8571	21.6794	6.03824	77.8369	0.55514	2.54e-05	7.06e-06	9.1e-05
AT1G04880	448	5.25	3.29323	0.15957	67.9644	1.31466	3.85e-06	1.87e-07	7.95e-05
AT1G04890	411	3.66667	18.4366	12.9366	26.2748	0.15386	2.16e-05	1.51e-05	3.07e-05
AT1G04900	442	6.61538	6.71985	2.35263	19.194	0.45581	7.86e-06	2.75e-06	2.25e-05
AT1G04910	519	7.99038	14.2527	4.68012	43.4046	0.48364	1.67e-05	5.47e-06	5.08e-05
AT1G04920	1062	40.3636	6.51835	0.56666	74.9808	1.06081	7.62e-06	6.63e-07	8.77e-05
AT1G04930	362	1	9.24411	4.48464	19.0547	0.31414	1.08e-05	5.25e-06	2.23e-05
AT1G04940	274	1	1.30763	1.25952	1.35758	0.01628	1.53e-06	1.47e-06	1.59e-06
AT1G04945	644	5.33333	2.62715	1.55472	4.43933	0.22783	3.07e-06	1.82e-06	5.19e-06
AT1G04950	549	24.6667	8.88096	2.98537	26.4193	0.47346	1.04e-05	3.49e-06	3.09e-05
AT1G04960	334	2.66667	0.77465	0.1561	3.84428	0.69571	9.06e-07	1.83e-07	4.5e-06
AT1G04970	488	7.31579	9.3661	4.17526	21.0104	0.35088	1.1e-05	4.88e-06	2.46e-05
AT1G04980	447	30.8571	33.4943	14.8733	75.4281	0.35256	3.92e-05	1.74e-05	8.82e-05
AT1G04985	193	3.5	24.5944	10.6087	57.0182	0.36518	2.88e-05	1.24e-05	6.67e-05
AT1G04990	404	15.1667	3.84471	1.37685	10.736	0.44598	4.5e-06	1.61e-06	1.26e-05
AT1G05000	247	3	1.646	1.12782	2.40226	0.16419	1.93e-06	1.32e-06	2.81e-06
AT1G05010	323	64.4792	150.074	53.3735	421.973	0.44898	0.000175542	6.24e-05	0.000493583
AT1G05020	653	1	0.36518	0.11907	1.12006	0.48673	4.27e-07	1.39e-07	1.31e-06
AT1G05055	421	6	3.28801	2.57029	4.20615	0.10695	3.85e-06	3.01e-06	4.92e-06
AT1G05060	253	12	9.4724	3.02835	29.6288	0.49525	1.11e-05	3.54e-06	3.47e-05
AT1G05070	184	15.9375	20.1713	8.04095	50.6011	0.39943	2.36e-05	9.41e-06	5.92e-05
AT1G05080	439	1	1.1248	0.23831	5.30899	0.67394	1.32e-06	2.79e-07	6.21e-06
AT1G05085	124	1	0.536	0.536	0.536	0	6.27e-07	6.27e-07	6.27e-07
AT1G05090	706	32.2	2.44187	0.70576	8.44869	0.53907	2.86e-06	8.26e-07	9.88e-06
AT1G05100	339	1	0.294	0.294	0.294	0	3.44e-07	3.44e-07	3.44e-07
AT1G05120	833	2	6.04903	6.04903	6.04903	0	7.08e-06	7.08e-06	7.08e-06
AT1G05140	441	8.76923	13.1094	3.10944	55.269	0.6249	1.5334e-05	3.64e-06	6.46e-05
AT1G05150	808	52.7574	15.4217	6.06097	39.2392	0.40559	1.8e-05	7.09e-06	4.59e-05
AT1G05160	490	2.66667	4.8368	0.86206	27.1381	0.74902	5.66e-06	1.01e-06	3.17e-05
AT1G05170	407	1	2.14625	2.09526	2.19848	0.01044	2.51e-06	2.45e-06	2.57e-06
AT1G05180	540	105.786	21.5603	8.30752	55.955	0.41418	2.52e-05	9.72e-06	6.55e-05
AT1G05190	223	129.47	482.53	124.872	1864.59	0.58706	0.000564415	0.000146063	0.00218102
AT1G05200	959	1	6.7	6.7	6.7	0	7.837e-06	7.84e-06	7.84e-06
AT1G05205	91	7.875	28.2525	8.81213	90.5801	0.50598	3.3047e-05	1.03e-05	0.000105952
AT1G05210	168	7.25	38.4378	5.65148	261.429	0.8326	4.5e-05	6.61e-06	0.000305794
AT1G05230	721	1	6.85223	3.3922	13.8415	0.30535	8.02e-06	3.97e-06	1.62e-05
AT1G05240	325	104.308	38.5798	10.43	142.703	0.56807	4.51e-05	1.22e-05	0.00016692
AT1G05250	325	265	25.6748	8.1358	81.0241	0.49911	3e-05	9.52e-06	9.48e-05
AT1G05260	326	323.182	56.0098	9.15252	342.757	0.78672	6.55e-05	1.07e-05	0.000400924
AT1G05270	371	20.7647	9.63397	4.46816	20.7722	0.33368	1.13e-05	5.23e-06	2.43e-05
AT1G05280	461	1	7.07	7.07	7.07	0	8.27e-06	8.27e-06	8.27e-06
AT1G05290	369	1	0.46516	0.09704	2.22986	0.68067	5.44e-07	1.14e-07	2.61e-06
AT1G05300	360	1.5	3.48795	1.26858	9.59005	0.43925	4.08e-06	1.48e-06	1.12e-05
AT1G05310	393	4	1.74352	0.44678	6.80396	0.59134	2.04e-06	5.23e-07	7.96e-06
AT1G05320	790	34.828	11.1191	4.03619	30.6315	0.4401	1.3006e-05	4.72e-06	3.58e-05
AT1G05340	72	1	2.49	2.49	2.49	0	2.91e-06	2.91e-06	2.91e-06
AT1G05350	431	24.6774	34.5283	17.4671	68.2543	0.29595	4.04e-05	2.04e-05	7.98e-05
AT1G05360	416	2	17.1974	10.1273	29.2032	0.22997	2.01e-05	1.18e-05	3.42e-05
AT1G05370	417	1.4	1.52541	0.16855	13.8055	0.95666	1.78e-06	1.97e-07	1.61e-05
AT1G05380	1138	20.1667	0.98397	0.19174	5.04939	0.71026	1.15e-06	2.24e-07	5.91e-06
AT1G05385	199	12.7857	39.0972	15.7475	97.0688	0.39493	4.5732e-05	1.84e-05	0.000113542
AT1G05410	471	1.66667	0.80227	0.49339	1.30451	0.21113	9.38e-07	5.77e-07	1.53e-06
AT1G05420	226	0.8	13.9794	13.3611	14.6264	0.01965	1.64e-05	1.56e-05	1.71e-05
AT1G05430	269	4.69231	4.82175	1.32885	17.4958	0.55973	5.64e-06	1.55e-06	2.05e-05
AT1G05440	384	2.33333	10.3529	5.1397	20.8537	0.30412	1.21e-05	6.01e-06	2.44e-05
AT1G05450	205	2.25	5.82113	2.1295	15.9124	0.43673	6.81e-06	2.49e-06	1.86e-05
AT1G05460	1002	79.5692	2.19497	0.68164	7.06813	0.50788	2.57e-06	7.97e-07	8.27e-06
AT1G05470	617	2.44444	4.07971	0.81879	20.3276	0.69746	4.77e-06	9.58e-07	2.38e-05
AT1G05490	1410	2.875	0.91363	0.40082	2.0825	0.35781	1.07e-06	4.69e-07	2.44e-06
AT1G05500	560	25.7104	28.3551	12.674	63.4377	0.34972	3.3167e-05	1.48e-05	7.42e-05
AT1G05510	241	116.167	62.4399	3.16183	1233.06	1.29552	7.3036e-05	3.7e-06	0.00144232
AT1G05520	783	63.6176	34.0077	12.8605	89.9284	0.42232	3.98e-05	1.5e-05	0.000105189
AT1G05530	455	26	0.78335	0.52363	1.17189	0.17493	9.16e-07	6.12e-07	1.37e-06
AT1G05540	367	2	0.433	0.433	0.433	0	5.06e-07	5.06e-07	5.06e-07
AT1G05550	385	1.33333	9.30053	4.35252	19.8735	0.32977	1.09e-05	5.09e-06	2.32e-05
AT1G05560	469	15.5417	25.7856	7.50548	88.5884	0.536	3.02e-05	8.78e-06	0.000103622
AT1G05570	1950	21.6667	0.97613	0.37712	2.52656	0.41302	1.14e-06	4.41e-07	2.96e-06
AT1G05575	89	1	24.8	24.8	24.8	0	2.9e-05	2.9e-05	2.9e-05
AT1G05577	372	2	1.2844	0.43261	3.81331	0.4726	1.5e-06	5.06e-07	4.46e-06
AT1G05580	867	3.16667	0.35309	0.07526	1.65661	0.67133	4.13e-07	8.8e-08	1.94e-06
AT1G05590	580	2.84615	3.97704	0.85881	18.4172	0.66566	4.65e-06	1e-06	2.15e-05
AT1G05600	504	1	0.26678	0.13296	0.53527	0.30242	3.12e-07	1.56e-07	6.26e-07
AT1G05610	476	3	0.32481	0.10484	1.00629	0.49109	3.8e-07	1.23e-07	1.18e-06
AT1G05615	172	1	2.1812	0.48366	9.83681	0.65416	2.55e-06	5.66e-07	1.15e-05
AT1G05620	322	17.2	34.7105	13.5108	89.1744	0.40978	4.06e-05	1.58e-05	0.000104308
AT1G05630	1170	7.2	6.57331	0.66931	64.5566	0.99216	7.69e-06	7.83e-07	7.55e-05
AT1G05640	627	1.33333	3.24173	0.62576	16.7936	0.71437	3.79e-06	7.32e-07	1.96e-05
AT1G05650	394	1.44444	1.58466	0.22306	11.2578	0.85152	1.85e-06	2.61e-07	1.32e-05
AT1G05660	394	3	0.202	0.202	0.202	0	2.36e-07	2.36e-07	2.36e-07
AT1G05670	741	2	0.21703	0.09804	0.48045	0.34513	2.54e-07	1.15e-07	5.62e-07
AT1G05675	453	6.5	2.26037	0.58859	8.68052	0.58437	2.64e-06	6.88e-07	1.02e-05
AT1G05680	453	6.85714	3.11594	0.93153	10.4228	0.52439	3.64e-06	1.09e-06	1.22e-05
AT1G05690	364	1	5.26807	0.69452	39.9597	0.87997	6.16e-06	8.12e-07	4.67e-05
AT1G05700	852	708.5	0.2345	0.09179	0.59906	0.40733	2.74e-07	1.07e-07	7.01e-07
AT1G05710	171	20.5	4.73318	4.28929	5.22301	0.04277	5.54e-06	5.02e-06	6.11e-06
AT1G05720	163	10.2308	14.8663	7.33909	30.1135	0.30656	1.74e-05	8.58e-06	3.52e-05
AT1G05730	149	8.85714	11.7253	2.62453	52.3841	0.65007	1.37e-05	3.07e-06	6.13e-05
AT1G05740	145	1	20.8446	20.8446	20.8446	0	2.4382e-05	2.44e-05	2.44e-05
AT1G05750	500	2	0.322	0.322	0.322	0	3.77e-07	3.77e-07	3.77e-07
AT1G05760	174	5.28571	7.47366	2.25313	24.7902	0.52075	8.74e-06	2.64e-06	2.9e-05
AT1G05790	687	2	0.51246	0.16777	1.56531	0.48494	5.99e-07	1.96e-07	1.83e-06
AT1G05800	471	4	2.89951	0.85198	9.86783	0.5319	3.39e-06	9.97e-07	1.15e-05
AT1G05805	362	37.4444	13.248	7.89857	22.2206	0.2246	1.55e-05	9.24e-06	2.6e-05
AT1G05810	261	1418	18.872	4.00965	88.824	0.67271	2.21e-05	4.69e-06	0.000103898
AT1G05820	536	1.25	2.6339	0.40861	16.978	0.80929	3.08e-06	4.78e-07	1.99e-05
AT1G05830	1083	5.5	4.00916	3.17525	5.06208	0.10128	4.69e-06	3.71e-06	5.92e-06
AT1G05835	127	1	33.4733	23.9969	46.6918	0.14454	3.92e-05	2.81e-05	5.46e-05
AT1G05840	485	8.66667	3.2036	1.09408	9.38052	0.46659	3.75e-06	1.28e-06	1.1e-05
AT1G05850	321	7.28571	14.6563	4.48363	47.9092	0.51439	1.71e-05	5.24e-06	5.6e-05
AT1G05870	189	1	1.0649	0.46858	2.42008	0.35652	1.25e-06	5.48e-07	2.83e-06
AT1G05880	496	2	0.8479	0.60924	1.18007	0.14356	9.92e-07	7.13e-07	1.38e-06
AT1G05890	594	29.4444	6.30018	2.80036	14.174	0.35214	7.37e-06	3.28e-06	1.66e-05
AT1G05894	457	8.66667	3.5819	0.42653	30.0797	0.92416	4.19e-06	4.99e-07	3.52e-05
AT1G05900	386	2.4	2.10255	1.11929	3.9496	0.27381	2.46e-06	1.31e-06	4.62e-06
AT1G05910	1210	61.6667	4.17193	1.64983	10.5496	0.4029	4.88e-06	1.93e-06	1.23e-05
AT1G05920	315	2	1.64269	0.30855	8.74535	0.72622	1.92e-06	3.61e-07	1.02e-05
AT1G05930	318	1.33333	5.88794	3.63252	9.54374	0.20975	6.89e-06	4.25e-06	1.12e-05
AT1G05940	569	8	14.1148	3.77334	52.7989	0.57295	1.65e-05	4.41e-06	6.18e-05
AT1G05950	627	3.33333	0.57636	0.19733	1.68339	0.46549	6.74e-07	2.31e-07	1.97e-06
AT1G05960	1003	11.45	3.63214	1.3555	9.73251	0.42806	4.25e-06	1.59e-06	1.14e-05
AT1G05970	200	1	1.15152	0.27121	4.88918	0.62797	1.35e-06	3.17e-07	5.72e-06
AT1G06000	435	34.7353	65.2516	19.0615	223.37	0.53443	7.63e-05	2.23e-05	0.000261276
AT1G06010	78	3.8	30.4939	9.73595	95.5099	0.49584	3.57e-05	1.14e-05	0.000111718
AT1G06020	345	895.022	19.9558	6.84208	58.2037	0.46488	2.33e-05	8e-06	6.81e-05
AT1G06030	329	794.167	25.2881	7.88038	81.1492	0.50637	2.96e-05	9.22e-06	9.49e-05
AT1G06040	248	1	3.69609	3.61685	3.77707	0.00941	4.32e-06	4.23e-06	4.42e-06
AT1G06050	313	1.25	7.75097	4.23058	14.2008	0.26296	9.07e-06	4.95e-06	1.66e-05
AT1G06060	213	7.13636	37.0889	13.4041	102.624	0.44201	4.34e-05	1.57e-05	0.00012004
AT1G06070	423	18.6667	7.95351	4.4434	14.2365	0.25284	9.3e-06	5.2e-06	1.67e-05
AT1G06080	305	1	3.20497	1.79157	5.73341	0.25259	3.75e-06	2.1e-06	6.71e-06
AT1G06090	299	2	0.334	0.334	0.334	0	3.91e-07	3.91e-07	3.91e-07
AT1G06100	299	1	0.061	0.061	0.061	0	7.14e-08	7.14e-08	7.14e-08
AT1G06110	436	3.81818	3.6785	1.17679	11.4986	0.49497	4.3e-06	1.38e-06	1.34e-05
AT1G06120	299	1	0.066	0.066	0.066	0	7.72e-08	7.72e-08	7.72e-08
AT1G06130	331	47.75	78.9423	41.7822	149.152	0.27632	9.23e-05	4.89e-05	0.000174463
AT1G06135	69	1	138.056	138.056	138.056	0	0.000161484	0.000161484	0.000161484
AT1G06140	558	1	0.36078	0.09216	1.41244	0.59272	4.22e-07	1.08e-07	1.65e-06
AT1G06150	1322	4.57143	2.65744	0.32601	21.6619	0.91123	3.11e-06	3.81e-07	2.53e-05
AT1G06160	244	1	47.2741	47.2741	47.2741	0	5.53e-05	5.53e-05	5.53e-05
AT1G06170	420	2	1.05	1.05	1.05	0	1.23e-06	1.23e-06	1.23e-06
AT1G06190	401	34.0526	18.9	7.97804	44.7741	0.37457	2.21e-05	9.33e-06	5.24e-05
AT1G06200	206	15.75	12.5393	3.27667	47.9857	0.58284	1.47e-05	3.83e-06	5.61e-05
AT1G06210	383	41.8917	23.4607	8.56218	64.2831	0.43776	2.7442e-05	1e-05	7.52e-05
AT1G06220	987	119.931	21.0908	6.34401	70.1169	0.52173	2.47e-05	7.42e-06	8.2e-05
AT1G06230	766	39.1294	5.38065	1.96985	14.6973	0.4364	6.29e-06	2.3e-06	1.72e-05
AT1G06240	383	1.2	3.63619	1.69617	7.79516	0.33118	4.25e-06	1.98e-06	9.12e-06
AT1G06250	423	4	12.233	2.23008	67.104	0.73921	1.4309e-05	2.61e-06	7.85e-05
AT1G06260	343	47.125	86.1944	11.822	628.444	0.86279	0.000100822	1.38e-05	0.000735093
AT1G06290	675	67.5143	34.2523	12.7581	91.9592	0.4289	4.0065e-05	1.49e-05	0.000107565
AT1G06310	675	41.8235	5.34559	1.59898	17.871	0.52415	6.25e-06	1.87e-06	2.09e-05
AT1G06320	195	1.5	2.61883	0.59653	11.497	0.64248	3.06e-06	6.98e-07	1.34e-05
AT1G06340	134	1	12.4737	12.4737	12.4737	0	1.46e-05	1.46e-05	1.46e-05
AT1G06350	300	1	0.049	0.049	0.049	0	5.73e-08	5.73e-08	5.73e-08
AT1G06360	299	2.33333	0.78649	0.09198	6.72472	0.93198	9.2e-07	1.08e-07	7.87e-06
AT1G06380	254	6	3.86672	0.50685	29.4986	0.88246	4.52e-06	5.93e-07	3.45e-05
AT1G06390	407	256.5	3.46799	1.53575	7.83136	0.35376	4.06e-06	1.8e-06	9.16e-06
AT1G06400	216	358.798	125.299	50.3867	311.586	0.39563	0.000146562	5.89e-05	0.000364463
AT1G06410	851	69.1365	39.4631	15.9501	97.6382	0.39343	4.616e-05	1.87e-05	0.000114208
AT1G06420	221	2.75	4.60621	0.89048	23.8267	0.71372	5.39e-06	1.04e-06	2.79e-05
AT1G06430	685	311.051	57.052	17.1928	189.319	0.52092	6.67e-05	2.01e-05	0.000221447
AT1G06440	390	1	0.40735	0.28389	0.5845	0.15681	4.76e-07	3.32e-07	6.84e-07
AT1G06460	285	13.7368	28.3331	7.78026	103.18	0.5613	3.31e-05	9.1e-06	0.00012069
AT1G06470	414	4.66667	1.32307	0.24139	7.25197	0.73887	1.55e-06	2.82e-07	8.48e-06
AT1G06490	1958	8.88889	1.79604	0.81526	3.95674	0.34302	2.1e-06	9.54e-07	4.63e-06
AT1G06500	136	1.2	10.4832	4.02435	27.3079	0.4158	1.23e-05	4.71e-06	3.19e-05
AT1G06510	277	2.77778	13.3526	6.04906	29.4744	0.34388	1.56e-05	7.08e-06	3.45e-05
AT1G06515	56	2.5	1.85758	1.41013	2.44702	0.11969	2.17e-06	1.65e-06	2.86e-06
AT1G06520	585	1	2.66576	2.66576	2.66576	0	3.12e-06	3.12e-06	3.12e-06
AT1G06530	323	46.3617	154.745	57.7719	414.491	0.4279	0.000181005	6.76e-05	0.000484831
AT1G06540	125	1	24.6109	12.0626	50.2126	0.30969	2.88e-05	1.41e-05	5.87e-05
AT1G06550	387	49.1111	54.9382	12.3276	244.834	0.649	6.43e-05	1.44e-05	0.000286383
AT1G06560	599	14.6	1.28956	0.2731	6.0892	0.67412	1.51e-06	3.19e-07	7.12e-06
AT1G06570	473	18	26.0433	10.3221	65.7092	0.40193	3.05e-05	1.21e-05	7.69e-05
AT1G06580	500	3.5	11.9449	9.91501	14.3904	0.08089	1.3972e-05	1.16e-05	1.68e-05
AT1G06590	916	1.375	1.80056	0.68303	4.74652	0.42097	2.11e-06	7.99e-07	5.55e-06
AT1G06620	365	10	14.7031	2.83877	76.1534	0.71428	1.72e-05	3.32e-06	8.91e-05
AT1G06630	477	3	3.14132	1.32682	7.43726	0.3743	3.67e-06	1.55e-06	8.7e-06
AT1G06640	369	28.8	4.06905	1.76031	9.40584	0.3639	4.76e-06	2.06e-06	1.1e-05
AT1G06645	366	1.66667	2.79884	0.54193	14.4549	0.71303	3.27e-06	6.34e-07	1.69e-05
AT1G06650	369	13.125	22.9086	8.63279	60.792	0.42385	2.68e-05	1.01e-05	7.11e-05
AT1G06660	481	3.8	1.43419	0.36622	5.61659	0.59287	1.68e-06	4.28e-07	6.57e-06
AT1G06670	1576	12.8947	6.16634	2.44062	15.5796	0.40253	7.21e-06	2.85e-06	1.82e-05
AT1G06680	263	4293.92	2455.65	559.747	10773.1	0.64217	0.00287237	0.000654738	0.0126013
AT1G06690	377	54.946	96.9913	24.7545	380.023	0.59308	0.000113451	2.9e-05	0.000444515
AT1G06700	361	195.021	27.9557	12.6954	61.5597	0.34283	3.27e-05	1.48e-05	7.2e-05
AT1G06710	997	1.71429	1.04603	0.1357	8.06326	0.88697	1.22e-06	1.59e-07	9.43e-06
AT1G06720	1147	14.5	6.93802	3.20554	15.0166	0.33533	8.12e-06	3.75e-06	1.76e-05
AT1G06730	488	2.16667	1.66239	0.50189	5.50627	0.52012	1.94e-06	5.87e-07	6.44e-06
AT1G06750	526	3.66667	1.26534	0.65636	2.43935	0.28507	1.48e-06	7.68e-07	2.85e-06
AT1G06760	274	20.7222	79.5375	28.9683	218.384	0.43865	9.3e-05	3.39e-05	0.000255444
AT1G06770	421	12.75	6.35972	4.29255	9.42239	0.17072	7.44e-06	5.02e-06	1.1e-05
AT1G06780	602	3	1.99525	0.51523	7.72667	0.588	2.33e-06	6.03e-07	9.04e-06
AT1G06790	204	1.75	4.23145	0.98348	18.2059	0.63372	4.95e-06	1.15e-06	2.13e-05
AT1G06800	515	1.6	5.4966	1.67303	18.0587	0.51659	6.43e-06	1.96e-06	2.11e-05
AT1G06820	595	4.85	11.0447	3.11999	39.0977	0.549	1.29e-05	3.65e-06	4.57e-05
AT1G06840	953	26.0917	8.73734	2.80969	27.1706	0.49272	1.02e-05	3.29e-06	3.18e-05
AT1G06850	337	5.2	3.13694	1.10734	8.8865	0.45222	3.67e-06	1.3e-06	1.04e-05
AT1G06870	367	1	0.80357	0.80357	0.80357	0	9.4e-07	9.4e-07	9.4e-07
AT1G06890	357	19.04	30.3183	12.1954	75.3726	0.39551	3.55e-05	1.43e-05	8.82e-05
AT1G06900	1024	45.7857	23.4975	8.81746	62.618	0.42568	2.7485e-05	1.03e-05	7.32e-05
AT1G06910	390	1.66667	1.64699	0.21048	12.8875	0.89348	1.93e-06	2.46e-07	1.51e-05
AT1G06923	170	1	0.815	0.815	0.815	0	9.53e-07	9.53e-07	9.53e-07
AT1G06930	169	1	10.2298	10.2298	10.2298	0	1.2e-05	1.2e-05	1.2e-05
AT1G06950	1016	286.899	222.051	62.6238	787.349	0.54971	0.000259734	7.33e-05	0.000920964
AT1G06960	229	149.5	7.98123	4.48406	14.2059	0.2504	9.34e-06	5.25e-06	1.66e-05
AT1G06970	829	2	1.96894	0.81737	4.74295	0.38181	2.3e-06	9.56e-07	5.55e-06
AT1G06990	360	2	8.09711	2.95972	22.1518	0.43708	9.47e-06	3.46e-06	2.59e-05
AT1G07000	599	5.75	0.84308	0.56509	1.25783	0.17375	9.86e-07	6.61e-07	1.47e-06
AT1G07010	400	13.1	2.74895	0.53603	14.0976	0.70998	3.22e-06	6.27e-07	1.65e-05
AT1G07020	147	2.88889	25.669	7.19015	91.6387	0.55267	3.0025e-05	8.41e-06	0.00010719
AT1G07030	326	2	9.91323	9.91323	9.91323	0	1.16e-05	1.16e-05	1.16e-05
AT1G07040	371	22.7667	77.0122	31.2674	189.683	0.39147	9.01e-05	3.66e-05	0.000221872
AT1G07050	195	1	0.386	0.386	0.386	0	4.52e-07	4.52e-07	4.52e-07
AT1G07060	233	3	1.69606	0.53649	5.36189	0.49988	1.98e-06	6.28e-07	6.27e-06
AT1G07070	112	90.3333	182.778	57.9599	576.395	0.4988	0.000213796	6.78e-05	0.000674211
AT1G07080	265	15.3801	46.1907	10.9394	195.036	0.62556	5.4e-05	1.28e-05	0.000228134
AT1G07090	196	21.5556	19.0202	7.39763	48.9034	0.41012	2.2248e-05	8.65e-06	5.72e-05
AT1G07110	744	37.654	16.6701	5.09715	54.5194	0.51461	1.95e-05	5.96e-06	6.38e-05
AT1G07120	392	1.5	5.89168	4.1143	8.43687	0.15594	6.89e-06	4.81e-06	9.87e-06
AT1G07135	155	2.5	2.934	1.22703	7.0156	0.3786	3.43e-06	1.44e-06	8.21e-06
AT1G07140	228	327.967	358.197	109.517	1171.55	0.51464	0.000418983	0.000128103	0.00137036
AT1G07150	499	1	0.81014	0.10639	6.1691	0.88166	9.48e-07	1.24e-07	7.22e-06
AT1G07160	380	1	3.47322	3.47322	3.47322	0	4.06e-06	4.06e-06	4.06e-06
AT1G07170	110	20.2857	14.1956	7.6031	26.5042	0.27116	1.66e-05	8.89e-06	3.1e-05
AT1G07180	510	11	2.98761	0.712	12.5362	0.62284	3.49e-06	8.33e-07	1.47e-05
AT1G07190	54	2	55.18	55.18	55.18	0	6.45e-05	6.45e-05	6.45e-05
AT1G07200	979	1.5	0.23464	0.06004	0.91696	0.59196	2.74e-07	7.02e-08	1.07e-06
AT1G07210	261	46.2	35.9414	16.9011	76.4321	0.32768	4.2e-05	1.98e-05	8.94e-05
AT1G07220	507	5.14286	4.19508	0.90214	19.5077	0.66747	4.91e-06	1.06e-06	2.28e-05
AT1G07230	533	4.4	3.5412	0.77372	16.2075	0.66057	4.14e-06	9.05e-07	1.9e-05
AT1G07240	480	15.7273	10.3777	2.96331	36.3432	0.54432	1.21e-05	3.47e-06	4.25e-05
AT1G07250	479	5.36	12.3858	5.06053	30.3148	0.38873	1.45e-05	5.92e-06	3.55e-05
AT1G07260	476	8	9.40933	3.34037	26.5047	0.44976	1.1e-05	3.91e-06	3.1e-05
AT1G07270	505	13.75	0.87641	0.24634	3.11805	0.55118	1.03e-06	2.88e-07	3.65e-06
AT1G07280	552	1	21.7391	6.0093	78.6428	0.55842	2.54e-05	7.03e-06	9.2e-05
AT1G07290	375	1	15.3083	10.8883	21.5225	0.14797	1.79e-05	1.27e-05	2.52e-05
AT1G07300	128	3	55.1816	54.4005	55.9739	0.00619	6.4546e-05	6.36e-05	6.55e-05
AT1G07310	352	6.38462	9.01097	2.52048	32.2151	0.55329	1.05e-05	2.95e-06	3.77e-05
AT1G07320	282	425.151	342.627	65.3124	1797.41	0.71983	0.000400771	7.64e-05	0.00210244
AT1G07330	685	3.33333	3.32635	0.45602	24.2633	0.86298	3.89e-06	5.33e-07	2.84e-05
AT1G07340	498	3	16.8425	5.62723	50.4104	0.47611	1.97e-05	6.58e-06	5.9e-05
AT1G07350	382	2.4	5.42366	3.66155	8.03378	0.17063	6.34e-06	4.28e-06	9.4e-06
AT1G07360	481	40	7.9835	3.10697	20.514	0.40986	9.34e-06	3.63e-06	2.4e-05
AT1G07370	263	57.7863	39.2867	13.4092	115.104	0.46684	4.6e-05	1.57e-05	0.000134637
AT1G07380	779	36.7143	5.63255	1.54152	20.5807	0.56276	6.59e-06	1.8e-06	2.41e-05
AT1G07390	1083	3.75	0.34806	0.01885	6.42813	1.26644	4.07e-07	2.2e-08	7.52e-06
AT1G07400	157	85.3333	3.31204	0.51388	21.3467	0.80923	3.87e-06	6.01e-07	2.5e-05
AT1G07410	214	869.944	60.5802	18.022	203.637	0.52653	7.09e-05	2.11e-05	0.000238195
AT1G07420	266	2.33333	0.47644	0.09657	2.3505	0.69315	5.57e-07	1.13e-07	2.75e-06
AT1G07430	442	1.2	1.48157	0.27218	8.0647	0.73587	1.73e-06	3.18e-07	9.43e-06
AT1G07440	266	18	59.9809	16.5689	217.136	0.55872	7.02e-05	1.94e-05	0.000253985
AT1G07450	260	3.6	6.08713	1.34238	27.6026	0.65654	7.12e-06	1.57e-06	3.23e-05
AT1G07470	375	23	8.89211	1.83995	42.9737	0.6842	1.04e-05	2.15e-06	5.03e-05
AT1G07480	375	43	9.95094	1.77005	55.9425	0.74988	1.16e-05	2.07e-06	6.54e-05
AT1G07485	100	3	44.8	44.8	44.8	0	5.24e-05	5.24e-05	5.24e-05
AT1G07490	107	5	2.84574	1.48714	5.4455	0.28184	3.33e-06	1.74e-06	6.37e-06
AT1G07510	813	60.3371	6.17983	2.37896	16.0534	0.41459	7.23e-06	2.78e-06	1.88e-05
AT1G07520	695	5.5	7.7499	2.11381	28.4136	0.56423	9.07e-06	2.47e-06	3.32e-05
AT1G07530	769	7.625	1.1548	0.30914	4.31377	0.57235	1.35e-06	3.62e-07	5.05e-06
AT1G07540	630	1	0.132	0.132	0.132	0	1.54e-07	1.54e-07	1.54e-07
AT1G07550	864	50.4568	1.27951	0.42354	3.86543	0.48015	1.5e-06	4.95e-07	4.52e-06
AT1G07560	871	206.714	1.07193	0.37245	3.08508	0.4591	1.25e-06	4.36e-07	3.61e-06
AT1G07570	424	152.857	3.14597	0.49528	19.9829	0.8029	3.68e-06	5.79e-07	2.34e-05
AT1G07590	534	6.2	0.70335	0.08848	5.59113	0.90033	8.23e-07	1.03e-07	6.54e-06
AT1G07600	45	3	3.76963	0.95073	14.9466	0.59824	4.41e-06	1.11e-06	1.75e-05
AT1G07610	45	4	1.26	1.26	1.26	0	1.47e-06	1.47e-06	1.47e-06
AT1G07615	493	7.66667	3.84557	1.12254	13.174	0.53476	4.5e-06	1.31e-06	1.54e-05
AT1G07620	552	4.33333	0.78527	0.13796	4.46973	0.75526	9.19e-07	1.61e-07	5.23e-06
AT1G07630	662	11.1667	1.12415	0.2032	6.21902	0.7429	1.31e-06	2.38e-07	7.27e-06
AT1G07640	339	2.33333	2.9631	1.45086	6.05157	0.31012	3.47e-06	1.7e-06	7.08e-06
AT1G07645	137	19.1429	103.94	34.8675	309.846	0.47436	0.000121579	4.08e-05	0.000362427
AT1G07650	1020	64.9744	2.29206	0.37134	14.1477	0.79046	2.68e-06	4.34e-07	1.65e-05
AT1G07660	103	2243.27	1015.76	187.329	5507.79	0.73419	0.00118814	0.000219119	0.00644248
AT1G07670	1061	78.0484	37.5341	8.3478	168.764	0.65285	4.39e-05	9.76e-06	0.000197404
AT1G07690	179	1.33333	25.5992	17.84	36.7331	0.15683	2.99e-05	2.09e-05	4.3e-05
AT1G07700	217	50.9444	41.1842	15.7273	107.847	0.41808	4.82e-05	1.84e-05	0.000126149
AT1G07705	614	5.16667	2.5664	0.77606	8.48697	0.51943	3e-06	9.08e-07	9.93e-06
AT1G07710	543	1.33333	8.59126	5.65317	13.0563	0.18176	1e-05	6.61e-06	1.53e-05
AT1G07720	478	7.42857	4.08814	0.60282	27.7245	0.83134	4.78e-06	7.05e-07	3.24e-05
AT1G07725	615	1	0.13	0.13	0.13	0	1.52e-07	1.52e-07	1.52e-07
AT1G07740	459	1.6	1.31045	0.27926	6.1495	0.67142	1.53e-06	3.27e-07	7.19e-06
AT1G07745	322	1	1.96786	0.85057	4.55283	0.36429	2.3e-06	9.95e-07	5.33e-06
AT1G07747	95	1	14.6773	14.6773	14.6773	0	1.7168e-05	1.72e-05	1.72e-05
AT1G07750	356	86	134.159	30.4083	591.898	0.64463	0.000156926	3.56e-05	0.000692344
AT1G07770	130	183	128.175	38.8217	423.188	0.51873	0.000149927	4.54e-05	0.000495005
AT1G07780	275	25.5	5.67847	3.43634	9.38354	0.21814	6.64e-06	4.02e-06	1.1e-05
AT1G07790	148	1114.28	228.748	66.4628	787.294	0.53678	0.000267567	7.77e-05	0.0009209
AT1G07810	1061	71.5025	23.3181	6.43117	84.5469	0.5594	2.73e-05	7.52e-06	9.89e-05
AT1G07820	103	3492.84	1150.27	227.92	5805.26	0.70302	0.00134548	0.000266598	0.00679042
AT1G07830	144	12.4	73.6714	38.5947	140.627	0.28077	8.62e-05	4.51e-05	0.000164492
AT1G07840	312	8.2	9.15083	2.85323	29.3483	0.50612	1.07e-05	3.34e-06	3.43e-05
AT1G07850	541	1.5	9.16744	7.90095	10.6369	0.06457	1.07e-05	9.24e-06	1.24e-05
AT1G07870	538	135.75	3.32387	1.07578	10.2699	0.48992	3.89e-06	1.26e-06	1.2e-05
AT1G07880	363	166	0.94291	0.71192	1.24885	0.12204	1.1e-06	8.33e-07	1.46e-06
AT1G07885	40	1	38.7908	37.9499	39.6504	0.00952	4.54e-05	4.44e-05	4.64e-05
AT1G07890	250	2180.25	1266.64	211.854	7573.04	0.77662	0.00148159	0.000247806	0.0088582
AT1G07910	1104	5.90476	2.51992	0.99974	6.35162	0.4015	2.95e-06	1.17e-06	7.43e-06
AT1G07920	449	5853.47	2364.22	631.986	8844.37	0.57298	0.00276543	0.000739236	0.0103453
AT1G07930	449	12348.2	3011.89	1017.19	8918.23	0.47144	0.00352301	0.00118981	0.0104317
AT1G07940	449	13379.5	3152.69	1163.68	8541.44	0.43285	0.00368771	0.00136115	0.00999094
AT1G07950	154	2.5	7.36494	2.84539	19.0632	0.41303	8.61e-06	3.33e-06	2.23e-05
AT1G07960	146	39.6746	28.1957	13.9293	57.0737	0.30625	3.3e-05	1.63e-05	6.68e-05
AT1G07970	693	9.08333	2.6426	0.93425	7.4748	0.45157	3.09e-06	1.09e-06	8.74e-06
AT1G07980	206	2.66667	7.85472	2.61406	23.6019	0.47782	9.19e-06	3.06e-06	2.76e-05
AT1G07985	144	9	43.759	6.15172	311.27	0.85207	5.12e-05	7.2e-06	0.000364094
AT1G07990	802	37.9667	13.8347	5.77367	33.1501	0.37952	1.62e-05	6.75e-06	3.88e-05
AT1G08000	308	1	0.255	0.255	0.255	0	2.98e-07	2.98e-07	2.98e-07
AT1G08005	55	1	40.1508	40.1508	40.1508	0	4.7e-05	4.7e-05	4.7e-05
AT1G08010	303	1	7.1473	7.1473	7.1473	0	8.36e-06	8.36e-06	8.36e-06
AT1G08030	500	7	2.81675	0.41971	18.9037	0.8268	3.29e-06	4.91e-07	2.21e-05
AT1G08040	382	19.3	11.3175	2.61624	48.9581	0.63607	1.32e-05	3.06e-06	5.73e-05
AT1G08050	641	8.2	2.7306	0.64422	11.574	0.62723	3.19e-06	7.54e-07	1.35e-05
AT1G08060	2001	6.5	1.81828	0.71443	4.62766	0.4057	2.13e-06	8.36e-07	5.41e-06
AT1G08070	741	1	0.13205	0.04096	0.42569	0.50834	1.54e-07	4.79e-08	4.98e-07
AT1G08090	530	1	0.53075	0.11428	2.46491	0.66691	6.21e-07	1.34e-07	2.88e-06
AT1G08100	522	1.66667	0.73373	0.21073	2.55475	0.54181	8.58e-07	2.46e-07	2.99e-06
AT1G08110	235	191.39	182.288	67.0293	495.735	0.43449	0.000213222	7.84e-05	0.000579863
AT1G08125	322	10.3333	6.33236	2.31233	17.3412	0.43751	7.41e-06	2.7e-06	2.03e-05
AT1G08130	790	19.0417	10.9276	4.04469	29.5231	0.43164	1.2782e-05	4.73e-06	3.45e-05
AT1G08135	796	2.5	0.3943	0.05213	2.98255	0.87876	4.61e-07	6.1e-08	3.49e-06
AT1G08140	818	2.5	0.33758	0.03327	3.42571	1.00637	3.95e-07	3.89e-08	4.01e-06
AT1G08150	815	1.66667	3.03745	2.10546	4.38199	0.15916	3.55e-06	2.46e-06	5.13e-06
AT1G08160	221	41.4375	25.9522	9.80903	68.6629	0.42255	3.04e-05	1.15e-05	8.03e-05
AT1G08170	243	2.85714	25.5171	8.72451	74.6316	0.46609	2.98e-05	1.02e-05	8.73e-05
AT1G08180	111	1	14.3809	14.3809	14.3809	0	1.68e-05	1.68e-05	1.68e-05
AT1G08190	980	12.069	13.7578	5.19374	36.4434	0.42307	1.61e-05	6.08e-06	4.26e-05
AT1G08200	389	115.057	68.4152	29.4764	158.793	0.36568	8e-05	3.45e-05	0.000185741
AT1G08210	492	1.25	5.40765	2.89453	10.1027	0.27143	6.33e-06	3.39e-06	1.18e-05
AT1G08220	274	12	16.2469	6.9622	37.9137	0.36802	1.9e-05	8.14e-06	4.43e-05
AT1G08230	451	1	4.9051	4.58785	5.24429	0.02904	5.74e-06	5.37e-06	6.13e-06
AT1G08250	413	15.875	2.45921	1.06912	5.65671	0.36177	2.88e-06	1.25e-06	6.62e-06
AT1G08260	2161	18.8462	1.89447	1.13141	3.17214	0.22387	2.22e-06	1.32e-06	3.71e-06
AT1G08270	132	1	1.08	1.08	1.08	0	1.26e-06	1.26e-06	1.26e-06
AT1G08280	398	2.25	1.32697	0.16773	10.498	0.89825	1.55e-06	1.96e-07	1.23e-05
AT1G08290	337	2.2	0.4463	0.01539	12.9463	1.46252	5.22e-07	1.8e-08	1.51e-05
AT1G08300	746	3.66667	1.26302	0.16146	9.8798	0.89334	1.48e-06	1.89e-07	1.16e-05
AT1G08310	318	1	2.15972	0.48827	9.55297	0.64574	2.53e-06	5.71e-07	1.12e-05
AT1G08315	325	2.2	3.63432	1.52012	8.68894	0.37854	4.25e-06	1.78e-06	1.02e-05
AT1G08320	481	1.5	0.6795	0.2316	1.9936	0.46745	7.95e-07	2.71e-07	2.33e-06
AT1G08340	331	1	7.66195	1.38517	42.3813	0.74284	8.96e-06	1.62e-06	4.96e-05
AT1G08350	589	4.8	1.62854	0.66383	3.99517	0.38974	1.9e-06	7.76e-07	4.67e-06
AT1G08360	216	160.014	76.854	27.0597	218.277	0.45334	8.99e-05	3.17e-05	0.00025532
AT1G08370	367	9.3913	25.1862	11.763	53.9271	0.33064	2.95e-05	1.38e-05	6.31e-05
AT1G08380	140	22.8261	325.454	105.983	999.413	0.48726	0.000380684	0.000123968	0.00116902
AT1G08390	137	1.5	17.8108	12.5784	25.2198	0.15106	2.08e-05	1.47e-05	2.95e-05
AT1G08400	804	9.28571	1.28922	0.17527	9.48299	0.86662	1.51e-06	2.05e-07	1.11e-05
AT1G08410	589	12.5	4.67149	1.79652	12.1473	0.41502	5.46e-06	2.1e-06	1.42e-05
AT1G08420	1018	83.7149	18.6541	8.24841	42.1871	0.3544	2.18e-05	9.65e-06	4.93e-05
AT1G08430	493	1	3.343	2.63766	4.23696	0.10292	3.91e-06	3.09e-06	4.96e-06
AT1G08440	501	1.33333	0.9257	0.34285	2.49941	0.43137	1.08e-06	4.01e-07	2.92e-06
AT1G08450	424	83.7083	49.7308	17.35	142.545	0.45733	5.82e-05	2.03e-05	0.000166735
AT1G08460	377	3.66667	1.70525	0.71777	4.05126	0.3758	1.99e-06	8.4e-07	4.74e-06
AT1G08470	390	22.0171	58.5881	24.9597	137.524	0.37057	6.85e-05	2.92e-05	0.000160862
AT1G08480	142	23.7744	151.308	54.6855	418.649	0.44199	0.000176985	6.4e-05	0.000489695
AT1G08490	463	13.4286	33.0524	11.8173	92.4454	0.44668	3.87e-05	1.38e-05	0.000108134
AT1G08500	228	8	5.68018	4.99369	6.46104	0.05594	6.64e-06	5.84e-06	7.56e-06
AT1G08510	412	4.42857	2.45988	0.55901	10.8245	0.64349	2.88e-06	6.54e-07	1.27e-05
AT1G08520	760	75.9942	91.3093	24.6291	338.518	0.56907	0.000106805	2.88e-05	0.000395965
AT1G08530	257	4.26316	12.0434	4.21416	34.4181	0.45604	1.41e-05	4.93e-06	4.03e-05
AT1G08540	572	1.66667	1.25568	0.25157	6.26744	0.69821	1.47e-06	2.94e-07	7.33e-06
AT1G08550	462	47.5	64.1199	19.1048	215.2	0.52585	7.5e-05	2.23e-05	0.00025172
AT1G08560	310	2.88889	4.69669	1.90931	11.5534	0.39092	5.49e-06	2.23e-06	1.35e-05
AT1G08570	275	1.75	9.97087	1.82955	54.3404	0.73639	1.17e-05	2.14e-06	6.36e-05
AT1G08580	123	1	1.07	1.07	1.07	0	1.25e-06	1.25e-06	1.25e-06
AT1G08590	1029	1	1.4542	1.4542	1.4542	0	1.7e-06	1.7e-06	1.7e-06
AT1G08600	1479	10.6364	1.82656	0.70758	4.7151	0.41186	2.14e-06	8.28e-07	5.52e-06
AT1G08610	559	5.83333	0.71223	0.20101	2.52359	0.5494	8.33e-07	2.35e-07	2.95e-06
AT1G08620	1209	9	0.98087	0.24464	3.93281	0.60309	1.15e-06	2.86e-07	4.6e-06
AT1G08630	358	22.7778	22.9565	7.98347	66.0114	0.45871	2.69e-05	9.34e-06	7.72e-05
AT1G08640	294	16.9167	79.6477	35.0509	180.987	0.35647	9.3164e-05	4.1e-05	0.000211701
AT1G08650	284	1	3.44337	3.44337	3.44337	0	4.03e-06	4.03e-06	4.03e-06
AT1G08660	474	9.92708	10.123	4.47145	22.9176	0.35486	1.18e-05	5.23e-06	2.68e-05
AT1G08670	231	1	6.91082	6.91082	6.91082	0	8.08e-06	8.08e-06	8.08e-06
AT1G08680	651	90.6	23.9621	11.3487	50.5942	0.32458	2.8e-05	1.33e-05	5.92e-05
AT1G08700	453	3.64	1.72409	1.23743	2.40213	0.14404	2.02e-06	1.45e-06	2.81e-06
AT1G08710	295	3	0.943	0.943	0.943	0	1.1e-06	1.1e-06	1.1e-06
AT1G08720	933	17.2727	2.51766	0.84414	7.50892	0.47458	2.94e-06	9.87e-07	8.78e-06
AT1G08730	1538	89.5556	4.18128	0.735	23.7865	0.75502	4.89e-06	8.6e-07	2.78e-05
AT1G08750	388	19.4444	8.36214	4.21569	16.5869	0.29745	9.78e-06	4.93e-06	1.94e-05
AT1G08760	748	6.375	1.62755	0.28812	9.19364	0.75195	1.9e-06	3.37e-07	1.08e-05
AT1G08770	209	7.53846	22.8211	10.0951	51.5896	0.35423	2.67e-05	1.18e-05	6.03e-05
AT1G08780	129	18.4737	38.1051	12.5561	115.641	0.48213	4.46e-05	1.47e-05	0.000135266
AT1G08790	190	1	15.8	15.8	15.8	0	1.85e-05	1.85e-05	1.85e-05
AT1G08800	1113	16.8471	3.09397	1.04878	9.12745	0.46983	3.62e-06	1.23e-06	1.07e-05
AT1G08810	280	1	0.252	0.252	0.252	0	2.95e-07	2.95e-07	2.95e-07
AT1G08820	386	28.7004	19.2403	7.21408	51.3147	0.42603	2.25e-05	8.44e-06	6e-05
AT1G08830	152	370.702	546.106	148.108	2013.61	0.5667	0.000638781	0.000173242	0.00235533
AT1G08840	1315	2.2	0.81139	0.14223	4.62892	0.75625	9.49e-07	1.66e-07	5.41e-06
AT1G08845	234	5	1.01293	0.35194	2.91533	0.45911	1.18e-06	4.12e-07	3.41e-06
AT1G08860	584	3.85714	4.71526	2.63821	8.42756	0.2522	5.52e-06	3.09e-06	9.86e-06
AT1G08880	142	512.945	169.183	52.8652	541.433	0.50519	0.000197894	6.18e-05	0.000633315
AT1G08890	464	1.875	2.52096	0.47744	13.311	0.72264	2.95e-06	5.58e-07	1.56e-05
AT1G08900	462	2	2.22063	1.32253	3.72861	0.22507	2.6e-06	1.55e-06	4.36e-06
AT1G08910	829	2	4.93517	4.93517	4.93517	0	5.77e-06	5.77e-06	5.77e-06
AT1G08920	477	1.75	0.82531	0.37216	1.8302	0.34588	9.65e-07	4.35e-07	2.14e-06
AT1G08930	496	16	19.2353	7.6296	48.4947	0.4016	2.25e-05	8.92e-06	5.67e-05
AT1G08940	281	7.6	4.39432	1.19985	16.0937	0.56376	5.14e-06	1.4e-06	1.88e-05
AT1G08960	546	2	5.01212	3.5027	7.17201	0.15562	5.86e-06	4.1e-06	8.39e-06
AT1G08970	231	169.889	22.8148	6.72729	77.3735	0.53038	2.67e-05	7.87e-06	9.05e-05
AT1G08980	425	29.5556	68.8406	27.3051	173.558	0.4016	8.05e-05	3.19e-05	0.000203012
AT1G08985	101	1	35.1958	35.1958	35.1958	0	4.12e-05	4.12e-05	4.12e-05
AT1G08990	566	1.5	0.24558	0.0851	0.70871	0.46027	2.87e-07	9.95e-08	8.29e-07
AT1G09000	666	1.4	0.78584	0.32635	1.89226	0.38165	9.19e-07	3.82e-07	2.21e-06
AT1G09010	944	82.875	54.5025	22.8582	129.954	0.37737	6.38e-05	2.67e-05	0.000152008
AT1G09020	487	9.37143	21.0369	9.83035	45.0187	0.33041	2.46e-05	1.15e-05	5.27e-05
AT1G09040	911	3.66667	0.96803	0.10188	9.19811	0.97781	1.13e-06	1.19e-07	1.08e-05
AT1G09050	916	4.5	0.97601	0.15508	6.14263	0.7989	1.14e-06	1.81e-07	7.19e-06
AT1G09060	944	7.5	1.57233	0.38197	6.47231	0.61451	1.84e-06	4.47e-07	7.57e-06
AT1G09070	324	19.859	37.6172	11.2785	125.465	0.52314	4.4e-05	1.32e-05	0.000146757
AT1G09080	675	761.984	11.7609	2.69038	51.4123	0.64063	1.38e-05	3.15e-06	6.01e-05
AT1G09090	843	1.875	2.82157	0.40171	19.8184	0.84658	3.3e-06	4.7e-07	2.32e-05
AT1G09100	423	634.133	23.3721	5.74388	95.1021	0.60949	2.73e-05	6.72e-06	0.000111241
AT1G09130	370	100.773	76.863	24.2711	243.414	0.50063	8.99e-05	2.84e-05	0.000284722
AT1G09140	268	27.5	5.52073	2.94378	10.3535	0.27309	6.46e-06	3.44e-06	1.21e-05
AT1G09150	181	12.4444	33.6781	13.2053	85.8907	0.4066	3.94e-05	1.54e-05	0.000100467
AT1G09155	289	1	0.604	0.11509	3.16974	0.71999	7.06e-07	1.35e-07	3.71e-06
AT1G09157	243	1	0.106	0.106	0.106	0	1.24e-07	1.24e-07	1.24e-07
AT1G09160	428	15.1176	16.1162	4.463	58.1964	0.55763	1.89e-05	5.22e-06	6.81e-05
AT1G09170	1010	1.91667	2.82949	0.60956	13.1342	0.66669	3.31e-06	7.13e-07	1.54e-05
AT1G09180	193	320.538	14.4	3.16198	65.5794	0.6584	1.68e-05	3.7e-06	7.67e-05
AT1G09190	484	3	0.53619	0.06795	4.2313	0.89715	6.27e-07	7.95e-08	4.95e-06
AT1G09195	600	1.2	0.74935	0.35724	1.57182	0.32172	8.77e-07	4.18e-07	1.84e-06
AT1G09200	136	656.182	159.881	28.6432	892.428	0.74678	0.000187013	3.35e-05	0.00104388
AT1G09210	424	373.94	158.211	47.7266	524.459	0.52048	0.000185059	5.58e-05	0.000613462
AT1G09220	504	4	0.037	0.037	0.037	0	4.33e-08	4.33e-08	4.33e-08
AT1G09230	442	43	0.54194	0.10554	2.78293	0.71055	6.34e-07	1.23e-07	3.26e-06
AT1G09240	320	3	10.2902	2.64034	40.1043	0.59077	1.2e-05	3.09e-06	4.69e-05
AT1G09250	207	1	8.80652	8.80652	8.80652	0	1.0301e-05	1.03e-05	1.03e-05
AT1G09270	538	81.125	43.8022	16.0639	119.437	0.43564	5.12e-05	1.88e-05	0.000139706
AT1G09280	581	2	1.69569	0.3012	9.54649	0.7505	1.98e-06	3.52e-07	1.12e-05
AT1G09290	348	15.6	7.95517	2.75932	22.9349	0.45985	9.31e-06	3.23e-06	2.68e-05
AT1G09300	493	17.5833	7.51416	3.1778	17.7678	0.37375	8.79e-06	3.72e-06	2.08e-05
AT1G09310	179	147.114	673.606	143.083	3171.19	0.67282	0.000787918	0.000167365	0.00370935
AT1G09320	517	1.42857	2.07055	0.52346	8.19008	0.5972	2.42e-06	6.12e-07	9.58e-06
AT1G09330	186	8.85185	35.1523	12.4027	99.6296	0.45244	4.11e-05	1.45e-05	0.000116537
AT1G09340	378	520.782	651.695	88.1319	4818.98	0.86891	0.000762288	0.000103088	0.00563677
AT1G09370	174	1	27.7892	17.6847	43.6672	0.19628	3.25e-05	2.07e-05	5.11e-05
AT1G09380	374	1.8	5.48527	1.61195	18.6657	0.53185	6.42e-06	1.89e-06	2.18e-05
AT1G09390	370	2.83333	6.70441	2.70857	16.5951	0.39362	7.84e-06	3.17e-06	1.94e-05
AT1G09400	324	68	1.31216	0.3832	4.49311	0.53456	1.53e-06	4.48e-07	5.26e-06
AT1G09410	705	1.5	1.69836	0.33114	8.71052	0.71001	1.99e-06	3.87e-07	1.02e-05
AT1G09415	112	3.5	14.2132	5.08592	39.7203	0.44632	1.66e-05	5.95e-06	4.65e-05
AT1G09420	635	4.5	0.61559	0.18595	2.03795	0.5199	7.2e-07	2.18e-07	2.38e-06
AT1G09430	424	69.6342	81.8972	28.3867	236.278	0.46015	9.58e-05	3.32e-05	0.000276375
AT1G09440	466	135.75	0.78969	0.18663	3.34136	0.62647	9.24e-07	2.18e-07	3.91e-06
AT1G09450	599	3.5	0.85433	0.54727	1.33368	0.19343	9.99e-07	6.4e-07	1.56e-06
AT1G09460	330	1	0.234	0.234	0.234	0	2.74e-07	2.74e-07	2.74e-07
AT1G09470	336	1	0.45851	0.17425	1.20644	0.42016	5.36e-07	2.04e-07	1.41e-06
AT1G09480	369	8.73333	14.7773	3.49294	62.5167	0.6264	1.7285e-05	4.09e-06	7.31e-05
AT1G09483	112	1	0.355	0.355	0.355	0	4.15e-07	4.15e-07	4.15e-07
AT1G09490	322	14.84	28.4094	12.4515	64.8191	0.35824	3.32e-05	1.46e-05	7.58e-05
AT1G09500	325	27.25	34.4237	9.87249	120.03	0.54243	4.03e-05	1.15e-05	0.000140399
AT1G09510	322	4	4.86424	0.67792	34.902	0.85584	5.69e-06	7.93e-07	4.08e-05
AT1G09520	260	8.875	7.99765	3.39706	18.8287	0.37186	9.35e-06	3.97e-06	2.2e-05
AT1G09530	524	1.75	0.43318	0.14211	1.32038	0.48403	5.07e-07	1.66e-07	1.54e-06
AT1G09550	388	35.25	20.1919	3.65991	111.399	0.74171	2.36e-05	4.28e-06	0.000130304
AT1G09560	219	215.821	174.327	51.8588	586.01	0.52654	0.00020391	6.07e-05	0.000685457
AT1G09570	1122	33.8333	1.51915	0.49096	4.70067	0.49056	1.78e-06	5.74e-07	5.5e-06
AT1G09575	292	5.6	10.3441	1.25034	85.5774	0.91767	1.21e-05	1.46e-06	0.0001001
AT1G09580	217	8.14286	23.7049	7.85652	71.523	0.47961	2.77e-05	9.19e-06	8.37e-05
AT1G09590	164	288.42	155.341	30.1152	801.286	0.7125	0.000181703	3.52e-05	0.000937266
AT1G09600	714	2.25	0.41022	0.08601	1.95651	0.67847	4.8e-07	1.01e-07	2.29e-06
AT1G09620	1091	218.625	181.089	59.7073	549.232	0.48186	0.00021182	6.98e-05	0.000642438
AT1G09630	217	389.574	109.408	45.5792	262.62	0.38028	0.000127974	5.33e-05	0.000307188
AT1G09640	414	327.728	306.741	120.474	780.995	0.40588	0.000358795	0.000140919	0.000913532
AT1G09645	106	1.6	2.39176	0.58895	9.71312	0.60864	2.8e-06	6.89e-07	1.14e-05
AT1G09650	382	1	0.37687	0.08246	1.72235	0.65993	4.41e-07	9.65e-08	2.01e-06
AT1G09665	165	1.5	19.0844	12.8183	28.4138	0.17285	2.23e-05	1.5e-05	3.32e-05
AT1G09680	607	2	3.57234	1.14989	11.0982	0.4923	4.18e-06	1.35e-06	1.3e-05
AT1G09690	164	591.462	119.853	27.74	517.833	0.63554	0.000140192	3.24e-05	0.000605711
AT1G09700	419	4.75	4.59474	2.08402	10.1302	0.34336	5.37e-06	2.44e-06	1.18e-05
AT1G09710	650	1	1.37427	1.37427	1.37427	0	1.61e-06	1.61e-06	1.61e-06
AT1G09720	928	2.14286	0.97144	0.21814	4.3262	0.64869	1.14e-06	2.55e-07	5.06e-06
AT1G09730	963	23.5	5.76197	2.10359	15.7827	0.43761	6.74e-06	2.46e-06	1.85e-05
AT1G09740	171	109.926	106.295	23.4114	482.612	0.65708	0.000124333	2.74e-05	0.000564512
AT1G09750	449	86.9861	179.945	44.2021	732.546	0.6097	0.000210481	5.17e-05	0.000856861
AT1G09760	249	58.8559	169.979	64.9075	445.137	0.4181	0.000198824	7.59e-05	0.000520678
AT1G09770	844	46.2111	22.9907	10.1709	51.9688	0.35419	2.69e-05	1.19e-05	6.08e-05
AT1G09780	557	419.264	318.809	113.473	895.711	0.44864	0.000372911	0.00013273	0.00104772
AT1G09790	454	1	1.48492	0.13843	15.9288	1.03048	1.74e-06	1.62e-07	1.86e-05
AT1G09794	63	1	13.5634	13.5634	13.5634	0	1.59e-05	1.59e-05	1.59e-05
AT1G09795	413	38.1974	106.679	30.0617	378.571	0.55007	0.000124783	3.52e-05	0.000442816
AT1G09800	372	9.25	6.69982	3.30753	13.5714	0.30656	7.84e-06	3.87e-06	1.59e-05
AT1G09810	470	20.7778	4.05944	1.42882	11.5334	0.45349	4.75e-06	1.67e-06	1.35e-05
AT1G09815	124	2	2.76	2.76	2.76	0	3.23e-06	3.23e-06	3.23e-06
AT1G09820	606	1	6.79641	4.28104	10.7897	0.20073	7.95e-06	5.01e-06	1.26e-05
AT1G09830	532	30.3714	38.6936	14.9676	100.029	0.41249	4.53e-05	1.75e-05	0.000117004
AT1G09840	421	60	5.68424	1.28118	25.2194	0.64706	6.65e-06	1.5e-06	2.95e-05
AT1G09850	437	21.8182	24.1708	10.2684	56.896	0.37179	2.83e-05	1.2e-05	6.66e-05
AT1G09870	487	29.0403	37.0501	9.55403	143.678	0.5886	4.33e-05	1.12e-05	0.000168061
AT1G09880	631	15.9091	14.877	2.97837	74.311	0.69854	1.74e-05	3.48e-06	8.69e-05
AT1G09890	617	1.66667	0.74285	0.24418	2.25995	0.48319	8.69e-07	2.86e-07	2.64e-06
AT1G09900	598	4	1.26722	0.28067	5.72155	0.65466	1.48e-06	3.28e-07	6.69e-06
AT1G09910	675	5.6	3.45519	0.57037	20.931	0.78232	4.04e-06	6.67e-07	2.45e-05
AT1G09920	192	6.25	5.78355	2.53341	13.2033	0.35849	6.77e-06	2.96e-06	1.54e-05
AT1G09930	734	2.16667	2.87008	0.69741	11.8113	0.6144	3.36e-06	8.16e-07	1.38e-05
AT1G09932	260	4	0.432	0.432	0.432	0	5.05e-07	5.05e-07	5.05e-07
AT1G09935	231	1	6.74954	6.74954	6.74954	0	7.89e-06	7.89e-06	7.89e-06
AT1G09940	530	3	0.56184	0.10689	2.95318	0.72068	6.57e-07	1.25e-07	3.45e-06
AT1G09960	510	4	6.35539	4.5363	8.90395	0.14644	7.43e-06	5.31e-06	1.04e-05
AT1G09970	977	6.14286	1.80651	0.63982	5.10059	0.45078	2.11e-06	7.48e-07	5.97e-06
AT1G09980	802	1.5	0.11922	0.04401	0.32296	0.43281	1.39e-07	5.15e-08	3.78e-07
AT1G09995	88	1	64.9063	64.9063	64.9063	0	7.59e-05	7.59e-05	7.59e-05
AT1G10000	303	1	1.40117	0.242	8.11285	0.76268	1.64e-06	2.83e-07	9.49e-06
AT1G10020	461	2.33333	0.65812	0.14835	2.91964	0.64702	7.7e-07	1.74e-07	3.42e-06
AT1G10040	412	1	0.18385	0.07607	0.44433	0.38324	2.15e-07	8.9e-08	5.2e-07
AT1G10050	1063	4.16667	1.53628	0.38406	6.14526	0.60207	1.8e-06	4.49e-07	7.19e-06
AT1G10060	384	4.57143	7.98646	2.68389	23.7654	0.47359	9.34e-06	3.14e-06	2.78e-05
AT1G10070	388	3.75	16.4872	3.70146	73.4376	0.64877	1.93e-05	4.33e-06	8.59e-05
AT1G10090	762	3.6	0.41525	0.09546	1.80642	0.63851	4.86e-07	1.12e-07	2.11e-06
AT1G10095	420	1.6	2.32431	0.33892	15.9401	0.8362	2.72e-06	3.96e-07	1.86e-05
AT1G10100	162	1	11.129	11.129	11.129	0	1.3e-05	1.3e-05	1.3e-05
AT1G10110	332	1	4.06511	4.06511	4.06511	0	4.75e-06	4.75e-06	4.75e-06
AT1G10120	366	1	56.5206	56.5206	56.5206	0	6.61e-05	6.61e-05	6.61e-05
AT1G10130	998	16.7857	7.78112	3.61697	16.7394	0.3327	9.1e-06	4.23e-06	1.96e-05
AT1G10140	167	37.6111	49.5224	29.2507	83.8432	0.22867	5.79e-05	3.42e-05	9.81e-05
AT1G10150	414	1.66667	3.5713	3.05437	4.17572	0.06791	4.18e-06	3.57e-06	4.88e-06
AT1G10155	184	1	0.92848	0.38513	2.2384	0.38217	1.09e-06	4.5e-07	2.62e-06
AT1G10170	1188	9.17647	2.77533	1.21179	6.35629	0.35989	3.25e-06	1.42e-06	7.43e-06
AT1G10180	769	8.66667	4.97741	1.00358	24.6863	0.69545	5.82e-06	1.17e-06	2.89e-05
AT1G10200	190	16.4222	62.867	24.5588	160.93	0.40821	7.35e-05	2.87e-05	0.00018824
AT1G10210	370	82	1.2616	0.79685	1.99742	0.19955	1.48e-06	9.32e-07	2.34e-06
AT1G10220	267	1.25	0.69836	0.14336	3.40203	0.68766	8.17e-07	1.68e-07	3.98e-06
AT1G10230	183	17.4444	16.753	4.92892	56.9423	0.53134	1.9596e-05	5.77e-06	6.66e-05
AT1G10240	680	1.88889	2.15776	0.58544	7.95279	0.56652	2.52e-06	6.85e-07	9.3e-06
AT1G10270	913	20.9375	8.53107	2.50392	29.0661	0.53238	9.98e-06	2.93e-06	3.4e-05
AT1G10280	412	2.57143	2.38341	1.09638	5.18128	0.33724	2.79e-06	1.28e-06	6.06e-06
AT1G10290	914	135.63	64.9432	22.8268	184.766	0.45409	7.6e-05	2.67e-05	0.000216121
AT1G10300	687	3.85714	2.07132	0.46567	9.21336	0.64817	2.42e-06	5.45e-07	1.08e-05
AT1G10310	242	5.38462	15.8844	3.42215	73.73	0.66667	1.858e-05	4e-06	8.62e-05
AT1G10320	757	2.14286	5.51292	1.44954	20.9669	0.58015	6.45e-06	1.7e-06	2.45e-05
AT1G10340	578	1	0.365	0.365	0.365	0	4.27e-07	4.27e-07	4.27e-07
AT1G10350	349	3.85714	2.80432	0.55548	14.1575	0.70316	3.28e-06	6.5e-07	1.66e-05
AT1G10360	227	8.17391	34.1888	11.7271	99.6731	0.46469	4e-05	1.37e-05	0.000116588
AT1G10370	227	53.6774	221.84	87.5931	561.836	0.40357	0.000259486	0.000102458	0.000657181
AT1G10380	305	14.6667	10.2137	3.29822	31.6292	0.4909	1.1947e-05	3.86e-06	3.7e-05
AT1G10385	754	5.5	4.67954	0.47093	46.4993	0.99724	5.47e-06	5.51e-07	5.44e-05
AT1G10390	1041	36.5704	39.0522	14.3092	106.58	0.43603	4.57e-05	1.67e-05	0.000124667
AT1G10400	467	1.5	0.123	0.123	0.123	0	1.44e-07	1.44e-07	1.44e-07
AT1G10410	485	2.25	0.65854	0.20448	2.1209	0.50793	7.7e-07	2.39e-07	2.48e-06
AT1G10417	431	55.75	162.675	21.3775	1237.9	0.88136	0.000190281	2.5e-05	0.00144797
AT1G10430	306	88.56	13.809	5.31798	35.8576	0.41442	1.62e-05	6.22e-06	4.19e-05
AT1G10450	1122	5	1.48179	0.35965	6.1052	0.61491	1.73e-06	4.21e-07	7.14e-06
AT1G10455	152	1.5	14.6431	9.77198	21.9425	0.17565	1.71e-05	1.14e-05	2.57e-05
AT1G10460	217	1	2.07865	0.4905	8.80886	0.62714	2.43e-06	5.74e-07	1.03e-05
AT1G10490	1028	31.0625	8.87068	5.05742	15.5591	0.24403	1.0376e-05	5.92e-06	1.82e-05
AT1G10500	180	2.57143	5.11571	0.99446	26.3163	0.71132	5.98e-06	1.16e-06	3.08e-05
AT1G10510	605	21.7357	21.9506	6.23797	77.2411	0.5464	2.57e-05	7.3e-06	9.03e-05
AT1G10520	529	7.71429	4.86066	1.44568	16.3425	0.52662	5.69e-06	1.69e-06	1.91e-05
AT1G10522	179	26.125	32.0183	10.4384	98.2114	0.48676	3.75e-05	1.22e-05	0.000114878
AT1G10530	166	1	13.9348	13.7152	14.1578	0.0069	1.63e-05	1.6e-05	1.66e-05
AT1G10540	539	6.14286	5.57187	0.49155	63.1593	1.05444	6.52e-06	5.75e-07	7.39e-05
AT1G10550	310	4.5	0.46841	0.04513	4.86179	1.01617	5.48e-07	5.28e-08	5.69e-06
AT1G10560	697	12.8333	0.33986	0.08163	1.41496	0.61944	3.98e-07	9.55e-08	1.66e-06
AT1G10570	571	2.66667	5.29484	1.15762	24.2181	0.66029	6.19e-06	1.35e-06	2.83e-05
AT1G10580	573	13.0833	9.79626	4.17998	22.9586	0.36989	1.15e-05	4.89e-06	2.69e-05
AT1G10585	181	1	3.66099	0.34255	39.1266	1.02887	4.28e-06	4.01e-07	4.58e-05
AT1G10586	174	1	5.12506	4.30406	6.10267	0.07582	5.99e-06	5.03e-06	7.14e-06
AT1G10590	153	68.0909	160.378	54.4742	472.172	0.46895	0.000187594	6.37e-05	0.0005523
AT1G10610	441	1	0.7994	0.20951	3.0502	0.58156	9.35e-07	2.45e-07	3.57e-06
AT1G10620	718	5.75	1.36664	0.29351	6.36334	0.66803	1.6e-06	3.43e-07	7.44e-06
AT1G10630	181	2540.35	527.362	159.419	1744.52	0.51957	0.000616856	0.000186473	0.00204058
AT1G10640	532	1	2.82446	1.41502	5.63781	0.30017	3.3e-06	1.66e-06	6.59e-06
AT1G10650	339	1	0.43448	0.19014	0.99279	0.35889	5.08e-07	2.22e-07	1.16e-06
AT1G10660	320	1.4	0.56203	0.17441	1.81107	0.50818	6.57e-07	2.04e-07	2.12e-06
AT1G10670	443	114.188	47.1297	14.3403	154.893	0.51674	5.51e-05	1.68e-05	0.000181179
AT1G10680	1227	50.1053	2.04342	0.68794	6.06967	0.47281	2.39e-06	8.05e-07	7.1e-06
AT1G10700	411	16.6111	22.2902	8.02557	61.9088	0.44364	2.61e-05	9.39e-06	7.24e-05
AT1G10710	410	3	1.20406	0.59462	2.43812	0.30641	1.41e-06	6.96e-07	2.85e-06
AT1G10720	429	2	1.36133	0.73073	2.53613	0.27021	1.59e-06	8.55e-07	2.97e-06
AT1G10730	428	29.8571	2.86412	1.76107	4.65806	0.21121	3.35e-06	2.06e-06	5.45e-06
AT1G10740	473	4	1.53725	1.53086	1.54367	0.00181	1.8e-06	1.79e-06	1.81e-06
AT1G10750	467	1	1.77048	1.01581	3.08581	0.24128	2.07e-06	1.19e-06	3.61e-06
AT1G10760	1399	178.651	148.282	48.5387	452.992	0.485	0.000173446	5.68e-05	0.000529866
AT1G10780	418	2	9.5612	7.03062	13.0026	0.13352	1.12e-05	8.22e-06	1.52e-05
AT1G10790	336	1	17.3	17.3	17.3	0	2.02e-05	2.02e-05	2.02e-05
AT1G10800	118	1.5	22.0199	12.6337	38.3798	0.24129	2.58e-05	1.48e-05	4.49e-05
AT1G10810	344	14.8333	2.72745	1.06266	7.00036	0.40936	3.19e-06	1.24e-06	8.19e-06
AT1G10820	258	1	5.22174	5.22174	5.22174	0	6.11e-06	6.11e-06	6.11e-06
AT1G10830	367	3.7	14.7296	4.4718	48.5178	0.51771	1.72e-05	5.23e-06	5.68e-05
AT1G10840	337	70.0784	136.131	53.0068	349.608	0.40962	0.000159232	6.2e-05	0.000408937
AT1G10850	663	16.7333	8.13245	3.42517	19.309	0.37554	9.51e-06	4.01e-06	2.26e-05
AT1G10865	71	2	17.8319	17.8319	17.8319	0	2.0858e-05	2.09e-05	2.09e-05
AT1G10870	775	10.8182	2.69434	1.46928	4.9408	0.26335	3.15e-06	1.72e-06	5.78e-06
AT1G10880	651	1.33333	0.51738	0.38368	0.69767	0.12984	6.05e-07	4.49e-07	8.16e-07
AT1G10890	288	1.4	3.14668	1.41765	6.98452	0.34628	3.68e-06	1.66e-06	8.17e-06
AT1G10900	754	6.42857	0.85181	0.30544	2.37556	0.44542	9.96e-07	3.57e-07	2.78e-06
AT1G10910	664	1.2	1.43489	0.4498	4.57744	0.5038	1.68e-06	5.26e-07	5.35e-06
AT1G10920	727	10	0.12408	0.05583	0.27576	0.34685	1.45e-07	6.53e-08	3.23e-07
AT1G10930	1188	2	3.26133	1.28293	8.29058	0.40519	3.81e-06	1.5e-06	9.7e-06
AT1G10940	371	156.711	13.2848	5.75127	30.6866	0.36359	1.55e-05	6.73e-06	3.59e-05
AT1G10950	589	42.4632	69.1602	26.989	177.225	0.40867	8.09e-05	3.16e-05	0.000207301
AT1G10960	148	214.75	366.459	99.6592	1347.51	0.56551	0.000428647	0.000116572	0.00157619
AT1G10970	408	2.1	5.23555	1.08674	25.2231	0.68284	6.12e-06	1.27e-06	2.95e-05
AT1G10990	192	149.333	127.313	21.2799	761.691	0.7769	0.000148919	2.49e-05	0.000890952
AT1G11000	573	1.25	4.31225	0.71626	25.9619	0.77963	5.04e-06	8.38e-07	3.04e-05
AT1G11020	321	3.5	10.5287	1.93231	57.3685	0.7363	1.23e-05	2.26e-06	6.71e-05
AT1G11040	438	1.66667	3.86091	0.93308	15.9758	0.61677	4.52e-06	1.09e-06	1.87e-05
AT1G11050	625	15.2222	1.50386	0.47401	4.77117	0.50142	1.76e-06	5.54e-07	5.58e-06
AT1G11060	930	2.14286	4.22459	1.14601	15.5734	0.5666	4.94e-06	1.34e-06	1.82e-05
AT1G11070	763	7	1.20271	0.13766	10.5081	0.94136	1.41e-06	1.61e-07	1.23e-05
AT1G11080	495	2.85714	3.78087	1.58771	9.00356	0.37682	4.42e-06	1.86e-06	1.05e-05
AT1G11090	324	2.86667	9.81434	2.05856	46.7907	0.6783	1.15e-05	2.41e-06	5.47e-05
AT1G11100	1269	2.2	4.52511	1.62917	12.5687	0.44366	5.29e-06	1.91e-06	1.47e-05
AT1G11110	277	5.33333	0.31216	0.12447	0.78288	0.39932	3.65e-07	1.46e-07	9.16e-07
AT1G11125	265	1.5	0.41106	0.07464	2.26369	0.74091	4.81e-07	8.73e-08	2.65e-06
AT1G11130	768	4.18182	4.01786	1.09373	14.7598	0.56509	4.7e-06	1.28e-06	1.73e-05
AT1G11145	162	1	9.29666	8.81706	9.80235	0.023	1.09e-05	1.03e-05	1.15e-05
AT1G11160	1021	3.3	0.98283	0.23271	4.15086	0.62566	1.15e-06	2.72e-07	4.86e-06
AT1G11170	438	1.42857	2.82111	0.33546	23.7243	0.92477	3.3e-06	3.92e-07	2.78e-05
AT1G11180	304	2	6.98237	1.43062	34.0786	0.68848	8.17e-06	1.67e-06	3.99e-05
AT1G11190	305	5.82353	11.2542	3.13112	40.4513	0.55562	1.32e-05	3.66e-06	4.73e-05
AT1G11200	295	3.42857	9.9824	4.48749	22.2058	0.34723	1.17e-05	5.25e-06	2.6e-05
AT1G11210	308	1	1.69817	1.69817	1.69817	0	1.99e-06	1.99e-06	1.99e-06
AT1G11220	310	1	5.94138	5.94138	5.94138	0	6.95e-06	6.95e-06	6.95e-06
AT1G11230	341	1	4.27039	4.27039	4.27039	0	5e-06	5e-06	5e-06
AT1G11240	200	1.66667	5.2029	1.29189	20.9539	0.60502	6.09e-06	1.51e-06	2.45e-05
AT1G11250	298	10	12.4475	0.94433	164.076	1.11996	1.46e-05	1.1e-06	0.00019192
AT1G11260	522	57.5543	90.2077	43.9512	185.147	0.31227	0.000105516	5.14e-05	0.000216567
AT1G11270	312	1.25	1.07291	0.21424	5.37306	0.69966	1.25e-06	2.51e-07	6.28e-06
AT1G11280	830	1056	0.72762	0.26825	1.97369	0.43337	8.51e-07	3.14e-07	2.31e-06
AT1G11290	809	2	9.33689	6.7918	12.8357	0.13822	1.09e-05	7.94e-06	1.5e-05
AT1G11300	1650	354.667	0.83257	0.16566	4.18418	0.70119	9.74e-07	1.94e-07	4.89e-06
AT1G11310	573	13.8824	6.39886	2.68634	15.2421	0.37694	7.48e-06	3.14e-06	1.78e-05
AT1G11320	424	3.3125	2.10792	0.72167	6.15707	0.46552	2.47e-06	8.44e-07	7.2e-06
AT1G11330	842	195.164	4.03377	1.12108	14.514	0.55608	4.72e-06	1.31e-06	1.7e-05
AT1G11340	901	137.5	0.65237	0.30733	1.38481	0.3269	7.63e-07	3.59e-07	1.62e-06
AT1G11350	830	254.212	1.11945	0.30259	4.14142	0.56814	1.31e-06	3.54e-07	4.84e-06
AT1G11360	242	113.044	49.0502	16.6385	144.599	0.46953	5.7374e-05	1.95e-05	0.000169138
AT1G11370	288	1	5.60964	4.41758	7.12336	0.10375	6.56e-06	5.17e-06	8.33e-06
AT1G11380	254	6.33333	6.28264	4.38306	9.0055	0.15637	7.35e-06	5.13e-06	1.05e-05
AT1G11390	624	6	2.94621	1.13591	7.64156	0.41392	3.45e-06	1.33e-06	8.94e-06
AT1G11400	204	2.5	17.1676	5.59291	52.6967	0.48707	2.0081e-05	6.54e-06	6.16e-05
AT1G11410	845	174.545	1.82224	0.59512	5.57967	0.486	2.13e-06	6.96e-07	6.53e-06
AT1G11420	604	19.75	2.56831	0.19069	34.5904	1.12931	3e-06	2.23e-07	4.05e-05
AT1G11430	232	45.4103	130.315	39.3768	431.272	0.51976	0.00015243	4.61e-05	0.00050446
AT1G11450	301	2	1.76523	0.5499	5.66658	0.50652	2.06e-06	6.43e-07	6.63e-06
AT1G11460	337	1	12.7	12.7	12.7	0	1.49e-05	1.49e-05	1.49e-05
AT1G11470	150	20	0.236	0.236	0.236	0	2.76e-07	2.76e-07	2.76e-07
AT1G11475	71	1.75	15.3437	4.76292	49.4293	0.50806	1.79e-05	5.57e-06	5.78e-05
AT1G11480	578	23.7273	9.99182	3.42858	29.1189	0.46453	1.17e-05	4.01e-06	3.41e-05
AT1G11490	365	1.5	0.47816	0.11421	2.0019	0.62187	5.59e-07	1.34e-07	2.34e-06
AT1G11500	184	1	7.77959	4.55788	13.2785	0.23219	9.1e-06	5.33e-06	1.55e-05
AT1G11510	352	2.66667	4.22397	1.76479	10.1099	0.37903	4.94e-06	2.06e-06	1.18e-05
AT1G11520	196	9.25	4.46399	0.32896	60.5761	1.13258	5.22e-06	3.85e-07	7.09e-05
AT1G11530	118	4.92857	24.8066	10.243	60.0767	0.38414	2.9e-05	1.2e-05	7.03e-05
AT1G11540	367	2	2.01704	1.11978	3.63328	0.25558	2.36e-06	1.31e-06	4.25e-06
AT1G11545	305	15.1667	7.03347	1.94322	25.4576	0.55865	8.23e-06	2.27e-06	2.98e-05
AT1G11560	343	4.4	2.03291	0.86385	4.78405	0.37168	2.38e-06	1.01e-06	5.6e-06
AT1G11580	557	288.589	93.6072	19.4457	450.605	0.68249	0.000109492	2.27e-05	0.000527074
AT1G11590	524	1	0.017	0.017	0.017	0	1.99e-08	1.99e-08	1.99e-08
AT1G11593	189	5	0.308	0.308	0.308	0	3.6e-07	3.6e-07	3.6e-07
AT1G11600	510	3	7.77962	1.00147	60.4335	0.89032	9.1e-06	1.17e-06	7.07e-05
AT1G11610	504	42	1.25086	0.84659	1.84818	0.16954	1.46e-06	9.9e-07	2.16e-06
AT1G11620	363	1	0.143	0.143	0.143	0	1.67e-07	1.67e-07	1.67e-07
AT1G11630	405	9	1.36246	0.4472	4.15089	0.48382	1.59e-06	5.23e-07	4.86e-06
AT1G11650	405	60.054	152.485	72.6017	320.264	0.32228	0.000178362	8.49e-05	0.000374614
AT1G11655	113	1	236	236	236	0	0.000276049	0.00027605	0.00027605
AT1G11660	763	63.5714	40.408	15.4762	105.504	0.4168	4.73e-05	1.81e-05	0.000123409
AT1G11670	503	1	13.9	13.9	13.9	0	1.63e-05	1.63e-05	1.63e-05
AT1G11680	488	22.4889	14.3218	4.30606	47.6335	0.52192	1.68e-05	5.04e-06	5.57e-05
AT1G11690	247	1.2	8.89434	1.63637	48.3443	0.73523	1.04e-05	1.91e-06	5.65e-05
AT1G11700	201	19	2.65179	0.70782	9.93475	0.57362	3.1e-06	8.28e-07	1.16e-05
AT1G11710	657	1.7	1.98717	0.64591	6.11366	0.48807	2.32e-06	7.56e-07	7.15e-06
AT1G11720	1094	33.7407	21.6364	7.23226	64.7286	0.47591	2.53e-05	8.46e-06	7.57e-05
AT1G11730	384	1	0.32558	0.12086	0.87711	0.43039	3.81e-07	1.41e-07	1.03e-06
AT1G11740	644	4.5	2.17497	0.33722	14.0279	0.80954	2.54e-06	3.94e-07	1.64e-05
AT1G11750	289	58.0952	92.4781	32.0802	266.589	0.4598	0.000108172	3.75e-05	0.000311829
AT1G11755	254	2.28571	2.37574	0.40251	14.0223	0.77102	2.78e-06	4.71e-07	1.64e-05
AT1G11760	151	5.57143	13.3254	3.13507	56.6387	0.62843	1.56e-05	3.67e-06	6.63e-05
AT1G11770	536	100	34.9813	3.11972	392.244	1.04972	4.09e-05	3.65e-06	0.000458809
AT1G11780	345	2	5.22637	1.04464	26.1476	0.69923	6.11e-06	1.22e-06	3.06e-05
AT1G11790	392	11.1333	7.40362	2.90961	18.8388	0.40561	8.66e-06	3.4e-06	2.2e-05
AT1G11800	441	1	2.19724	1.09356	4.41479	0.30303	2.57e-06	1.28e-06	5.16e-06
AT1G11810	377	1.5	6.53635	3.91097	10.9241	0.22305	7.65e-06	4.57e-06	1.28e-05
AT1G11820	511	15.1343	20.296	7.06318	58.3203	0.45841	2.37e-05	8.26e-06	6.82e-05
AT1G11840	322	632.285	475.391	147.121	1536.13	0.50938	0.000556065	0.000172088	0.00179681
AT1G11860	408	681.333	695.253	155.679	3104.97	0.64991	0.000813239	0.000182098	0.00363189
AT1G11870	514	27.4516	23.2964	7.53875	71.9909	0.48999	2.72e-05	8.82e-06	8.42e-05
AT1G11880	489	4	7.60071	3.75077	15.4024	0.30673	8.89e-06	4.39e-06	1.8e-05
AT1G11890	218	25.549	92.304	27.7382	307.159	0.52214	0.000107968	3.24e-05	0.000359285
AT1G11900	367	2	1.39474	0.65705	2.96066	0.32689	1.63e-06	7.69e-07	3.46e-06
AT1G11905	221	4.77778	13.7623	6.02871	31.4167	0.35847	1.61e-05	7.05e-06	3.67e-05
AT1G11910	506	373.301	373	154.208	902.219	0.3836	0.000436298	0.000180377	0.00105533
AT1G11920	384	2	0.283	0.283	0.283	0	3.31e-07	3.31e-07	3.31e-07
AT1G11930	257	36.7879	65.6759	26.6512	161.843	0.39169	7.68e-05	3.12e-05	0.000189308
AT1G11940	383	4.5	1.53208	0.31466	7.45981	0.68745	1.79e-06	3.68e-07	8.73e-06
AT1G11950	875	5.5	1.01657	0.77159	1.33932	0.11975	1.19e-06	9.03e-07	1.57e-06
AT1G11960	771	3.77778	7.27134	3.64776	14.4945	0.29959	8.51e-06	4.27e-06	1.7e-05
AT1G11990	590	2.1	4.74253	0.63593	35.3679	0.8726	5.55e-06	7.44e-07	4.14e-05
AT1G12000	566	102.345	91.324	23.6239	353.035	0.58723	0.000106822	2.76e-05	0.000412946
AT1G12010	320	48.3333	39.3387	10.4728	147.767	0.57476	4.6e-05	1.23e-05	0.000172843
AT1G12030	295	1	0.56957	0.28746	1.12855	0.29697	6.66e-07	3.36e-07	1.32e-06
AT1G12040	744	39.1667	9.28527	2.9659	29.0692	0.49564	1.0861e-05	3.47e-06	3.4e-05
AT1G12050	421	25.9429	36.5501	13.1313	101.735	0.44458	4.28e-05	1.54e-05	0.000118999
AT1G12060	215	1	4.23344	0.99287	18.0508	0.6298	4.95e-06	1.16e-06	2.11e-05
AT1G12064	109	6	178.821	170.801	187.217	0.01993	0.000209167	0.000199787	0.000218989
AT1G12070	223	13.6667	39.5507	2.9823	524.513	1.1226	4.63e-05	3.49e-06	0.000613524
AT1G12080	138	2023.6	659.823	100.454	4334.01	0.81746	0.000771796	0.000117501	0.0050695
AT1G12090	137	9	11.4726	4.06964	32.3418	0.4501	1.34e-05	4.76e-06	3.78e-05
AT1G12110	590	5.16667	3.00557	0.72705	12.4248	0.61636	3.52e-06	8.5e-07	1.45e-05
AT1G12130	470	2.5	0.91548	0.16768	4.99837	0.73718	1.07e-06	1.96e-07	5.85e-06
AT1G12140	459	22.5294	15.0342	6.07672	37.1954	0.39341	1.76e-05	7.11e-06	4.35e-05
AT1G12150	548	5	14.6153	1.4901	143.351	0.99159	1.71e-05	1.74e-06	0.000167679
AT1G12160	468	11.8333	2.97201	0.38046	23.2162	0.89274	3.48e-06	4.45e-07	2.72e-05
AT1G12170	364	1.4	4.03919	1.70307	9.57981	0.37506	4.72e-06	1.99e-06	1.12e-05
AT1G12180	119	1	43.0269	18.8183	98.3783	0.35916	5.03e-05	2.2e-05	0.000115073
AT1G12190	375	2	0.602	0.602	0.602	0	7.04e-07	7.04e-07	7.04e-07
AT1G12200	465	25.7778	12.3197	4.75735	31.9033	0.41324	1.44e-05	5.56e-06	3.73e-05
AT1G12210	885	6.1	1.63673	0.39378	6.80296	0.61872	1.91e-06	4.61e-07	7.96e-06
AT1G12220	889	1.66667	0.37455	0.09462	1.48258	0.59751	4.38e-07	1.11e-07	1.73e-06
AT1G12230	427	72.1125	118.683	54.1124	260.305	0.34109	0.000138824	6.33e-05	0.000304479
AT1G12240	664	148.99	140.193	52.6792	373.092	0.42509	0.000163984	6.16e-05	0.000436407
AT1G12244	254	2.25	7.49922	3.92817	14.3167	0.28083	8.77e-06	4.59e-06	1.67e-05
AT1G12250	280	219.7	117.292	32.307	425.832	0.55997	0.000137196	3.78e-05	0.000498097
AT1G12260	395	1	0.55641	0.08115	3.8152	0.83612	6.51e-07	9.49e-08	4.46e-06
AT1G12270	572	95.2941	96.536	37.0549	251.497	0.41584	0.000112918	4.33e-05	0.000294177
AT1G12280	894	2.88889	1.79025	0.607	5.28004	0.46972	2.09e-06	7.1e-07	6.18e-06
AT1G12290	884	33	0.21827	0.08979	0.53062	0.38578	2.55e-07	1.05e-07	6.21e-07
AT1G12300	637	1.25	0.11543	0.01375	0.96875	0.9239	1.35e-07	1.61e-08	1.13e-06
AT1G12310	148	197.911	171.34	45.4511	645.915	0.57632	0.000200417	5.32e-05	0.000755529
AT1G12330	505	1.5	2.06421	0.45535	9.35755	0.65641	2.41e-06	5.33e-07	1.09e-05
AT1G12350	317	12.6522	12.0531	4.43784	32.7362	0.43393	1.41e-05	5.19e-06	3.83e-05
AT1G12360	666	17.8021	10.6606	5.03312	22.5799	0.32594	1.25e-05	5.89e-06	2.64e-05
AT1G12370	496	5	6.66074	1.47777	30.0218	0.65391	7.79e-06	1.73e-06	3.51e-05
AT1G12380	793	6.25	9.81626	1.8749	51.3941	0.71897	1.15e-05	2.19e-06	6.01e-05
AT1G12400	71	1.5	2.41398	1.03531	5.62857	0.36766	2.82e-06	1.21e-06	6.58e-06
AT1G12410	279	60.3192	173.022	56.2605	532.11	0.4879	0.000202384	6.58e-05	0.00062241
AT1G12420	441	3	8.68882	5.52182	13.6722	0.19688	1.02e-05	6.46e-06	1.6e-05
AT1G12430	920	8	4.65338	1.42481	15.1978	0.51401	5.44e-06	1.67e-06	1.78e-05
AT1G12440	168	7.125	10.2233	3.57372	29.2458	0.45647	1.2e-05	4.18e-06	3.42e-05
AT1G12450	303	1	0.337	0.337	0.337	0	3.94e-07	3.94e-07	3.94e-07
AT1G12460	882	4.97255	3.77403	0.89088	15.988	0.62699	4.41e-06	1.04e-06	1.87e-05
AT1G12470	988	23.1304	16.7877	5.43938	51.8126	0.48944	1.96e-05	6.36e-06	6.06e-05
AT1G12480	556	1	0.34135	0.06912	1.68575	0.69359	3.99e-07	8.08e-08	1.97e-06
AT1G12500	361	1.72727	9.53215	4.92549	18.4473	0.28674	1.11e-05	5.76e-06	2.16e-05
AT1G12520	320	51.1333	72.9274	23.4646	226.656	0.49248	8.53e-05	2.74e-05	0.00026512
AT1G12530	193	4.6	3.08887	1.13458	8.40937	0.43496	3.61e-06	1.33e-06	9.84e-06
AT1G12550	323	6.5625	30.9814	6.40952	149.753	0.68428	3.62e-05	7.5e-06	0.000175167
AT1G12560	262	2	0.99493	0.67128	1.47462	0.17089	1.16e-06	7.85e-07	1.72e-06
AT1G12570	572	33.6154	39.3851	6.13292	252.928	0.80766	4.61e-05	7.17e-06	0.00029585
AT1G12580	522	1	1.07022	0.51336	2.23112	0.31905	1.25e-06	6e-07	2.61e-06
AT1G12610	209	1	0.351	0.351	0.351	0	4.11e-07	4.11e-07	4.11e-07
AT1G12620	621	2	0.23265	0.01751	3.09172	1.12349	2.72e-07	2.05e-08	3.62e-06
AT1G12630	192	1	0.331	0.331	0.331	0	3.87e-07	3.87e-07	3.87e-07
AT1G12640	462	7.47826	9.19073	3.92027	21.5468	0.37003	1.08e-05	4.59e-06	2.52e-05
AT1G12650	248	1.33333	11.5094	1.52096	87.0941	0.87894	1.35e-05	1.78e-06	0.000101874
AT1G12663	115	1	53.5	53.5	53.5	0	6.2579e-05	6.26e-05	6.26e-05
AT1G12680	470	0.8	1.33037	0.22169	7.98347	0.77822	1.56e-06	2.59e-07	9.34e-06
AT1G12700	735	1.42857	1.83022	0.44318	7.55836	0.61592	2.14e-06	5.18e-07	8.84e-06
AT1G12710	291	1.33333	0.34446	0.04322	2.74547	0.90148	4.03e-07	5.06e-08	3.21e-06
AT1G12730	474	2	0.28492	0.09203	0.88209	0.49079	3.33e-07	1.08e-07	1.03e-06
AT1G12740	478	1	1.43691	1.43691	1.43691	0	1.68e-06	1.68e-06	1.68e-06
AT1G12750	307	1	3.37451	0.18073	63.0059	1.27117	3.95e-06	2.11e-07	7.37e-05
AT1G12760	408	6.6	5.51498	1.99698	15.2305	0.44117	6.45e-06	2.34e-06	1.78e-05
AT1G12770	551	6	8.69817	2.07175	36.5191	0.62309	1.02e-05	2.42e-06	4.27e-05
AT1G12775	644	16.625	1.60925	0.49031	5.28167	0.51615	1.88e-06	5.74e-07	6.18e-06
AT1G12780	351	37.2613	55.383	19.6481	156.111	0.45006	6.48e-05	2.3e-05	0.000182603
AT1G12800	767	20.1364	31.4151	8.23288	119.874	0.58159	3.67e-05	9.63e-06	0.000140217
AT1G12805	75	1.33333	24.4248	16.2083	36.8066	0.17809	2.86e-05	1.9e-05	4.31e-05
AT1G12820	577	2.88889	2.40562	0.99516	5.81514	0.38333	2.81e-06	1.16e-06	6.8e-06
AT1G12830	213	10.2	7.93885	1.74046	36.212	0.65909	9.29e-06	2.04e-06	4.24e-05
AT1G12840	375	172.877	472.298	216.215	1031.68	0.33933	0.000552447	0.000252908	0.00120676
AT1G12850	405	2.8	0.46524	0.13217	1.6376	0.54653	5.44e-07	1.55e-07	1.92e-06
AT1G12855	462	1.5	0.51874	0.23562	1.14204	0.34273	6.07e-07	2.76e-07	1.34e-06
AT1G12860	450	1	9.70376	9.70376	9.70376	0	1.14e-05	1.14e-05	1.14e-05
AT1G12870	416	1.5	0.52537	0.0811	3.40342	0.81145	6.15e-07	9.49e-08	3.98e-06
AT1G12900	399	2259.23	502.818	132.904	1902.33	0.57787	0.000588147	0.000155458	0.00222516
AT1G12910	346	11.75	10.3763	4.14168	25.9963	0.39887	1.21e-05	4.84e-06	3.04e-05
AT1G12920	434	86.0714	20.3678	8.55958	48.4658	0.37649	2.38e-05	1e-05	5.67e-05
AT1G12930	1005	3.368	4.19557	1.46492	12.0163	0.45698	4.91e-06	1.71e-06	1.41e-05
AT1G12940	502	40	503.236	503.236	503.236	0	0.000588636	0.000588637	0.000588637
AT1G12950	522	3.6	10.7977	4.27722	27.2584	0.40217	1.26e-05	5e-06	3.19e-05
AT1G12960	104	7	3.18	3.18	3.18	0	3.72e-06	3.72e-06	3.72e-06
AT1G12970	464	5.36364	5.91297	0.79771	43.8293	0.86996	6.92e-06	9.33e-07	5.13e-05
AT1G12980	328	1.5	0.66514	0.26704	1.65672	0.39633	7.78e-07	3.12e-07	1.94e-06
AT1G12990	392	1	0.091	0.091	0.091	0	1.06e-07	1.06e-07	1.06e-07
AT1G13000	401	5.42857	2.56072	0.44562	14.7149	0.7594	3e-06	5.21e-07	1.72e-05
AT1G13020	549	48.5057	35.3783	12.8115	97.6954	0.44114	4.14e-05	1.5e-05	0.000114275
AT1G13030	608	58.6667	6.31896	1.58978	25.1162	0.59931	7.39e-06	1.86e-06	2.94e-05
AT1G13040	517	1.66667	0.5097	0.06655	3.90392	0.88419	5.96e-07	7.78e-08	4.57e-06
AT1G13050	317	5	2.98	2.98	2.98	0	3.49e-06	3.49e-06	3.49e-06
AT1G13060	298	84.1487	115.547	40.0001	333.775	0.4607	0.000135155	4.68e-05	0.000390418
AT1G13080	502	16.3518	8.09841	1.66843	39.309	0.68609	9.47e-06	1.95e-06	4.6e-05
AT1G13090	490	52.9383	13.8072	5.25256	36.2946	0.41974	1.62e-05	6.14e-06	4.25e-05
AT1G13100	490	222.24	2.88413	1.05087	7.91556	0.43847	3.37e-06	1.23e-06	9.26e-06
AT1G13110	504	97.3158	24.314	8.1652	72.401	0.47389	2.84e-05	9.55e-06	8.47e-05
AT1G13120	611	1.2	0.38876	0.09239	1.6359	0.62407	4.55e-07	1.08e-07	1.91e-06
AT1G13130	552	10	3.33691	1.56744	7.10394	0.32815	3.9e-06	1.83e-06	8.31e-06
AT1G13140	534	3	35.2925	12.4872	99.7465	0.45122	4.13e-05	1.46e-05	0.000116674
AT1G13150	529	1.33333	7.44809	4.4052	12.5928	0.22808	8.71e-06	5.15e-06	1.47e-05
AT1G13160	804	2.85714	0.76777	0.19229	3.06563	0.60129	8.98e-07	2.25e-07	3.59e-06
AT1G13170	837	3.54545	1.37762	0.45106	4.20751	0.4849	1.61e-06	5.28e-07	4.92e-06
AT1G13180	427	1.54545	3.87515	0.94726	15.8528	0.61182	4.53e-06	1.11e-06	1.85e-05
AT1G13190	573	2.61905	6.47564	1.68134	24.9408	0.58563	7.57e-06	1.97e-06	2.92e-05
AT1G13195	260	1	2.75691	2.75691	2.75691	0	3.22e-06	3.22e-06	3.22e-06
AT1G13200	435	2	0.75621	0.19468	2.93738	0.58932	8.85e-07	2.28e-07	3.44e-06
AT1G13210	1203	16.25	3.25508	1.07691	9.83877	0.48038	3.81e-06	1.26e-06	1.15e-05
AT1G13220	1128	15.86	9.5114	3.64026	24.8518	0.41711	1.11e-05	4.26e-06	2.91e-05
AT1G13230	424	1.25	0.4532	0.07637	2.68935	0.77336	5.3e-07	8.93e-08	3.15e-06
AT1G13245	41	6.5	407.62	135.7	1224.42	0.47767	0.000476793	0.000158729	0.00143221
AT1G13260	344	1	19.6516	12.3001	31.397	0.20349	2.3e-05	1.44e-05	3.67e-05
AT1G13270	369	38.3594	86.7882	25.8788	291.056	0.52552	0.000101516	3.03e-05	0.00034045
AT1G13280	254	88.8266	215.535	68.4942	678.236	0.49786	0.000252111	8.01e-05	0.000793334
AT1G13290	302	1	0.09579	0.0132	0.69499	0.86068	1.12e-07	1.54e-08	8.13e-07
AT1G13300	344	3.5	19.2776	11.2523	33.0264	0.23381	2.2549e-05	1.32e-05	3.86e-05
AT1G13310	374	4.5	1.67185	0.22697	12.315	0.86724	1.96e-06	2.65e-07	1.44e-05
AT1G13320	587	125.073	26.8213	7.65848	93.9325	0.54434	3.14e-05	8.96e-06	0.000109873
AT1G13330	226	1.8	7.66354	1.45743	40.2969	0.72084	8.96e-06	1.7e-06	4.71e-05
AT1G13340	409	1.9	2.84266	0.48895	16.5267	0.76446	3.33e-06	5.72e-07	1.93e-05
AT1G13350	788	8.5	1.75904	0.31559	9.80456	0.74615	2.06e-06	3.69e-07	1.15e-05
AT1G13360	194	6.375	13.2351	4.73458	36.9975	0.44645	1.55e-05	5.54e-06	4.33e-05
AT1G13370	136	843.167	67.2845	28.3662	159.598	0.37511	7.87e-05	3.32e-05	0.000186683
AT1G13380	188	2.25	7.53712	3.53874	16.0532	0.32836	8.82e-06	4.14e-06	1.88e-05
AT1G13390	176	1	3.48646	3.48646	3.48646	0	4.08e-06	4.08e-06	4.08e-06
AT1G13400	207	1	8.25477	8.25477	8.25477	0	9.66e-06	9.66e-06	9.66e-06
AT1G13410	474	1	19.4129	8.46284	44.5313	0.36057	2.27e-05	9.9e-06	5.21e-05
AT1G13420	331	23.5	12.8285	4.57148	35.9995	0.44812	1.5e-05	5.35e-06	4.21e-05
AT1G13430	351	11.25	2.81645	0.76265	10.4011	0.56738	3.29e-06	8.92e-07	1.22e-05
AT1G13440	338	2172.46	759.267	233.519	2468.69	0.51207	0.000888115	0.000273148	0.00288763
AT1G13450	406	2	2.40188	1.4849	3.88513	0.20885	2.81e-06	1.74e-06	4.54e-06
AT1G13460	492	14.1667	1.61729	0.86933	3.0088	0.2696	1.89e-06	1.02e-06	3.52e-06
AT1G13470	379	54.5833	2.38569	0.45658	12.4656	0.7181	2.79e-06	5.34e-07	1.46e-05
AT1G13490	363	1	0.109	0.109	0.109	0	1.27e-07	1.27e-07	1.27e-07
AT1G13500	386	1	1.42969	0.47556	4.29814	0.47804	1.67e-06	5.56e-07	5.03e-06
AT1G13510	380	1	0.52104	0.1489	1.82331	0.54399	6.09e-07	1.74e-07	2.13e-06
AT1G13520	387	3.33333	2.90068	0.79964	10.5222	0.55961	3.39e-06	9.35e-07	1.23e-05
AT1G13530	385	1	0.099	0.099	0.099	0	1.16e-07	1.16e-07	1.16e-07
AT1G13560	389	5.38889	14.2684	5.52267	36.8642	0.41223	1.67e-05	6.46e-06	4.31e-05
AT1G13570	416	1	4.34902	2.63311	7.18312	0.21792	5.09e-06	3.08e-06	8.4e-06
AT1G13580	308	3.7	4.40287	1.51206	12.8205	0.46417	5.15e-06	1.77e-06	1.5e-05
AT1G13590	87	1	2.60705	0.53906	12.6084	0.68451	3.05e-06	6.31e-07	1.47e-05
AT1G13600	196	1	15.1106	15.1106	15.1106	0	1.77e-05	1.77e-05	1.77e-05
AT1G13609	78	1	14.2456	14.2456	14.2456	0	1.67e-05	1.67e-05	1.67e-05
AT1G13620	109	1	119.106	119.106	119.106	0	0.000139319	0.000139319	0.000139319
AT1G13630	806	2.2	1.52494	0.3374	6.89215	0.6551	1.78e-06	3.95e-07	8.06e-06
AT1G13635	311	1	0.45358	0.16739	1.22905	0.43291	5.31e-07	1.96e-07	1.44e-06
AT1G13640	622	3	2.15186	1.22686	3.77425	0.24402	2.52e-06	1.44e-06	4.41e-06
AT1G13650	286	3	3.64244	1.60177	8.28293	0.35679	4.26e-06	1.87e-06	9.69e-06
AT1G13670	225	1	7.75162	7.00749	8.57477	0.04383	9.07e-06	8.2e-06	1e-05
AT1G13680	346	1.5	0.27495	0.05131	1.47333	0.72904	3.22e-07	6e-08	1.72e-06
AT1G13690	177	30.2632	46.1443	20.8274	102.235	0.34548	5.3975e-05	2.44e-05	0.000119585
AT1G13700	268	3.125	9.28184	2.53551	33.9783	0.56357	1.0857e-05	2.97e-06	3.97e-05
AT1G13710	517	2	1.16396	0.36668	3.69471	0.50164	1.36e-06	4.29e-07	4.32e-06
AT1G13730	428	11.3529	15.9727	7.63363	33.4216	0.32065	1.87e-05	8.93e-06	3.91e-05
AT1G13740	348	1	4.01705	3.74096	4.31352	0.03092	4.7e-06	4.38e-06	5.05e-06
AT1G13750	613	14.5062	5.7715	2.79931	11.8995	0.31424	6.75e-06	3.27e-06	1.39e-05
AT1G13770	440	1.4	2.91418	0.95608	8.88259	0.48402	3.41e-06	1.12e-06	1.04e-05
AT1G13780	456	2.66667	7.40983	4.93514	11.1254	0.17651	8.67e-06	5.77e-06	1.3e-05
AT1G13790	736	1.42857	3.52989	0.851	14.6417	0.61783	4.13e-06	9.95e-07	1.71e-05
AT1G13800	883	74.3333	1.19971	0.51873	2.77464	0.36413	1.4e-06	6.07e-07	3.25e-06
AT1G13810	303	2.2	5.83839	1.24566	27.3644	0.67089	6.83e-06	1.46e-06	3.2e-05
AT1G13820	339	1	7.25658	2.12046	24.8333	0.5343	8.49e-06	2.48e-06	2.9e-05
AT1G13830	197	4	13.4922	5.51026	33.0363	0.38891	1.58e-05	6.45e-06	3.86e-05
AT1G13860	603	2.77778	0.76687	0.15168	3.87713	0.70379	8.97e-07	1.77e-07	4.54e-06
AT1G13870	302	4.86667	9.98489	3.6091	27.6241	0.44194	1.17e-05	4.22e-06	3.23e-05
AT1G13890	263	4.28571	14.0331	1.81633	108.421	0.88796	1.64e-05	2.12e-06	0.00012682
AT1G13900	656	27.1204	34.362	14.2799	82.6858	0.38135	4.02e-05	1.67e-05	9.67e-05
AT1G13920	345	2	0.671	0.671	0.671	0	7.85e-07	7.85e-07	7.85e-07
AT1G13930	155	924.939	1432.9	325.522	6307.44	0.64364	0.00167607	0.000380764	0.00737783
AT1G13940	1005	1	2.06066	1.4119	3.00753	0.1642	2.41e-06	1.65e-06	3.52e-06
AT1G13950	158	276.083	29.3356	7.34008	117.244	0.60169	3.43e-05	8.59e-06	0.00013714
AT1G13960	514	9.5	4.19418	2.34763	7.49315	0.25202	4.91e-06	2.75e-06	8.76e-06
AT1G13970	504	1.75	1.49587	0.47071	4.75369	0.50214	1.75e-06	5.51e-07	5.56e-06
AT1G13980	1451	14.0889	10.2523	2.70695	38.8295	0.57834	1.2e-05	3.17e-06	4.54e-05
AT1G13990	308	1.5	0.58258	0.36521	0.92933	0.20281	6.81e-07	4.27e-07	1.09e-06
AT1G14000	438	26.7167	28.8947	11.8282	70.5859	0.3879	3.38e-05	1.38e-05	8.26e-05
AT1G14010	212	9.7	17.2189	6.8724	43.1422	0.3989	2.0141e-05	8.04e-06	5.05e-05
AT1G14020	499	2	2.67353	0.35976	19.868	0.87107	3.13e-06	4.21e-07	2.32e-05
AT1G14030	482	7.18182	19.7473	6.29211	61.9756	0.49671	2.31e-05	7.36e-06	7.25e-05
AT1G14040	813	3.85714	2.66774	1.094	6.50532	0.38713	3.12e-06	1.28e-06	7.61e-06
AT1G14048	101	1	16.3271	16.3271	16.3271	0	1.91e-05	1.91e-05	1.91e-05
AT1G14060	179	30.6667	54.444	18.6181	159.207	0.46601	6.37e-05	2.18e-05	0.000186225
AT1G14070	509	7.6	0.5216	0.16904	1.60947	0.48935	6.1e-07	1.98e-07	1.88e-06
AT1G14080	519	36.8	8.51115	3.80205	19.0528	0.34997	9.96e-06	4.45e-06	2.23e-05
AT1G14100	516	1	0.31606	0.09988	1.00012	0.50029	3.7e-07	1.17e-07	1.17e-06
AT1G14110	474	7.33333	0.12148	0.02692	0.54828	0.6545	1.42e-07	3.15e-08	6.41e-07
AT1G14120	312	26.5	19.789	4.99418	78.4124	0.59796	2.31e-05	5.84e-06	9.17e-05
AT1G14130	308	4.09091	23.3418	6.27337	86.8497	0.57063	2.73e-05	7.34e-06	0.000101588
AT1G14140	305	1.86667	8.85296	2.29186	34.1971	0.5869	1.04e-05	2.68e-06	4e-05
AT1G14150	190	37.05	41.1054	10.8513	155.71	0.57842	4.81e-05	1.27e-05	0.000182134
AT1G14170	479	52.6667	19.0563	5.33943	68.0115	0.55254	2.23e-05	6.25e-06	7.96e-05
AT1G14185	503	2.6	1.7243	0.44015	6.75491	0.59301	2.02e-06	5.15e-07	7.9e-06
AT1G14190	501	4	0.267	0.267	0.267	0	3.12e-07	3.12e-07	3.12e-07
AT1G14200	179	1	0.13478	0.02198	0.82657	0.78764	1.58e-07	2.57e-08	9.67e-07
AT1G14205	165	3	26.8892	26.8892	26.8892	0	3.15e-05	3.15e-05	3.15e-05
AT1G14210	247	34.1373	19.1515	6.19438	59.2114	0.4902	2.24e-05	7.25e-06	6.93e-05
AT1G14220	228	11.1528	8.46309	1.95214	36.6898	0.63702	9.9e-06	2.28e-06	4.29e-05
AT1G14230	503	1.5	3.21783	1.03013	10.0516	0.49467	3.76e-06	1.2e-06	1.18e-05
AT1G14240	483	25.1429	12.0343	2.8893	50.1246	0.61963	1.41e-05	3.38e-06	5.86e-05
AT1G14250	488	8	21.1909	6.49934	69.0925	0.51328	2.4787e-05	7.6e-06	8.08e-05
AT1G14260	265	1	3.12664	3.12664	3.12664	0	3.66e-06	3.66e-06	3.66e-06
AT1G14270	353	7.33333	10.9477	2.57133	46.6107	0.62916	1.28e-05	3.01e-06	5.45e-05
AT1G14280	442	2.5	0.56735	0.19201	1.67637	0.47052	6.64e-07	2.25e-07	1.96e-06
AT1G14290	259	6	0.67585	0.16988	2.68876	0.5997	7.91e-07	1.99e-07	3.15e-06
AT1G14300	377	2.53846	5.85478	2.24253	15.2856	0.41677	6.85e-06	2.62e-06	1.79e-05
AT1G14310	254	5.25	22.0115	6.76949	71.5718	0.51209	2.57e-05	7.92e-06	8.37e-05
AT1G14315	303	1.5	3.9227	2.61827	5.87699	0.17557	4.59e-06	3.06e-06	6.87e-06
AT1G14320	220	258.248	107.005	28.2607	405.161	0.57822	0.000125164	3.31e-05	0.000473918
AT1G14330	441	1	1.85864	1.25318	2.75663	0.17118	2.17e-06	1.47e-06	3.22e-06
AT1G14340	244	4	3.37457	0.93608	12.1654	0.55691	3.95e-06	1.09e-06	1.42e-05
AT1G14345	196	16.72	40.7387	10.7818	153.93	0.57732	4.77e-05	1.26e-05	0.000180053
AT1G14350	436	1.25	1.96887	0.95805	4.04618	0.31283	2.3e-06	1.12e-06	4.73e-06
AT1G14360	331	6.52941	13.6497	1.47274	126.509	0.967	1.6e-05	1.72e-06	0.000147978
AT1G14370	426	134.208	2.12317	1.0897	4.13678	0.28968	2.48e-06	1.27e-06	4.84e-06
AT1G14380	664	49.087	30.7866	13.2746	71.4004	0.36534	3.6e-05	1.55e-05	8.35e-05
AT1G14390	747	3	0.78271	0.13783	4.44475	0.75425	9.16e-07	1.61e-07	5.2e-06
AT1G14400	152	44	37.1342	11.5824	119.055	0.50597	4.34e-05	1.35e-05	0.000139259
AT1G14410	263	28.4054	53.1447	12.8232	220.254	0.61746	6.22e-05	1.5e-05	0.000257631
AT1G14420	459	1	4.73373	4.63725	4.83222	0.00894	5.54e-06	5.42e-06	5.65e-06
AT1G14430	564	2.3	5.25589	1.15314	23.9559	0.65877	6.15e-06	1.35e-06	2.8e-05
AT1G14440	312	1.33333	12.9063	7.80428	21.3437	0.21847	1.51e-05	9.13e-06	2.5e-05
AT1G14450	73	19.3333	32.6681	7.2633	146.931	0.65299	3.82e-05	8.5e-06	0.000171865
AT1G14460	1116	10.9	1.25402	0.20504	7.66972	0.78648	1.47e-06	2.4e-07	8.97e-06
AT1G14470	540	2.5	0.83696	0.31661	2.21247	0.42217	9.79e-07	3.7e-07	2.59e-06
AT1G14510	252	23.6875	58.3287	18.0237	188.764	0.51004	6.82e-05	2.11e-05	0.000220798
AT1G14520	311	39.5	39.3647	4.57096	339.005	0.9351	4.6e-05	5.35e-06	0.000396536
AT1G14530	293	3	1.19382	0.51203	2.78346	0.36765	1.4e-06	5.99e-07	3.26e-06
AT1G14540	315	12.5694	6.40722	1.49363	27.4849	0.63242	7.49e-06	1.75e-06	3.21e-05
AT1G14550	321	32	0.33281	0.07511	1.47454	0.64647	3.89e-07	8.79e-08	1.72e-06
AT1G14560	331	1.33333	1.86365	0.24674	14.0762	0.87812	2.18e-06	2.89e-07	1.65e-05
AT1G14570	468	25.45	10.1156	4.20789	24.3174	0.38093	1.18e-05	4.92e-06	2.84e-05
AT1G14580	467	32.6667	0.27476	0.01122	6.73018	1.38908	3.21e-07	1.31e-08	7.87e-06
AT1G14590	386	1	3.57339	3.57339	3.57339	0	4.18e-06	4.18e-06	4.18e-06
AT1G14600	255	1	0.47044	0.07152	3.09454	0.81809	5.5e-07	8.37e-08	3.62e-06
AT1G14610	1108	139.159	107.939	32.8304	354.877	0.5169	0.000126256	3.84e-05	0.0004151
AT1G14620	233	13.6842	37.9024	14.6302	98.1937	0.41342	4.43e-05	1.71e-05	0.000114857
AT1G14630	226	2	39.8088	39.8088	39.8088	0	4.66e-05	4.66e-05	4.66e-05
AT1G14640	735	69.5	3.57644	2.27896	5.61261	0.19571	4.18e-06	2.67e-06	6.57e-06
AT1G14650	785	68.6774	18.9588	6.77426	53.0592	0.44695	2.22e-05	7.92e-06	6.21e-05
AT1G14670	592	104.635	14.7487	2.39737	90.7342	0.78902	1.73e-05	2.8e-06	0.000106132
AT1G14680	290	1.25	2.80794	0.22251	35.4346	1.10104	3.28e-06	2.6e-07	4.14e-05
AT1G14685	279	4	4.54	4.54	4.54	0	5.31e-06	5.31e-06	5.31e-06
AT1G14686	339	1.33333	0.68219	0.10638	4.37448	0.80702	7.98e-07	1.24e-07	5.12e-06
AT1G14687	168	1	0.417	0.417	0.417	0	4.88e-07	4.88e-07	4.88e-07
AT1G14688	170	1	6.85887	6.33991	7.4203	0.03417	8.02e-06	7.42e-06	8.68e-06
AT1G14690	603	2	0.29035	0.24182	0.34861	0.07942	3.4e-07	2.83e-07	4.08e-07
AT1G14700	366	2	0.43795	0.15151	1.26589	0.46097	5.12e-07	1.77e-07	1.48e-06
AT1G14710	601	21.5741	12.9291	5.71642	29.2422	0.35444	1.51e-05	6.69e-06	3.42e-05
AT1G14730	224	17.8889	10.1585	4.29903	24.0044	0.37346	1.19e-05	5.03e-06	2.81e-05
AT1G14740	733	9.5	2.28408	1.39244	3.74666	0.21493	2.67e-06	1.63e-06	4.38e-06
AT1G14750	578	1.4	0.80735	0.21785	2.99206	0.56891	9.44e-07	2.55e-07	3.5e-06
AT1G14755	78	1	17	17	17	0	1.99e-05	1.99e-05	1.99e-05
AT1G14770	429	2	0.261	0.261	0.261	0	3.05e-07	3.05e-07	3.05e-07
AT1G14780	627	2.4	0.75264	0.47292	1.19782	0.2018	8.8e-07	5.53e-07	1.4e-06
AT1G14790	1107	2.16667	1.80517	0.42223	7.7176	0.63096	2.11e-06	4.94e-07	9.03e-06
AT1G14810	375	153.46	265.153	105.633	665.569	0.3997	0.00031015	0.000123559	0.000778518
AT1G14820	252	6.35	15.4	6.05698	39.1546	0.40526	1.8e-05	7.08e-06	4.58e-05
AT1G14830	614	84.375	71.2642	24.135	210.424	0.47022	8.34e-05	2.82e-05	0.000246133
AT1G14840	604	142.5	9.98045	3.43482	28.9999	0.46325	1.17e-05	4.02e-06	3.39e-05
AT1G14850	1464	57.7965	21.9412	5.58319	86.2261	0.59438	2.57e-05	6.53e-06	0.000100859
AT1G14870	152	30.9259	48.5468	9.88908	238.322	0.691	5.68e-05	1.16e-05	0.000278766
AT1G14880	151	196.133	18.1842	1.44318	229.123	1.10037	2.13e-05	1.69e-06	0.000268006
AT1G14890	219	3.71429	8.53975	4.10664	17.7584	0.31796	9.99e-06	4.8e-06	2.08e-05
AT1G14900	204	35.7857	89.4874	31.6931	252.673	0.4508	0.000104673	3.71e-05	0.000295553
AT1G14910	692	18.2222	10.6496	5.40839	20.9702	0.29427	1.25e-05	6.33e-06	2.45e-05
AT1G14920	533	1	3.35242	3.35242	3.35242	0	3.92e-06	3.92e-06	3.92e-06
AT1G14930	155	143.5	1069.08	91.8173	12447.9	1.06609	0.0012505	0.000107399	0.0145603
AT1G14940	155	111	79.6851	3.54398	1791.69	1.35189	9.32e-05	4.15e-06	0.00209575
AT1G14950	155	702.2	209.922	6.41218	6872.39	1.51505	0.000245545	7.5e-06	0.00803866
AT1G14960	153	37.75	22.4465	5.01122	100.543	0.65121	2.63e-05	5.86e-06	0.000117606
AT1G14970	562	1.33333	2.91379	1.75903	4.82662	0.21918	3.41e-06	2.06e-06	5.65e-06
AT1G14980	98	209.5	514.988	182.6	1452.43	0.4503	0.000602382	0.000213588	0.00169891
AT1G14990	132	1.44444	7.74309	2.09317	28.6434	0.56811	9.06e-06	2.45e-06	3.35e-05
AT1G15000	444	8.31579	10.0459	4.27243	23.6211	0.37131	1.18e-05	5e-06	2.76e-05
AT1G15010	142	1	13.7786	13.5609	13.9998	0.00692	1.61e-05	1.59e-05	1.64e-05
AT1G15015	160	1	7.77133	7.34177	8.22603	0.02469	9.09e-06	8.59e-06	9.62e-06
AT1G15020	528	9.125	5.25635	2.97039	9.30155	0.24787	6.15e-06	3.47e-06	1.09e-05
AT1G15030	360	4	1.55	1.55	1.55	0	1.81e-06	1.81e-06	1.81e-06
AT1G15040	395	9	3.03466	1.15018	8.00669	0.42134	3.55e-06	1.35e-06	9.37e-06
AT1G15050	185	1	8.12528	8.12528	8.12528	0	9.5e-06	9.5e-06	9.5e-06
AT1G15060	578	7.625	7.88896	2.27902	27.3081	0.53927	9.23e-06	2.67e-06	3.19e-05
AT1G15080	290	3	2.4583	1.08714	5.55884	0.35435	2.88e-06	1.27e-06	6.5e-06
AT1G15110	453	3.2	0.95189	0.54352	1.66709	0.24337	1.11e-06	6.36e-07	1.95e-06
AT1G15120	166	42.1538	26.8305	13.3386	53.9693	0.30352	3.14e-05	1.56e-05	6.31e-05
AT1G15125	351	2	0.57	0.57	0.57	0	6.67e-07	6.67e-07	6.67e-07
AT1G15130	846	48.5286	35.5747	16.8228	75.2287	0.32524	4.16e-05	1.97e-05	8.8e-05
AT1G15140	295	105.532	208.797	58.1179	750.13	0.55541	0.00024423	6.8e-05	0.000877429
AT1G15150	487	1	5.9	5.9	5.9	0	6.9e-06	6.9e-06	6.9e-06
AT1G15160	487	1	0.369	0.369	0.369	0	4.32e-07	4.32e-07	4.32e-07
AT1G15165	329	1	4.99826	4.21485	5.9273	0.07404	5.85e-06	4.93e-06	6.93e-06
AT1G15170	481	1	0.94978	0.56253	1.60361	0.22748	1.11e-06	6.58e-07	1.88e-06
AT1G15180	482	3.5	6.39474	1.33049	30.735	0.68181	7.48e-06	1.56e-06	3.6e-05
AT1G15200	470	27.8823	23.5611	7.77573	71.3923	0.48146	2.76e-05	9.1e-06	8.35e-05
AT1G15210	1442	759.357	23.6082	3.78707	147.171	0.79476	2.76e-05	4.43e-06	0.000172146
AT1G15215	258	1	0.57402	0.25713	1.28145	0.34877	6.71e-07	3.01e-07	1.5e-06
AT1G15220	159	5.6	6.7881	2.33793	19.709	0.46292	7.94e-06	2.73e-06	2.31e-05
AT1G15230	155	58.8923	53.6816	13.9419	206.695	0.5855	6.28e-05	1.63e-05	0.000241772
AT1G15240	1020	27.2	1.74863	0.38937	7.85285	0.65233	2.05e-06	4.55e-07	9.19e-06
AT1G15250	95	58	89.1951	43.4423	183.134	0.31243	0.000104332	5.08e-05	0.000214212
AT1G15260	178	2	21.5289	21.5289	21.5289	0	2.52e-05	2.52e-05	2.52e-05
AT1G15270	64	25.3333	290.938	124.292	681.019	0.36936	0.000340311	0.000145384	0.00079659
AT1G15280	585	113.364	9.48033	2.70112	33.2739	0.54528	1.11e-05	3.16e-06	3.89e-05
AT1G15290	1608	21.0815	5.73907	2.34863	14.0239	0.38803	6.71e-06	2.75e-06	1.64e-05
AT1G15310	479	14.5	2.56717	0.92817	7.10043	0.44183	3e-06	1.09e-06	8.31e-06
AT1G15320	307	2.5	5.50426	2.26839	13.3561	0.38498	6.44e-06	2.65e-06	1.56e-05
AT1G15330	352	14.7143	34.3453	5.47932	215.282	0.79714	4.02e-05	6.41e-06	0.000251816
AT1G15340	384	275.064	164.155	44.3733	607.274	0.56813	0.000192012	5.19e-05	0.00071033
AT1G15350	154	3.55556	5.60293	2.9554	10.6222	0.2778	6.55e-06	3.46e-06	1.24e-05
AT1G15360	199	4	168.846	168.846	168.846	0	0.0001975	0.0001975	0.0001975
AT1G15370	147	8.875	6.97934	1.5954	30.5323	0.64095	8.16e-06	1.87e-06	3.57e-05
AT1G15390	269	17.3571	37.7892	11.9258	119.742	0.50088	4.4202e-05	1.39e-05	0.000140063
AT1G15400	148	88.8958	54.3023	16.6189	177.433	0.51422	6.35e-05	1.94e-05	0.000207544
AT1G15410	330	1	9.95414	3.56913	27.7616	0.44544	1.16e-05	4.17e-06	3.25e-05
AT1G15415	96	51.8333	145.144	23.8296	884.063	0.78468	0.000169775	2.79e-05	0.00103409
AT1G15420	278	22.8125	31.225	13.3805	72.8674	0.36803	3.65e-05	1.57e-05	8.52e-05
AT1G15430	259	1	0.336	0.336	0.336	0	3.93e-07	3.93e-07	3.93e-07
AT1G15440	900	49.5143	9.8905	3.45661	28.3	0.45657	1.16e-05	4.04e-06	3.31e-05
AT1G15460	683	1.66667	2.17633	0.46977	10.0825	0.66584	2.55e-06	5.49e-07	1.18e-05
AT1G15470	333	36.1875	14.8377	4.22476	52.111	0.54556	1.74e-05	4.94e-06	6.1e-05
AT1G15480	594	24.0625	12.2716	3.28356	45.8623	0.57256	1.44e-05	3.84e-06	5.36e-05
AT1G15500	618	88.6855	40.9308	12.6769	132.157	0.50904	4.79e-05	1.48e-05	0.000154584
AT1G15510	866	4	0.369	0.06004	2.26805	0.78862	4.32e-07	7.02e-08	2.65e-06
AT1G15520	1423	404.097	2.50617	0.73316	8.5668	0.53381	2.93e-06	8.58e-07	1e-05
AT1G15530	656	24.8667	7.93809	2.18541	28.8336	0.56018	9.29e-06	2.56e-06	3.37e-05
AT1G15540	320	1	19.6	19.6	19.6	0	2.29e-05	2.29e-05	2.29e-05
AT1G15550	358	1	39.2	39.2	39.2	0	4.59e-05	4.59e-05	4.59e-05
AT1G15570	450	1	3.34107	1.79663	6.21319	0.26943	3.91e-06	2.1e-06	7.27e-06
AT1G15580	163	4	1.51	1.51	1.51	0	1.77e-06	1.77e-06	1.77e-06
AT1G15590	179	1	0.898	0.898	0.898	0	1.05e-06	1.05e-06	1.05e-06
AT1G15620	245	3	2.53	2.53	2.53	0	2.96e-06	2.96e-06	2.96e-06
AT1G15660	705	6.2	1.28617	0.54244	3.0496	0.37495	1.5e-06	6.34e-07	3.57e-06
AT1G15670	359	5	0.658	0.658	0.658	0	7.7e-07	7.7e-07	7.7e-07
AT1G15680	410	1	3.53603	3.53603	3.53603	0	4.14e-06	4.14e-06	4.14e-06
AT1G15690	770	527.776	546.519	158.561	1883.71	0.53741	0.000639264	0.00018547	0.00220338
AT1G15700	386	7.66667	3.69613	0.95069	14.3699	0.58971	4.32e-06	1.11e-06	1.68e-05
AT1G15710	358	8.40741	23.7523	8.95004	63.0357	0.42388	2.78e-05	1.05e-05	7.37e-05
AT1G15720	390	2	0.38471	0.05533	2.67471	0.84215	4.5e-07	6.47e-08	3.13e-06
AT1G15730	448	31.6706	27.4812	10.3931	72.6655	0.42229	3.21e-05	1.22e-05	8.5e-05
AT1G15740	585	8.75	1.00717	0.11398	8.89946	0.94626	1.18e-06	1.33e-07	1.04e-05
AT1G15750	1131	249.576	13.1345	3.28285	52.5503	0.60216	1.54e-05	3.84e-06	6.15e-05
AT1G15757	83	1.5	32.4553	20.2487	52.0202	0.20489	3.7963e-05	2.37e-05	6.08e-05
AT1G15770	293	1.33333	1.29081	0.35015	4.75851	0.56661	1.51e-06	4.1e-07	5.57e-06
AT1G15772	87	1	21.8748	21.043	22.7395	0.01684	2.56e-05	2.46e-05	2.66e-05
AT1G15780	1335	3.5	1.43967	0.52971	3.91278	0.43422	1.68e-06	6.2e-07	4.58e-06
AT1G15790	179	27.6	45.1606	25.8681	78.8415	0.242	5.28e-05	3.03e-05	9.22e-05
AT1G15810	419	7.11111	3.89046	0.78067	19.388	0.69753	4.55e-06	9.13e-07	2.27e-05
AT1G15820	258	339.123	972.123	227.784	4148.78	0.6302	0.00113709	0.000266439	0.00485284
AT1G15830	483	2.71429	8.14999	1.83445	36.2084	0.64765	9.53e-06	2.15e-06	4.24e-05
AT1G15860	236	6.14286	10.2108	3.08286	33.8194	0.52011	1.19e-05	3.61e-06	3.96e-05
AT1G15870	242	9.5	2.78884	0.38268	20.3243	0.86259	3.26e-06	4.48e-07	2.38e-05
AT1G15880	223	6.5	14.4954	4.9097	42.7963	0.47018	1.7e-05	5.74e-06	5.01e-05
AT1G15890	851	1.6	0.35094	0.11467	1.07398	0.48577	4.1e-07	1.34e-07	1.26e-06
AT1G15900	113	1	9.96249	9.81624	10.1109	0.00642	1.17e-05	1.15e-05	1.18e-05
AT1G15910	634	22.35	15.9152	7.23856	34.9923	0.34216	1.8616e-05	8.47e-06	4.09e-05
AT1G15920	286	1.5	1.28608	0.81592	2.02717	0.19762	1.5e-06	9.54e-07	2.37e-06
AT1G15930	144	294.707	477.133	146.677	1552.09	0.51228	0.000558103	0.000171569	0.00181549
AT1G15940	990	39.3182	11.2452	4.12443	30.6598	0.4356	1.32e-05	4.82e-06	3.59e-05
AT1G15950	344	44.5455	43.1037	16.7281	111.067	0.41107	5.04e-05	1.96e-05	0.000129915
AT1G15960	527	1	0.36896	0.18102	0.75203	0.30925	4.32e-07	2.12e-07	8.8e-07
AT1G15970	352	1.33333	9.99076	2.75783	36.1935	0.55903	1.17e-05	3.23e-06	4.23e-05
AT1G15980	461	51.88	99.6691	28.2415	351.749	0.54767	0.000116583	3.3e-05	0.000411442
AT1G15990	709	2	0.62311	0.22918	1.69411	0.43438	7.29e-07	2.68e-07	1.98e-06
AT1G16000	86	8.5	18.5555	4.43287	77.6714	0.62179	2.17e-05	5.19e-06	9.09e-05
AT1G16010	442	5	1.39	1.39	1.39	0	1.63e-06	1.63e-06	1.63e-06
AT1G16020	515	4.33333	3.01137	1.26948	7.14337	0.37514	3.52e-06	1.48e-06	8.36e-06
AT1G16025	113	1	0.761	0.761	0.761	0	8.9e-07	8.9e-07	8.9e-07
AT1G16030	646	2724.91	32.2754	6.74958	154.336	0.6796	3.78e-05	7.9e-06	0.000180527
AT1G16060	345	1.5	14.9131	9.09989	24.4398	0.21453	1.74e-05	1.06e-05	2.86e-05
AT1G16070	398	2	6.8987	6.8987	6.8987	0	8.07e-06	8.07e-06	8.07e-06
AT1G16080	313	198.972	257.691	82.7863	802.122	0.49314	0.000301422	9.68e-05	0.000938245
AT1G16090	317	1	4.84524	4.84524	4.84524	0	5.67e-06	5.67e-06	5.67e-06
AT1G16110	642	35	0.1	0.1	0.1	0	1.17e-07	1.17e-07	1.17e-07
AT1G16120	730	12.3333	0.19983	0.04724	0.84532	0.62637	2.34e-07	5.53e-08	9.89e-07
AT1G16130	748	2.5	0.21954	0.08199	0.58786	0.42776	2.57e-07	9.59e-08	6.88e-07
AT1G16150	779	9.5	0.10123	0.03207	0.31956	0.49926	1.18e-07	3.75e-08	3.74e-07
AT1G16160	711	13.3333	0.99497	0.0923	10.7254	1.0326	1.16e-06	1.08e-07	1.25e-05
AT1G16170	92	9.33333	2.96779	1.05639	8.33766	0.44861	3.47e-06	1.24e-06	9.75e-06
AT1G16180	412	13	1.59824	0.41041	6.22392	0.59042	1.87e-06	4.8e-07	7.28e-06
AT1G16190	368	33.2	31.8181	11.9728	84.5575	0.42448	3.72e-05	1.4e-05	9.89e-05
AT1G16210	234	12.68	52.1729	22.5395	120.766	0.3645	6.1e-05	2.64e-05	0.00014126
AT1G16220	491	7.33333	1.07432	0.19236	5.99989	0.74701	1.26e-06	2.25e-07	7.02e-06
AT1G16225	199	1	6.56197	6.56197	6.56197	0	7.68e-06	7.68e-06	7.68e-06
AT1G16230	193	1.8	7.33977	2.27422	23.6882	0.50885	8.59e-06	2.66e-06	2.77e-05
AT1G16240	232	27.8621	41.232	18.7141	90.8449	0.34307	4.82e-05	2.19e-05	0.000106262
AT1G16250	383	2	0.349	0.349	0.349	0	4.08e-07	4.08e-07	4.08e-07
AT1G16260	720	116.444	2.61855	1.09711	6.24987	0.37781	3.06e-06	1.28e-06	7.31e-06
AT1G16270	1147	32.2	4.65065	1.48405	14.5739	0.49606	5.44e-06	1.74e-06	1.7e-05
AT1G16280	491	1.4	2.92805	0.37585	22.8112	0.89157	3.42e-06	4.4e-07	2.67e-05
AT1G16290	419	3.57143	7.83186	1.60258	38.2746	0.68905	9.16e-06	1.87e-06	4.48e-05
AT1G16300	420	324.944	25.1678	6.72669	94.1651	0.57304	2.94e-05	7.87e-06	0.000110145
AT1G16310	428	1.33333	0.72219	0.16935	3.07975	0.62986	8.45e-07	1.98e-07	3.6e-06
AT1G16320	273	1	7.67267	1.2251	48.0529	0.79677	8.97e-06	1.43e-06	5.62e-05
AT1G16330	648	1.125	5.16935	2.22531	12.0083	0.36605	6.05e-06	2.6e-06	1.4e-05
AT1G16340	293	88.55	19.8822	6.30755	62.6713	0.4986	2.33e-05	7.38e-06	7.33e-05
AT1G16350	502	43.1351	46.7786	19.4556	112.473	0.381	5.47e-05	2.28e-05	0.00013156
AT1G16360	336	26.625	4.54175	2.13577	9.65811	0.32767	5.31e-06	2.5e-06	1.13e-05
AT1G16370	521	1.5	0.52073	0.23294	1.16407	0.34936	6.09e-07	2.72e-07	1.36e-06
AT1G16380	785	1	1.91378	0.35104	10.4333	0.73653	2.24e-06	4.11e-07	1.22e-05
AT1G16390	518	1.5	14.8267	4.40937	49.8554	0.52667	1.73e-05	5.16e-06	5.83e-05
AT1G16400	537	7	7.16211	3.02492	16.9578	0.37433	8.38e-06	3.54e-06	1.98e-05
AT1G16410	538	9.21212	9.21676	2.49819	34.0041	0.56695	1.08e-05	2.92e-06	3.98e-05
AT1G16420	381	1	3.3017	3.06169	3.56051	0.03278	3.862e-06	3.58e-06	4.16e-06
AT1G16430	150	2.5	1.72757	0.11867	25.1488	1.16308	2.02e-06	1.39e-07	2.94e-05
AT1G16440	499	16.1667	0.51885	0.09771	2.75517	0.72511	6.07e-07	1.14e-07	3.22e-06
AT1G16445	274	1.33333	6.01057	1.05323	34.301	0.75639	7.03e-06	1.23e-06	4.01e-05
AT1G16460	342	56.4516	83.8184	28.7062	244.739	0.46536	9.8e-05	3.36e-05	0.000286272
AT1G16470	235	398.504	19.1638	6.46867	56.7736	0.47167	2.24e-05	7.57e-06	6.64e-05
AT1G16480	937	3.5	0.77163	0.13901	4.28332	0.74437	9.03e-07	1.63e-07	5.01e-06
AT1G16490	274	0.6	54.9321	54.9321	54.9321	0	6.43e-05	6.43e-05	6.43e-05
AT1G16520	325	25.7467	12.1496	4.96692	29.7194	0.38848	1.42e-05	5.81e-06	3.48e-05
AT1G16540	819	1.125	1.5478	0.30689	7.80634	0.70273	1.81e-06	3.59e-07	9.13e-06
AT1G16560	342	3.33333	5.87223	2.30318	14.9719	0.40648	6.87e-06	2.69e-06	1.75e-05
AT1G16570	496	4.66667	4.77357	2.00952	11.3395	0.37575	5.58e-06	2.35e-06	1.33e-05
AT1G16590	215	1.5	8.9464	3.21227	24.9164	0.44484	1.05e-05	3.76e-06	2.91e-05
AT1G16610	425	55.2632	26.6089	9.98459	70.9125	0.4257	3.11e-05	1.17e-05	8.29e-05
AT1G16630	845	1.66667	0.48728	0.09333	2.54401	0.71774	5.7e-07	1.09e-07	2.98e-06
AT1G16640	134	1	13.4206	13.4206	13.4206	0	1.57e-05	1.57e-05	1.57e-05
AT1G16650	521	14.6	1.13327	0.44811	2.86605	0.40295	1.33e-06	5.24e-07	3.35e-06
AT1G16670	390	446.476	2.73103	0.26277	28.3839	1.01675	3.19e-06	3.07e-07	3.32e-05
AT1G16680	554	1	3.01365	2.72649	3.33107	0.04349	3.53e-06	3.19e-06	3.9e-06
AT1G16690	439	4.25	0.34719	0.02909	4.14418	1.07687	4.06e-07	3.4e-08	4.85e-06
AT1G16700	222	44.6957	40.798	18.9473	87.8479	0.33309	4.77e-05	2.22e-05	0.000102756
AT1G16705	129	3.33333	8.20325	3.45365	19.4847	0.37571	9.6e-06	4.04e-06	2.28e-05
AT1G16710	1706	3.16667	2.17492	0.51199	9.23897	0.62818	2.54e-06	5.99e-07	1.08e-05
AT1G16720	598	86.2143	63.6574	15.2267	266.129	0.62124	7.45e-05	1.78e-05	0.000311292
AT1G16730	202	5.28571	4.27962	0.95166	19.2454	0.65292	5.01e-06	1.11e-06	2.25e-05
AT1G16740	126	4.5	11.4415	3.81713	34.2947	0.47675	1.34e-05	4.46e-06	4.01e-05
AT1G16750	529	1	4.52287	3.15062	6.4928	0.15702	5.29e-06	3.69e-06	7.59e-06
AT1G16760	758	4.85714	3.31382	0.28512	38.5144	1.06529	3.88e-06	3.34e-07	4.51e-05
AT1G16770	324	8.83333	9.98968	0.95398	104.608	1.02001	1.17e-05	1.12e-06	0.00012236
AT1G16780	851	28.8889	2.26901	0.84175	6.11626	0.43065	2.65e-06	9.85e-07	7.15e-06
AT1G16790	144	13.5909	70.5884	24.711	201.64	0.45584	8.26e-05	2.89e-05	0.000235858
AT1G16800	2127	60.4375	1.14169	0.32968	3.95372	0.53946	1.34e-06	3.86e-07	4.62e-06
AT1G16810	144	39.4	39.1315	19.8009	77.3336	0.29584	4.58e-05	2.32e-05	9.05e-05
AT1G16820	93	47.8333	7.15437	0.38942	131.439	1.26415	8.37e-06	4.56e-07	0.000153745
AT1G16825	155	3	29.2304	29.2304	29.2304	0	3.42e-05	3.42e-05	3.42e-05
AT1G16830	608	1.36364	1.88139	0.52985	6.68039	0.55032	2.2e-06	6.2e-07	7.81e-06
AT1G16840	161	1	14.9	14.9	14.9	0	1.74e-05	1.74e-05	1.74e-05
AT1G16850	152	12.7143	35.5074	12.557	100.404	0.45143	4.1533e-05	1.47e-05	0.000117443
AT1G16860	474	111.733	10.047	2.68896	37.5397	0.57245	1.1752e-05	3.15e-06	4.39e-05
AT1G16870	480	19.0476	18.9701	9.15175	39.3219	0.31657	2.22e-05	1.07e-05	4.6e-05
AT1G16880	290	239.396	455.763	99.3524	2090.74	0.66156	0.000533107	0.000116213	0.00244555
AT1G16890	162	125.889	37.5795	13.8142	102.229	0.43462	4.4e-05	1.62e-05	0.000119578
AT1G16900	570	4.38095	6.00063	1.32012	27.276	0.65758	7.02e-06	1.54e-06	3.19e-05
AT1G16905	423	2	0.83926	0.37917	1.8576	0.34506	9.82e-07	4.44e-07	2.17e-06
AT1G16910	164	54	0.35245	0.13768	0.90222	0.40821	4.12e-07	1.61e-07	1.06e-06
AT1G16916	65	4.2	0.20176	0.00221	18.4429	1.961	2.36e-07	2.59e-09	2.16e-05
AT1G16920	216	519.343	71.5518	25.947	197.312	0.44053	8.37e-05	3.04e-05	0.000230796
AT1G16930	449	4	6.81909	3.66189	12.6983	0.27002	7.98e-06	4.28e-06	1.49e-05
AT1G16940	434	3	0.612	0.612	0.612	0	7.16e-07	7.16e-07	7.16e-07
AT1G16950	93	1	0.507	0.507	0.507	0	5.93e-07	5.93e-07	5.93e-07
AT1G16960	114	1	2.225	0.77949	6.35112	0.45552	2.6e-06	9.12e-07	7.43e-06
AT1G16970	621	9.96923	5.14016	2.69961	9.78706	0.27968	6.01e-06	3.16e-06	1.14e-05
AT1G16980	821	1	0.12548	0.01525	1.03224	0.9152	1.47e-07	1.78e-08	1.21e-06
AT1G17000	783	1.42857	1.25925	0.24561	6.45635	0.70987	1.47e-06	2.87e-07	7.55e-06
AT1G17010	361	3.33333	2.92188	1.07248	7.96036	0.43527	3.42e-06	1.25e-06	9.31e-06
AT1G17020	358	9	9.25245	3.57683	23.934	0.41276	1.08e-05	4.18e-06	2.8e-05
AT1G17030	502	4.375	4.09169	0.56383	29.6935	0.86076	4.79e-06	6.6e-07	3.47e-05
AT1G17040	651	1.25	1.2152	0.37043	3.98646	0.51594	1.42e-06	4.33e-07	4.66e-06
AT1G17050	417	21.9091	62.7448	15.935	247.061	0.59523	7.34e-05	1.86e-05	0.000288988
AT1G17060	476	1.25	4.30189	1.96152	9.43465	0.34107	5.03e-06	2.29e-06	1.1e-05
AT1G17070	849	3.1875	3.82137	1.53602	9.50697	0.39582	4.47e-06	1.8e-06	1.11e-05
AT1G17080	154	7.6	24.7045	8.93356	68.317	0.44175	2.89e-05	1.04e-05	7.99e-05
AT1G17090	93	1	2.16	2.16	2.16	0	2.53e-06	2.53e-06	2.53e-06
AT1G17100	232	92.6667	336.301	113.728	994.461	0.47086	0.000393371	0.000133028	0.00116322
AT1G17110	928	1.5	0.84944	0.20282	3.55764	0.62203	9.94e-07	2.37e-07	4.16e-06
AT1G17120	590	3.4	2.48175	0.5647	10.9069	0.64294	2.9e-06	6.61e-07	1.28e-05
AT1G17130	338	32.4	18.5434	7.30117	47.0962	0.4048	2.17e-05	8.54e-06	5.51e-05
AT1G17140	344	6.85714	6.61457	1.83391	23.8575	0.55712	7.74e-06	2.15e-06	2.79e-05
AT1G17145	335	2.4	2.62764	0.48828	14.1406	0.7309	3.07e-06	5.71e-07	1.65e-05
AT1G17147	98	1	108.218	108.218	108.218	0	0.000126583	0.000126583	0.000126583
AT1G17150	402	3	11.6615	4.94758	27.4864	0.37236	1.36e-05	5.79e-06	3.22e-05
AT1G17160	379	32.6562	66.2216	25.8357	169.738	0.40878	7.75e-05	3.02e-05	0.000198543
AT1G17170	218	182.714	61.42	25.2838	149.203	0.38547	7.1843e-05	2.96e-05	0.000174523
AT1G17180	221	75.5	37.2155	13.1722	105.145	0.45106	4.3531e-05	1.54e-05	0.000122988
AT1G17190	220	24.1875	46.1269	15.9905	133.06	0.46009	5.4e-05	1.87e-05	0.00015564
AT1G17200	204	4.3	17.7818	2.98885	105.79	0.77447	2.08e-05	3.5e-06	0.000123743
AT1G17210	958	36.4706	7.7153	3.68271	16.1636	0.32119	9.02e-06	4.31e-06	1.89e-05
AT1G17220	1026	82.1131	44.1782	9.47995	205.878	0.6684	5.17e-05	1.11e-05	0.000240817
AT1G17230	1101	1.85714	2.47431	1.62839	3.75965	0.18169	2.89e-06	1.9e-06	4.4e-06
AT1G17235	119	1	9.96156	1.17164	84.6955	0.92953	1.1652e-05	1.37e-06	9.91e-05
AT1G17240	729	2.5	5.87894	2.55913	13.5053	0.36121	6.88e-06	2.99e-06	1.58e-05
AT1G17250	756	1.33333	0.40427	0.20926	0.781	0.28598	4.73e-07	2.45e-07	9.14e-07
AT1G17260	947	1038.37	17.0613	3.12961	93.011	0.73652	2e-05	3.66e-06	0.000108795
AT1G17270	564	1.57143	2.30008	1.56316	3.3844	0.16774	2.69e-06	1.83e-06	3.96e-06
AT1G17280	237	2	3.39211	3.39211	3.39211	0	3.97e-06	3.97e-06	3.97e-06
AT1G17290	543	170.245	175.934	74.9789	412.821	0.37041	0.00020579	8.77e-05	0.000482878
AT1G17310	217	1	9.86521	8.57106	11.3548	0.06107	1.15e-05	1e-05	1.33e-05
AT1G17330	222	3.9	18.0078	6.58892	49.216	0.43665	2.11e-05	7.71e-06	5.76e-05
AT1G17340	785	7.09091	3.20783	0.90384	11.385	0.55012	3.75e-06	1.06e-06	1.33e-05
AT1G17350	236	2.2	12.1376	5.1498	28.607	0.37234	1.42e-05	6.02e-06	3.35e-05
AT1G17360	1061	4.5	1.89066	0.52341	6.8295	0.55778	2.21e-06	6.12e-07	7.99e-06
AT1G17370	419	44.6316	16.1873	7.09306	36.9414	0.35834	1.89e-05	8.3e-06	4.32e-05
AT1G17380	274	1	58.8994	58.8994	58.8994	0	6.89e-05	6.89e-05	6.89e-05
AT1G17400	295	1	0.322	0.322	0.322	0	3.77e-07	3.77e-07	3.77e-07
AT1G17410	181	1.66667	1.13287	0.91231	1.40674	0.09404	1.33e-06	1.07e-06	1.65e-06
AT1G17420	919	11.9	4.07256	0.32608	50.8644	1.09655	4.76e-06	3.81e-07	5.95e-05
AT1G17430	332	1	4.07612	4.07612	4.07612	0	4.77e-06	4.77e-06	4.77e-06
AT1G17440	683	4.14286	4.51551	0.96	21.2393	0.67243	5.28e-06	1.12e-06	2.48e-05
AT1G17450	1844	6	0.60246	0.11151	3.2549	0.73261	7.05e-07	1.3e-07	3.81e-06
AT1G17455	114	2.5	3.63329	2.29312	5.75669	0.19987	4.25e-06	2.68e-06	6.73e-06
AT1G17460	624	1.5	2.50014	1.84754	3.38326	0.13137	2.92e-06	2.16e-06	3.96e-06
AT1G17470	399	31.4	21.3921	8.9087	51.3678	0.38044	2.5e-05	1.04e-05	6.01e-05
AT1G17480	371	1	1.04033	0.2766	3.9128	0.57532	1.22e-06	3.24e-07	4.58e-06
AT1G17490	77	38.5556	139.065	22.8465	846.474	0.7844	0.000162664	2.67e-05	0.000990123
AT1G17500	1216	2.30556	1.69091	0.36057	7.92961	0.67113	1.98e-06	4.22e-07	9.28e-06
AT1G17510	122	2	39.5087	20.5358	76.0109	0.28418	4.62e-05	2.4e-05	8.89e-05
AT1G17520	296	6.66667	40.0758	23.4978	68.3496	0.23185	4.69e-05	2.75e-05	7.99e-05
AT1G17530	187	1.44444	11.9742	3.92581	36.5229	0.48432	1.4e-05	4.59e-06	4.27e-05
AT1G17540	728	2	4.81501	1.52317	15.2211	0.49985	5.63e-06	1.78e-06	1.78e-05
AT1G17545	179	4	3.97	3.97	3.97	0	4.64e-06	4.64e-06	4.64e-06
AT1G17550	511	26.8	1.53219	0.49228	4.76886	0.4931	1.79e-06	5.76e-07	5.58e-06
AT1G17560	196	1.33333	11.091	2.25325	54.5921	0.69216	1.3e-05	2.64e-06	6.39e-05
AT1G17580	1520	34.3846	4.92741	1.29603	18.7336	0.58	5.76e-06	1.52e-06	2.19e-05
AT1G17600	1049	21	0.14136	0.037	0.54003	0.58208	1.65e-07	4.33e-08	6.32e-07
AT1G17610	420	1	3.02209	2.9547	3.09101	0.00979	3.53e-06	3.46e-06	3.62e-06
AT1G17620	264	20.4138	65.0164	29.0256	145.634	0.35024	7.6e-05	3.4e-05	0.000170349
AT1G17630	731	1.6	1.91193	0.60533	6.03886	0.49948	2.24e-06	7.08e-07	7.06e-06
AT1G17640	369	2.25	2.34873	0.75878	7.27026	0.49072	2.75e-06	8.88e-07	8.5e-06
AT1G17650	358	64.027	139.197	45.2199	428.477	0.4883	0.000162818	5.29e-05	0.000501191
AT1G17665	338	2.33333	0.75741	0.07894	7.26683	0.98201	8.86e-07	9.23e-08	8.5e-06
AT1G17680	896	6.14286	1.32243	0.56583	3.09072	0.36869	1.55e-06	6.62e-07	3.62e-06
AT1G17690	754	4.92308	5.6881	3.19139	10.138	0.25099	6.65e-06	3.73e-06	1.19e-05
AT1G17700	180	1.33333	23.0868	16.0543	33.2	0.15777	2.7e-05	1.88e-05	3.88e-05
AT1G17710	279	95.25	13.6429	7.30819	25.4686	0.2711	1.6e-05	8.55e-06	2.98e-05
AT1G17720	501	42.3226	24.5922	9.70173	62.337	0.40395	2.88e-05	1.13e-05	7.29e-05
AT1G17730	203	3.6	48.4257	16.8696	139.011	0.45797	5.66e-05	1.97e-05	0.000162601
AT1G17745	651	106.812	51.9032	10.5004	256.555	0.69399	6.07e-05	1.23e-05	0.000300093
AT1G17750	1088	35.375	1.75251	0.2314	13.2724	0.87929	2.05e-06	2.71e-07	1.55e-05
AT1G17760	734	3.36364	3.28232	0.93585	11.5121	0.54498	3.84e-06	1.09e-06	1.35e-05
AT1G17770	693	1.5	0.32429	0.14833	0.70899	0.3397	3.79e-07	1.74e-07	8.29e-07
AT1G17780	263	25	3.98	3.98	3.98	0	4.66e-06	4.66e-06	4.66e-06
AT1G17790	487	7.8	3.34666	1.39935	8.00383	0.37869	3.91e-06	1.64e-06	9.36e-06
AT1G17800	140	1	0.763	0.763	0.763	0	8.92e-07	8.92e-07	8.92e-07
AT1G17810	267	57	398.743	68.1061	2334.53	0.76751	0.00046641	7.97e-05	0.00273071
AT1G17820	803	1.66667	0.85335	0.44451	1.63822	0.28325	9.98e-07	5.2e-07	1.92e-06
AT1G17840	703	32.5507	25.1984	6.04432	105.051	0.62003	2.95e-05	7.07e-06	0.000122878
AT1G17860	196	242.088	117.064	31.1253	440.288	0.57531	0.00013693	3.64e-05	0.000515006
AT1G17870	573	2.07143	5.51463	1.23686	24.5873	0.64919	6.45e-06	1.45e-06	2.88e-05
AT1G17880	165	94.3278	467.137	152.856	1427.6	0.48516	0.000546411	0.000178796	0.00166986
AT1G17890	328	77.7188	79.5177	29.8501	211.827	0.42552	9.3e-05	3.49e-05	0.000247775
AT1G17910	764	1	0.023	0.023	0.023	0	2.69e-08	2.69e-08	2.69e-08
AT1G17920	687	2	2.03424	0.30238	13.6854	0.82785	2.38e-06	3.54e-07	1.6e-05
AT1G17930	478	1	0.3534	0.10228	1.22112	0.53849	4.13e-07	1.2e-07	1.43e-06
AT1G17940	405	53	13.4658	4.28049	42.3615	0.49774	1.5751e-05	5.01e-06	4.96e-05
AT1G17960	458	10.4286	2.17471	0.72906	6.48692	0.47464	2.54e-06	8.53e-07	7.59e-06
AT1G17970	368	1	3.70168	3.70168	3.70168	0	4.33e-06	4.33e-06	4.33e-06
AT1G17980	713	8.75	3.00958	1.36138	6.65323	0.34453	3.52e-06	1.59e-06	7.78e-06
AT1G17990	269	120.333	1.20248	0.31126	4.64558	0.58696	1.41e-06	3.64e-07	5.43e-06
AT1G18000	459	2	2.9	2.9	2.9	0	3.39e-06	3.39e-06	3.39e-06
AT1G18010	459	2	2.9	2.9	2.9	0	3.39e-06	3.39e-06	3.39e-06
AT1G18020	269	180	1.01755	0.32447	3.19103	0.49638	1.19e-06	3.8e-07	3.73e-06
AT1G18030	351	2	1.9437	0.50401	7.49577	0.58619	2.27e-06	5.9e-07	8.77e-06
AT1G18040	391	194.8	0.94652	0.21651	4.13784	0.64064	1.11e-06	2.53e-07	4.84e-06
AT1G18050	285	5.25	1.27581	0.08656	18.8044	1.16847	1.49e-06	1.01e-07	2.2e-05
AT1G18060	226	16.5714	60.0346	13.8359	260.494	0.6374	7.02e-05	1.62e-05	0.0003047
AT1G18070	543	107.219	82.5901	36.3311	187.749	0.35665	9.66e-05	4.25e-05	0.00021961
AT1G18080	327	312.021	737.875	363.42	1498.16	0.30757	0.000863093	0.000425093	0.0017524
AT1G18090	577	3	6.36202	5.37874	7.52504	0.07291	7.44e-06	6.29e-06	8.8e-06
AT1G18100	173	43.4286	43.2832	2.73336	685.397	1.19962	5.06e-05	3.2e-06	0.000801711
AT1G18140	581	1.2	2.99826	0.42132	21.3367	0.85226	3.51e-06	4.93e-07	2.5e-05
AT1G18150	589	88.2667	28.014	5.50265	142.62	0.7068	3.2768e-05	6.44e-06	0.000166823
AT1G18160	992	1.5	1.24979	0.32331	4.83122	0.58722	1.46e-06	3.78e-07	5.65e-06
AT1G18170	247	28.3846	55.0054	17.6635	171.291	0.49333	6.43e-05	2.07e-05	0.000200359
AT1G18180	305	7	8.62555	1.76093	42.2505	0.69005	1.01e-05	2.06e-06	4.94e-05
AT1G18190	668	3.85556	3.9687	1.28065	12.2989	0.49122	4.64e-06	1.5e-06	1.44e-05
AT1G18200	229	2758.5	11.8353	4.08454	34.2937	0.46204	1.38e-05	4.78e-06	4.01e-05
AT1G18210	170	358.636	181.821	54.3228	608.563	0.52466	0.000212676	6.35e-05	0.000711837
AT1G18250	244	23.3809	14.6379	6.21735	34.4629	0.37187	1.7122e-05	7.27e-06	4.03e-05
AT1G18260	678	12.4611	12.345	4.43499	34.3628	0.4446	1.44e-05	5.19e-06	4.02e-05
AT1G18270	1393	159.429	66.0929	18.5037	236.075	0.5529	7.73e-05	2.16e-05	0.000276138
AT1G18280	180	32.4545	38.092	4.05673	357.676	0.97266	4.46e-05	4.75e-06	0.000418375
AT1G18290	176	1	31.3	31.3	31.3	0	3.66e-05	3.66e-05	3.66e-05
AT1G18300	207	1	3.66749	1.4355	9.36992	0.40737	4.29e-06	1.68e-06	1.1e-05
AT1G18310	649	1.66667	0.26299	0.10253	0.67459	0.4091	3.08e-07	1.2e-07	7.89e-07
AT1G18320	142	5.33333	1.29995	0.06144	27.5045	1.32548	1.52e-06	7.19e-08	3.22e-05
AT1G18335	269	1	6.10688	5.71428	6.52645	0.02886	7.14e-06	6.68e-06	7.63e-06
AT1G18340	301	2	5.17958	0.72304	37.1046	0.85513	6.06e-06	8.46e-07	4.34e-05
AT1G18360	382	2.14286	4.77308	2.12045	10.7441	0.35237	5.58e-06	2.48e-06	1.26e-05
AT1G18370	974	2.66667	0.44881	0.14442	1.3947	0.49242	5.25e-07	1.69e-07	1.63e-06
AT1G18390	654	13.75	1.72914	0.53842	5.55318	0.50671	2.02e-06	6.3e-07	6.5e-06
AT1G18410	1140	4.22222	1.01587	0.11455	9.00882	0.94783	1.19e-06	1.34e-07	1.05e-05
AT1G18420	581	1.66667	5.51795	4.9746	6.12064	0.04502	6.45e-06	5.82e-06	7.16e-06
AT1G18440	288	4.625	14.5752	3.94524	53.8459	0.56754	1.7e-05	4.61e-06	6.3e-05
AT1G18450	441	41.8143	43.7214	15.4284	123.899	0.45237	5.1141e-05	1.8e-05	0.000144925
AT1G18460	701	1.44444	1.88786	0.52439	6.79649	0.55632	2.21e-06	6.13e-07	7.95e-06
AT1G18470	467	1	0.087	0.087	0.087	0	1.02e-07	1.02e-07	1.02e-07
AT1G18480	391	3.53333	3.76948	1.45174	9.78758	0.41439	4.41e-06	1.7e-06	1.14e-05
AT1G18485	970	1.66667	0.42838	0.2039	0.89999	0.32241	5.01e-07	2.39e-07	1.05e-06
AT1G18490	282	10.1111	26.5694	13.5169	52.2261	0.2935	3.11e-05	1.58e-05	6.11e-05
AT1G18500	631	60.225	23.8437	9.09567	62.5046	0.41854	2.789e-05	1.06e-05	7.31e-05
AT1G18520	271	4.42857	12.3132	1.55682	97.3878	0.89813	1.44e-05	1.82e-06	0.000113915
AT1G18540	233	195.035	291.878	80.836	1053.9	0.5576	0.00034141	9.46e-05	0.00123274
AT1G18550	725	5.2	1.44506	0.12427	16.8035	1.06551	1.69e-06	1.45e-07	1.97e-05
AT1G18560	690	1.57143	2.39105	0.43001	13.2954	0.74511	2.8e-06	5.03e-07	1.56e-05
AT1G18570	352	1.5	30.475	5.5301	167.94	0.74121	3.56e-05	6.47e-06	0.00019644
AT1G18580	537	7.82353	7.95816	1.58913	39.8534	0.69965	9.31e-06	1.86e-06	4.66e-05
AT1G18590	346	19.5862	29.3525	9.9136	86.9079	0.47141	3.43e-05	1.16e-05	0.000101656
AT1G18600	336	2.46154	8.40945	2.40305	29.4288	0.54401	9.84e-06	2.81e-06	3.44e-05
AT1G18610	556	1.42857	1.97328	0.4314	9.02613	0.66031	2.31e-06	5.05e-07	1.06e-05
AT1G18620	1014	3.875	0.76796	0.26441	2.23048	0.46306	8.98e-07	3.09e-07	2.61e-06
AT1G18630	155	19.4546	17.3477	7.20496	41.7688	0.38161	2.03e-05	8.43e-06	4.89e-05
AT1G18640	295	18.2222	58.2946	17.6394	192.651	0.51914	6.82e-05	2.06e-05	0.000225345
AT1G18650	184	3.5	4.11068	1.15797	14.5925	0.55022	4.81e-06	1.35e-06	1.71e-05
AT1G18660	491	2.33333	6.94926	1.87735	25.7235	0.56839	8.13e-06	2.2e-06	3.01e-05
AT1G18670	709	7.44444	3.55744	0.90836	13.9321	0.59288	4.16e-06	1.06e-06	1.63e-05
AT1G18680	186	1.42857	2.46539	0.59624	10.1942	0.61646	2.88e-06	6.97e-07	1.19e-05
AT1G18690	513	29.125	1.21605	0.3976	3.71929	0.48551	1.42e-06	4.65e-07	4.35e-06
AT1G18700	715	18.1914	12.4504	5.05519	30.6641	0.39145	1.46e-05	5.91e-06	3.59e-05
AT1G18710	267	1	0.215	0.215	0.215	0	2.51e-07	2.51e-07	2.51e-07
AT1G18720	206	4.23077	10.2212	2.67114	39.1119	0.58281	1.2e-05	3.12e-06	4.57e-05
AT1G18730	175	28.4286	43.4856	15.3771	122.975	0.45147	5.09e-05	1.8e-05	0.000143844
AT1G18740	382	4.25	2.16462	1.40706	3.33005	0.18707	2.53e-06	1.65e-06	3.9e-06
AT1G18770	106	21	3565.65	3565.65	3565.65	0	0.00417074	0.00417075	0.00417075
AT1G18790	269	1	100.631	37.2524	271.836	0.43158	0.000117708	4.36e-05	0.000317967
AT1G18800	256	70.1111	33.928	16.7845	68.5819	0.30565	3.97e-05	1.96e-05	8.02e-05
AT1G18810	387	4	6.93629	2.3071	20.8539	0.47806	8.11e-06	2.7e-06	2.44e-05
AT1G18830	969	4	0.38798	0.20623	0.7299	0.27446	4.54e-07	2.41e-07	8.54e-07
AT1G18840	572	22.1	7.15696	2.86768	17.8619	0.3972	8.37e-06	3.35e-06	2.09e-05
AT1G18850	399	3.625	6.16572	2.43637	15.6036	0.40324	7.21e-06	2.85e-06	1.83e-05
AT1G18860	480	3.66667	2.34738	1.66485	3.30972	0.14921	2.75e-06	1.95e-06	3.87e-06
AT1G18870	562	1	3.8	3.8	3.8	0	4.44e-06	4.44e-06	4.44e-06
AT1G18880	587	8	2.542	0.656	9.85029	0.58827	2.97e-06	7.67e-07	1.15e-05
AT1G18890	545	63.1852	3.53587	1.53769	8.13063	0.36163	4.14e-06	1.8e-06	9.51e-06
AT1G18900	886	5.75	1.49185	0.51766	4.29935	0.45968	1.75e-06	6.06e-07	5.03e-06
AT1G18910	1254	1.5	0.36829	0.11823	1.14723	0.49346	4.31e-07	1.38e-07	1.34e-06
AT1G18950	750	11.7143	7.66121	3.12109	18.8057	0.38999	8.96e-06	3.65e-06	2.2e-05
AT1G18960	307	1	7.85628	7.42377	8.31398	0.02459	9.19e-06	8.68e-06	9.72e-06
AT1G18970	220	109.889	104.441	29.0412	375.604	0.55586	0.000122165	3.4e-05	0.000439345
AT1G18980	220	152.111	202.321	57.7066	709.343	0.54482	0.000236655	6.75e-05	0.00082972
AT1G18990	524	4	5.82654	0.40859	83.0875	1.15412	6.82e-06	4.78e-07	9.72e-05
AT1G19000	285	86	0.94975	0.2296	3.92874	0.61664	1.11e-06	2.69e-07	4.6e-06
AT1G19010	319	4	1.36	1.36	1.36	0	1.59e-06	1.59e-06	1.59e-06
AT1G19020	86	8.66667	9.28822	7.95091	10.8505	0.06752	1.09e-05	9.3e-06	1.27e-05
AT1G19025	549	1.4	1.98293	0.16645	23.623	1.07603	2.32e-06	1.95e-07	2.76e-05
AT1G19040	172	1	6.69717	6.69717	6.69717	0	7.83e-06	7.83e-06	7.83e-06
AT1G19050	206	1	8.02562	7.09191	9.08225	0.05371	9.39e-06	8.3e-06	1.06e-05
AT1G19060	287	1	2.00649	1.08296	3.7176	0.26783	2.35e-06	1.27e-06	4.35e-06
AT1G19080	185	6	1.8061	1.39077	2.34547	0.11349	2.11e-06	1.63e-06	2.74e-06
AT1G19090	600	1.75	4.71773	3.50596	6.34833	0.12893	5.52e-06	4.1e-06	7.43e-06
AT1G19100	663	1.33333	3.32954	0.84188	13.168	0.59713	3.89e-06	9.85e-07	1.54e-05
AT1G19110	754	11.6882	15.1495	5.99688	38.271	0.40247	1.77e-05	7.01e-06	4.48e-05
AT1G19115	175	1	2.64157	2.42711	2.87498	0.03677	3.09e-06	2.84e-06	3.36e-06
AT1G19120	128	7.16667	25.7703	9.37147	70.8646	0.43931	3.01e-05	1.1e-05	8.29e-05
AT1G19130	192	23.2308	58.0601	24.3914	138.203	0.37664	6.79e-05	2.85e-05	0.000161657
AT1G19140	312	33.0645	32.3937	11.9198	88.0343	0.43419	3.7891e-05	1.39e-05	0.000102974
AT1G19150	270	7.77778	17.9354	5.76988	55.7513	0.49254	2.0979e-05	6.75e-06	6.52e-05
AT1G19170	506	3.9	0.92178	0.20016	4.24496	0.66324	1.08e-06	2.34e-07	4.97e-06
AT1G19180	253	1	1.90417	0.45627	7.94676	0.62048	2.23e-06	5.34e-07	9.3e-06
AT1G19190	318	8.25	17.7447	1.67573	187.902	1.02486	2.0756e-05	1.96e-06	0.00021979
AT1G19200	215	1	0.277	0.277	0.277	0	3.24e-07	3.24e-07	3.24e-07
AT1G19220	1086	29	0.09693	0.05319	0.17666	0.26068	1.13e-07	6.22e-08	2.07e-07
AT1G19230	934	1	3.7503	1.31722	10.6776	0.45441	4.39e-06	1.54e-06	1.25e-05
AT1G19240	104	3.5	5.9572	1.73	20.5134	0.537	6.97e-06	2.02e-06	2.4e-05
AT1G19250	530	1.625	1.90561	0.31145	11.6597	0.78665	2.229e-06	3.64e-07	1.36e-05
AT1G19260	769	1	0.14546	0.0499	0.42403	0.46465	1.7e-07	5.84e-08	4.96e-07
AT1G19270	532	2	4.01042	1.57395	10.2186	0.4062	4.69e-06	1.84e-06	1.2e-05
AT1G19290	904	2	0.36165	0.05733	2.28144	0.79992	4.23e-07	6.71e-08	2.67e-06
AT1G19300	351	2.66667	8.77309	3.99905	19.2464	0.3412	1.03e-05	4.68e-06	2.25e-05
AT1G19310	226	1.5	13.0695	11.4604	14.9046	0.05706	1.53e-05	1.34e-05	1.74e-05
AT1G19320	247	15.6	14.148	3.19803	62.5904	0.64581	1.6549e-05	3.74e-06	7.32e-05
AT1G19340	414	2.33333	2.99005	0.54816	16.3098	0.73677	3.5e-06	6.41e-07	1.91e-05
AT1G19350	357	113.667	6.24963	2.30152	16.9704	0.43384	7.31e-06	2.69e-06	1.99e-05
AT1G19360	428	19.319	33.9938	9.65362	119.705	0.54671	3.98e-05	1.13e-05	0.000140019
AT1G19370	605	8.05833	4.46192	1.14911	17.3254	0.58916	5.22e-06	1.34e-06	2.03e-05
AT1G19380	147	2.75	6.92488	2.8491	16.8313	0.3857	8.1e-06	3.33e-06	1.97e-05
AT1G19390	788	167.75	0.31821	0.03901	2.59569	0.91153	3.72e-07	4.56e-08	3.04e-06
AT1G19397	98	1	53.4615	52.6685	54.2665	0.00649	6.2534e-05	6.16e-05	6.35e-05
AT1G19400	303	2	0.267	0.267	0.267	0	3.12e-07	3.12e-07	3.12e-07
AT1G19410	435	1	3.88588	3.88588	3.88588	0	4.55e-06	4.55e-06	4.55e-06
AT1G19430	724	9.26042	6.10866	2.53204	14.7374	0.38247	7.15e-06	2.96e-06	1.72e-05
AT1G19440	516	20.4615	2.85644	1.05786	7.71293	0.43139	3.34e-06	1.24e-06	9.02e-06
AT1G19450	488	8.66667	13.8385	3.73203	51.3139	0.56914	1.62e-05	4.37e-06	6e-05
AT1G19460	416	3	0.548	0.548	0.548	0	6.41e-07	6.41e-07	6.41e-07
AT1G19470	412	1	1.11085	0.07345	16.8015	1.17969	1.3e-06	8.59e-08	1.97e-05
AT1G19480	382	1	1.43041	0.7234	2.82841	0.29608	1.67e-06	8.46e-07	3.31e-06
AT1G19485	815	6.33333	0.93901	0.40519	2.17609	0.36501	1.1e-06	4.74e-07	2.55e-06
AT1G19500	80	5	207.764	190.583	226.494	0.03749	0.000243022	0.000222925	0.000264931
AT1G19520	725	23.3043	19.8422	7.72343	50.9762	0.40978	2.32e-05	9.03e-06	5.96e-05
AT1G19530	117	35	68.8939	20.9733	226.305	0.51651	8.06e-05	2.45e-05	0.00026471
AT1G19540	310	3	0.24657	0.04982	1.22023	0.6945	2.88e-07	5.83e-08	1.43e-06
AT1G19550	153	1082.25	180.668	57.1323	571.321	0.5	0.000211327	6.68e-05	0.000668275
AT1G19570	213	518.714	854.533	206.34	3538.95	0.61715	0.000999548	0.000241356	0.00413952
AT1G19580	275	56.2333	59.9201	25.556	140.492	0.37008	7.01e-05	2.99e-05	0.000164334
AT1G19600	355	3.75	2.86005	1.40754	5.8115	0.30791	3.35e-06	1.65e-06	6.8e-06
AT1G19620	317	1	4.95682	2.3199	10.591	0.32973	5.798e-06	2.71e-06	1.24e-05
AT1G19630	476	1	2.35803	1.87015	2.97319	0.10067	2.76e-06	2.19e-06	3.48e-06
AT1G19640	389	25.375	36.9296	5.20434	262.05	0.85101	4.32e-05	6.09e-06	0.00030652
AT1G19650	608	19.3333	2.21555	0.20219	24.2772	1.03972	2.59e-06	2.37e-07	2.84e-05
AT1G19660	329	3	0.333	0.333	0.333	0	3.9e-07	3.9e-07	3.9e-07
AT1G19670	324	30.5467	152.16	56.7675	407.853	0.4282	0.000177982	6.64e-05	0.000477066
AT1G19680	444	12.75	47.7657	19.9612	114.3	0.37893	5.59e-05	2.33e-05	0.000133697
AT1G19690	352	2	2.82702	0.4297	18.599	0.81816	3.31e-06	5.03e-07	2.18e-05
AT1G19700	538	8	2.8062	0.9878	7.97202	0.45345	3.28e-06	1.16e-06	9.32e-06
AT1G19710	479	3.525	2.12111	0.21885	20.558	0.98642	2.48e-06	2.56e-07	2.4e-05
AT1G19715	601	1.44	2.20904	0.44672	10.9238	0.69417	2.58e-06	5.23e-07	1.28e-05
AT1G19720	894	5.63462	2.85372	0.85377	9.53848	0.52407	3.34e-06	9.99e-07	1.12e-05
AT1G19730	119	7.9798	39.0894	15.7747	96.8631	0.3941	4.5723e-05	1.85e-05	0.000113301
AT1G19740	278	9.58333	19.054	5.37108	67.5944	0.54992	2.23e-05	6.28e-06	7.91e-05
AT1G19750	450	1.4	0.60139	0.05351	6.75836	1.05069	7.03e-07	6.26e-08	7.91e-06
AT1G19770	393	7.55556	5.21699	2.4771	10.9875	0.32348	6.1e-06	2.9e-06	1.29e-05
AT1G19780	753	2.33333	1.04546	0.21681	5.04118	0.68322	1.22e-06	2.54e-07	5.9e-06
AT1G19790	345	1	2.55456	0.46648	13.9895	0.73849	2.99e-06	5.46e-07	1.64e-05
AT1G19800	350	14.0556	14.3187	5.56578	36.8367	0.41038	1.67e-05	6.51e-06	4.31e-05
AT1G19835	982	14.6042	4.96291	1.95625	12.5906	0.40431	5.81e-06	2.29e-06	1.47e-05
AT1G19840	153	1	18.8656	18.1697	19.5881	0.01632	2.21e-05	2.13e-05	2.29e-05
AT1G19850	902	12.24	0.27945	0.07725	1.01091	0.55842	3.27e-07	9.04e-08	1.18e-06
AT1G19860	413	1	8.86668	0.90443	86.9254	0.99139	1.04e-05	1.06e-06	0.000101677
AT1G19870	794	117.616	65.3752	20.4699	208.791	0.5043	7.65e-05	2.39e-05	0.000244223
AT1G19880	538	14.7273	9.76418	3.69555	25.7984	0.42196	1.14e-05	4.32e-06	3.02e-05
AT1G19890	137	1364.5	125.932	96.0388	165.129	0.11769	0.000147302	0.000112337	0.000193152
AT1G19900	548	19.3636	7.40928	1.02603	53.5049	0.85862	8.67e-06	1.2e-06	6.26e-05
AT1G19910	165	317.833	180.518	63.9915	509.233	0.4504	0.000211152	7.49e-05	0.000595651
AT1G19920	476	64.1026	42.0906	13.9035	127.422	0.48106	4.92e-05	1.63e-05	0.000149046
AT1G19930	344	1	6.23922	5.20842	7.47402	0.07842	7.3e-06	6.09e-06	8.74e-06
AT1G19940	515	8	12.288	2.2883	65.986	0.72997	1.44e-05	2.68e-06	7.72e-05
AT1G19950	315	3.4	2.71359	0.72962	10.0923	0.57045	3.17e-06	8.53e-07	1.18e-05
AT1G19970	272	2.4	5.56103	1.03934	29.7545	0.7284	6.5e-06	1.22e-06	3.48e-05
AT1G19980	342	1.4	7.56044	2.18321	26.1818	0.53945	8.84e-06	2.55e-06	3.06e-05
AT1G19990	251	59.4286	23.0254	4.45994	118.873	0.71288	2.69e-05	5.22e-06	0.000139046
AT1G20000	204	1	0.842	0.842	0.842	0	9.85e-07	9.85e-07	9.85e-07
AT1G20010	449	1555.1	109.976	32.2134	375.454	0.53326	0.000128639	3.77e-05	0.000439169
AT1G20020	369	741.446	660.707	123.083	3546.67	0.72981	0.00077283	0.00014397	0.00414855
AT1G20030	316	11.5	3.56117	0.61431	20.6441	0.7632	4.17e-06	7.19e-07	2.41e-05
AT1G20050	223	13.9615	63.8813	19.227	212.245	0.52146	7.4722e-05	2.25e-05	0.000248263
AT1G20060	970	2	2.07678	0.64899	6.64573	0.50515	2.43e-06	7.59e-07	7.77e-06
AT1G20070	193	2	1.24	1.24	1.24	0	1.45e-06	1.45e-06	1.45e-06
AT1G20080	537	19.4286	16.7268	2.82387	99.0795	0.77257	1.96e-05	3.3e-06	0.000115894
AT1G20090	195	92.5455	5.58681	0.95972	32.5224	0.76502	6.53e-06	1.12e-06	3.8e-05
AT1G20100	285	1	3.11319	3.11319	3.11319	0	3.64e-06	3.64e-06	3.64e-06
AT1G20110	601	24.7063	26.4898	10.707	65.5372	0.39341	3.1e-05	1.25e-05	7.67e-05
AT1G20120	402	2.85714	4.74319	0.62915	35.7588	0.87731	5.55e-06	7.36e-07	4.18e-05
AT1G20130	534	232.727	149.148	11.7395	1894.9	1.10397	0.000174459	1.37e-05	0.00221646
AT1G20132	383	3.33333	11.384	5.3173	24.3724	0.3306	1.33e-05	6.22e-06	2.85e-05
AT1G20135	328	1	6.24385	6.12398	6.36606	0.00842	7.3e-06	7.16e-06	7.45e-06
AT1G20140	163	43.625	13.5571	1.54956	118.611	0.94196	1.59e-05	1.81e-06	0.000138739
AT1G20150	780	36	0.27311	0.09004	0.82844	0.48192	3.19e-07	1.05e-07	9.69e-07
AT1G20160	769	18.5909	18.5679	7.293	47.274	0.40586	2.1719e-05	8.53e-06	5.53e-05
AT1G20180	390	1	4.03212	4.03212	4.03212	0	4.72e-06	4.72e-06	4.72e-06
AT1G20190	252	9.2037	32.1764	8.5129	121.618	0.57746	3.76e-05	9.96e-06	0.000142257
AT1G20200	488	96.1522	68.2993	25.3826	183.779	0.42988	7.99e-05	2.97e-05	0.000214967
AT1G20220	315	77.9677	85.451	27.4298	266.202	0.49349	0.0001	3.21e-05	0.000311377
AT1G20225	233	50.3889	150.574	81.9521	276.655	0.26419	0.000176126	9.59e-05	0.000323604
AT1G20230	760	4.25	5.92446	2.84463	12.3387	0.31862	6.93e-06	3.33e-06	1.44e-05
AT1G20240	566	2.16667	1.85908	0.58034	5.95541	0.50561	2.17e-06	6.79e-07	6.97e-06
AT1G20260	487	3395.16	68.7748	9.8183	481.751	0.84539	8.0446e-05	1.15e-05	0.000563506
AT1G20270	287	5.625	18.2169	4.5177	73.4566	0.60556	2.13e-05	5.28e-06	8.59e-05
AT1G20290	382	1	28.1352	28.1352	28.1352	0	3.29e-05	3.29e-05	3.29e-05
AT1G20300	537	1.25	0.76277	0.25862	2.24967	0.46973	8.92e-07	3.03e-07	2.63e-06
AT1G20310	240	1	1.1616	0.22919	5.88738	0.70486	1.36e-06	2.68e-07	6.89e-06
AT1G20320	342	1	0.146	0.146	0.146	0	1.71e-07	1.71e-07	1.71e-07
AT1G20330	361	45.7241	59.183	19.5637	179.037	0.48075	6.92e-05	2.29e-05	0.00020942
AT1G20340	167	1191.83	3500.76	813.701	15061.3	0.6337	0.00409485	0.000951788	0.0176172
AT1G20350	218	2.33333	10.7288	3.59523	32.0167	0.47483	1.25e-05	4.21e-06	3.75e-05
AT1G20370	549	18.5263	7.46604	3.09302	18.0218	0.38271	8.73e-06	3.62e-06	2.11e-05
AT1G20380	731	42.3333	1.28889	0.87135	1.9065	0.17002	1.51e-06	1.02e-06	2.23e-06
AT1G20400	944	3.2	0.96846	0.19564	4.79418	0.69463	1.13e-06	2.29e-07	5.61e-06
AT1G20410	504	9.25	1.71735	0.46176	6.38716	0.57045	2.01e-06	5.4e-07	7.47e-06
AT1G20430	116	13.2143	20.728	8.00313	53.6855	0.4133	2.42e-05	9.36e-06	6.28e-05
AT1G20440	265	488.648	364.973	70.6402	1885.69	0.71321	0.00042691	8.26e-05	0.0022057
AT1G20450	260	207.958	288.819	91.2548	914.104	0.50037	0.000337832	0.000106741	0.00106923
AT1G20460	106	1	4.66617	3.17719	6.85297	0.16692	5.46e-06	3.72e-06	8.02e-06
AT1G20480	565	5.27273	1.64459	0.33743	8.01556	0.68788	1.92e-06	3.95e-07	9.38e-06
AT1G20490	447	1	6.62564	1.85399	23.6782	0.55312	7.75e-06	2.17e-06	2.77e-05
AT1G20500	550	7.875	14.8168	2.19952	99.8115	0.82843	1.73e-05	2.57e-06	0.00011675
AT1G20510	546	18.1364	13.0515	4.72057	36.085	0.44167	1.53e-05	5.52e-06	4.22e-05
AT1G20530	614	1.5	1.90694	0.86932	4.1831	0.34116	2.23e-06	1.02e-06	4.89e-06
AT1G20540	351	4.88889	4.01735	1.82766	8.83047	0.34204	4.7e-06	2.14e-06	1.03e-05
AT1G20550	564	4.125	1.18957	0.35197	4.02047	0.52889	1.39e-06	4.12e-07	4.7e-06
AT1G20560	556	3.45238	5.61381	1.41191	22.3208	0.59945	6.57e-06	1.65e-06	2.61e-05
AT1G20575	246	10.2174	32.1063	11.1403	92.5306	0.45969	3.76e-05	1.3e-05	0.000108233
AT1G20580	131	21.609	46.9192	20.5165	107.3	0.35925	5.49e-05	2.4e-05	0.000125509
AT1G20590	199	1	0.257	0.257	0.257	0	3.01e-07	3.01e-07	3.01e-07
AT1G20600	237	117.667	5.39034	3.92169	7.40899	0.13814	6.31e-06	4.59e-06	8.67e-06
AT1G20610	429	2.75	1.34901	0.23854	7.62902	0.75245	1.58e-06	2.79e-07	8.92e-06
AT1G20620	492	1686.59	878.526	225.27	3426.15	0.59105	0.00102761	0.000263499	0.00400757
AT1G20630	492	437.312	83.5003	23.6275	295.092	0.54827	9.77e-05	2.76e-05	0.00034517
AT1G20640	844	1.71429	2.33949	0.37228	14.7018	0.79825	2.74e-06	4.35e-07	1.72e-05
AT1G20650	381	170.556	5.09405	1.20344	21.5626	0.62664	5.96e-06	1.41e-06	2.52e-05
AT1G20670	652	13.7692	4.62402	2.3752	9.00203	0.28932	5.41e-06	2.78e-06	1.05e-05
AT1G20680	266	5.75	7.85516	0.90003	68.5573	0.9409	9.19e-06	1.05e-06	8.02e-05
AT1G20693	144	35.3514	92.6697	27.6511	310.572	0.52523	0.000108396	3.23e-05	0.000363277
AT1G20696	147	22.8187	236.763	62.4892	897.06	0.57851	0.000276942	7.31e-05	0.00104929
AT1G20710	197	1	0.311	0.311	0.311	0	3.64e-07	3.64e-07	3.64e-07
AT1G20720	1175	11.2	0.57245	0.04812	6.80941	1.07538	6.7e-07	5.63e-08	7.96e-06
AT1G20730	256	7.6	7.27053	0.72622	72.7883	1.0005	8.5e-06	8.49e-07	8.51e-05
AT1G20735	396	6.9375	4.52718	1.39158	14.7281	0.51232	5.3e-06	1.63e-06	1.72e-05
AT1G20750	1144	1	0.41319	0.05312	3.21375	0.89086	4.83e-07	6.21e-08	3.76e-06
AT1G20760	1019	51.7607	21.3907	8.9568	51.0852	0.37807	2.5e-05	1.05e-05	5.98e-05
AT1G20770	215	13.3846	20.6977	9.03104	47.436	0.36019	2.42e-05	1.06e-05	5.55e-05
AT1G20780	801	18.3194	6.35232	2.19169	18.4114	0.46215	7.43e-06	2.56e-06	2.15e-05
AT1G20790	435	1	5.40943	5.40943	5.40943	0	6.33e-06	6.33e-06	6.33e-06
AT1G20795	418	1.5	5.26317	1.12718	24.5754	0.66925	6.16e-06	1.32e-06	2.87e-05
AT1G20800	492	21	3.32886	0.32859	33.7235	1.00564	3.89e-06	3.84e-07	3.94e-05
AT1G20810	232	24.56	49.3622	12.6053	193.301	0.59284	5.7739e-05	1.47e-05	0.000226105
AT1G20816	167	3.5	11.2981	3.30368	38.6378	0.53401	1.32e-05	3.86e-06	4.52e-05
AT1G20823	197	1.75	3.68504	1.48582	9.13945	0.39448	4.31e-06	1.74e-06	1.07e-05
AT1G20830	349	3.5	6.57646	2.10347	20.5612	0.49506	7.69e-06	2.46e-06	2.41e-05
AT1G20840	734	19.0507	16.7879	6.43678	43.7848	0.41633	1.96e-05	7.53e-06	5.12e-05
AT1G20850	356	16.746	14.6123	5.15725	41.4016	0.4523	1.7092e-05	6.03e-06	4.84e-05
AT1G20860	534	1	1.68288	0.61912	4.57437	0.43428	1.97e-06	7.24e-07	5.35e-06
AT1G20870	463	2	0.93832	0.47455	1.85531	0.29607	1.1e-06	5.55e-07	2.17e-06
AT1G20875	66	1	50.8413	50.8413	50.8413	0	5.95e-05	5.95e-05	5.95e-05
AT1G20880	274	86.3333	5.79577	5.50058	6.10679	0.0227	6.78e-06	6.43e-06	7.14e-06
AT1G20890	197	1.25	1.06421	0.17596	6.43655	0.78163	1.24e-06	2.06e-07	7.53e-06
AT1G20900	311	14.75	11.7713	2.96243	46.7737	0.59918	1.38e-05	3.47e-06	5.47e-05
AT1G20910	398	3.83333	4.75625	0.95779	23.6189	0.69599	5.56e-06	1.12e-06	2.76e-05
AT1G20920	1166	28.6	5.97956	2.40286	14.8802	0.39594	6.99e-06	2.81e-06	1.74e-05
AT1G20925	472	1	2.52273	1.22074	5.21336	0.31525	2.95e-06	1.43e-06	6.1e-06
AT1G20930	315	1.2	3.25546	0.85741	12.3605	0.57942	3.81e-06	1e-06	1.45e-05
AT1G20940	414	2.33333	4.0061	1.73572	9.24621	0.36324	4.69e-06	2.03e-06	1.08e-05
AT1G20950	614	103.714	59.6259	20.0731	177.115	0.47282	6.97e-05	2.35e-05	0.000207171
AT1G20960	2171	174.74	38.6918	8.53399	175.422	0.65647	4.53e-05	9.98e-06	0.000205192
AT1G20970	1364	57.1482	35.0224	10.8639	112.903	0.50836	4.1e-05	1.27e-05	0.000132063
AT1G20980	1035	11	0.2911	0.04563	1.8571	0.80479	3.41e-07	5.34e-08	2.17e-06
AT1G20990	319	2	20.4741	16.0861	26.0591	0.10475	2.39e-05	1.88e-05	3.05e-05
AT1G21000	246	7.5	1.57726	0.779	3.19352	0.30637	1.84e-06	9.11e-07	3.74e-06
AT1G21050	245	1	8.83288	8.21864	9.49301	0.0313	1.03e-05	9.61e-06	1.11e-05
AT1G21060	505	1	1.23168	1.13653	1.3348	0.03492	1.44e-06	1.33e-06	1.56e-06
AT1G21065	217	21	32.047	7.66095	134.058	0.6215	3.75e-05	8.96e-06	0.000156808
AT1G21070	348	14	0.21287	0.09403	0.48187	0.35482	2.49e-07	1.1e-07	5.64e-07
AT1G21080	400	35.5299	34.4305	15.9616	74.2698	0.33387	4.03e-05	1.87e-05	8.69e-05
AT1G21090	242	2.95833	6.69493	1.77108	25.3078	0.57751	7.83e-06	2.07e-06	2.96e-05
AT1G21100	373	83.8571	14.9851	4.46149	50.3316	0.52618	1.75e-05	5.22e-06	5.89e-05
AT1G21110	373	159.667	2.56621	1.54106	4.27329	0.22147	3e-06	1.8e-06	5e-06
AT1G21120	373	159.667	2.17993	1.2972	3.66335	0.22544	2.55e-06	1.52e-06	4.29e-06
AT1G21130	373	73.5556	17.3464	4.75474	63.2835	0.56208	2.03e-05	5.56e-06	7.4e-05
AT1G21140	200	1	12.7228	12.7228	12.7228	0	1.49e-05	1.49e-05	1.49e-05
AT1G21150	390	2.4	1.30218	0.4041	4.19617	0.50818	1.52e-06	4.73e-07	4.91e-06
AT1G21160	1092	11.1111	0.8129	0.19948	3.31259	0.61013	9.51e-07	2.33e-07	3.87e-06
AT1G21170	1090	12.8151	4.48096	1.8764	10.7008	0.37805	5.24e-06	2.19e-06	1.25e-05
AT1G21190	97	31.6667	19.6992	7.71541	50.2968	0.40709	2.3e-05	9.02e-06	5.88e-05
AT1G21200	443	7	2.88919	1.21571	6.86627	0.37595	3.38e-06	1.42e-06	8.03e-06
AT1G21210	738	926	2.91	2.91	2.91	0	3.4e-06	3.4e-06	3.4e-06
AT1G21230	733	213.25	5.20057	2.22215	12.1711	0.36928	6.08e-06	2.6e-06	1.42e-05
AT1G21240	741	95.375	1.54512	0.46523	5.13164	0.52129	1.81e-06	5.44e-07	6e-06
AT1G21245	166	16	1.92032	0.56068	6.57705	0.53466	2.25e-06	6.56e-07	7.69e-06
AT1G21250	735	136.583	3.74085	1.04648	13.3724	0.55324	4.38e-06	1.22e-06	1.56e-05
AT1G21270	732	128.5	2.39378	0.72557	7.89746	0.5184	2.8e-06	8.49e-07	9.24e-06
AT1G21280	237	1	33.5	33.5	33.5	0	3.9185e-05	3.92e-05	3.92e-05
AT1G21310	431	17.5	1.47735	0.61463	3.55101	0.38087	1.73e-06	7.19e-07	4.15e-06
AT1G21320	421	1.33333	1.16117	0.48751	2.76577	0.37692	1.36e-06	5.7e-07	3.24e-06
AT1G21323	128	1	12.0533	11.8559	12.2539	0.00717	1.41e-05	1.39e-05	1.43e-05
AT1G21326	239	2	1.65831	1.08833	2.5268	0.1829	1.94e-06	1.27e-06	2.96e-06
AT1G21327	87	1	26.6844	26.6844	26.6844	0	3.12e-05	3.12e-05	3.12e-05
AT1G21340	260	3	0.696	0.696	0.696	0	8.14e-07	8.14e-07	8.14e-07
AT1G21350	252	52.9355	69.8656	21.049	231.897	0.52103	8.17e-05	2.46e-05	0.00027125
AT1G21370	342	6.46154	9.52322	2.34809	38.6236	0.60807	1.11e-05	2.75e-06	4.52e-05
AT1G21380	506	31.6889	27.4075	12.64	59.4281	0.33612	3.21e-05	1.48e-05	6.95e-05
AT1G21390	248	0.73333	8.10212	6.54133	10.0353	0.09293	9.48e-06	7.65e-06	1.17e-05
AT1G21400	472	2.71429	4.04006	0.34632	47.1301	1.06691	4.73e-06	4.05e-07	5.51e-05
AT1G21410	360	1	5.48502	5.48502	5.48502	0	6.42e-06	6.42e-06	6.42e-06
AT1G21430	391	3	0.88602	0.09993	7.85554	0.94773	1.04e-06	1.17e-07	9.19e-06
AT1G21440	336	67.7805	155.387	64.7898	372.669	0.37991	0.000181756	7.58e-05	0.000435911
AT1G21450	593	8.33333	4.82734	1.46388	15.9188	0.5182	5.65e-06	1.71e-06	1.86e-05
AT1G21460	247	1	7.47289	5.06618	11.0229	0.16881	8.74e-06	5.93e-06	1.29e-05
AT1G21470	118	1	22.5197	22.5197	22.5197	0	2.63e-05	2.63e-05	2.63e-05
AT1G21475	181	1.5	0.81303	0.27861	2.37254	0.46511	9.51e-07	3.26e-07	2.78e-06
AT1G21480	462	7.16176	14.3719	3.01383	68.5342	0.67839	1.68e-05	3.53e-06	8.02e-05
AT1G21500	126	52.8571	100.715	20.9161	484.963	0.68261	0.000117807	2.45e-05	0.000567262
AT1G21510	323	1.5	9.99277	8.64559	11.5499	0.06289	1.17e-05	1.01e-05	1.35e-05
AT1G21520	66	2	71.4302	40.2077	126.898	0.24957	8.3552e-05	4.7e-05	0.000148433
AT1G21528	69	5	366.806	366.806	366.806	0	0.000429054	0.000429054	0.000429054
AT1G21530	549	11.6667	1.04495	0.18936	5.7663	0.7418	1.22e-06	2.21e-07	6.74e-06
AT1G21540	550	11.6667	0.88298	0.54765	1.42365	0.20745	1.03e-06	6.41e-07	1.67e-06
AT1G21550	155	2	19.2134	9.175	40.235	0.321	2.2474e-05	1.07e-05	4.71e-05
AT1G21560	399	1.4	2.09268	0.52259	8.37997	0.60254	2.45e-06	6.11e-07	9.8e-06
AT1G21580	2166	6.30769	0.85469	0.34102	2.14208	0.39903	1e-06	3.99e-07	2.51e-06
AT1G21590	756	93.2727	1.09638	0.18986	6.3313	0.76153	1.28e-06	2.22e-07	7.41e-06
AT1G21600	328	14.2353	14.8803	5.61397	39.4413	0.42334	1.74e-05	6.57e-06	4.61e-05
AT1G21610	685	4	1.67239	0.64435	4.34064	0.41422	1.96e-06	7.54e-07	5.08e-06
AT1G21620	308	1	0.45495	0.15136	1.36743	0.47794	5.32e-07	1.77e-07	1.6e-06
AT1G21630	1247	59.4139	18.5187	6.33917	54.0991	0.46558	2.17e-05	7.41e-06	6.33e-05
AT1G21640	999	10.6696	4.53141	1.10784	18.5349	0.61176	5.3e-06	1.3e-06	2.17e-05
AT1G21650	1805	9.89286	3.13752	0.87905	11.1985	0.55257	3.67e-06	1.03e-06	1.31e-05
AT1G21651	811	1.8	0.65305	0.19858	2.14763	0.51702	7.64e-07	2.32e-07	2.51e-06
AT1G21660	523	13	10.0801	2.471	41.12	0.61059	1.18e-05	2.89e-06	4.81e-05
AT1G21670	703	45.3571	45.7526	15.2882	136.923	0.47606	5.35e-05	1.79e-05	0.000160159
AT1G21680	706	90.1471	70.0445	31.5548	155.483	0.34631	8.19e-05	3.69e-05	0.000181869
AT1G21690	341	56.2273	18.4188	5.08161	66.7607	0.55926	2.15e-05	5.94e-06	7.81e-05
AT1G21695	217	7.2	9.30808	1.30298	66.4938	0.85392	1.09e-05	1.52e-06	7.78e-05
AT1G21700	807	16.9762	14.6448	5.14187	41.7103	0.45456	1.713e-05	6.01e-06	4.88e-05
AT1G21710	365	1	3.75725	3.75725	3.75725	0	4.39e-06	4.39e-06	4.39e-06
AT1G21720	204	70.9333	103.473	48.1581	222.324	0.33216	0.000121033	5.63e-05	0.000260053
AT1G21730	890	13	5.25358	2.05306	13.4434	0.40805	6.15e-06	2.4e-06	1.57e-05
AT1G21740	953	1	0.40598	0.08116	2.03083	0.69917	4.75e-07	9.49e-08	2.38e-06
AT1G21750	501	577.765	458.232	158.52	1324.61	0.461	0.000535995	0.000185421	0.0015494
AT1G21760	328	1.33333	10.0325	3.76078	26.7633	0.42613	1.1735e-05	4.4e-06	3.13e-05
AT1G21770	111	23.3571	83.4507	21.2052	328.412	0.59499	9.76e-05	2.48e-05	0.000384144
AT1G21780	326	1.4	5.82514	1.98093	17.1295	0.46844	6.81e-06	2.32e-06	2e-05
AT1G21790	288	3	16.272	8.82077	30.0174	0.26593	1.9e-05	1.03e-05	3.51e-05
AT1G21810	628	2.25	1.108	0.30166	4.06968	0.56502	1.3e-06	3.53e-07	4.76e-06
AT1G21830	206	1	0.513	0.513	0.513	0	6e-07	6e-07	6e-07
AT1G21850	551	81.625	5.9678	2.07932	17.128	0.45789	6.98e-06	2.43e-06	2e-05
AT1G21860	538	107.077	4.97604	2.16644	11.4293	0.36114	5.82e-06	2.53e-06	1.34e-05
AT1G21866	93	8.66667	189.523	157.274	228.386	0.08101	0.000221686	0.000183964	0.000267144
AT1G21870	341	6	0.772	0.772	0.772	0	9.03e-07	9.03e-07	9.03e-07
AT1G21880	416	65.7531	106.38	38.1798	296.405	0.44503	0.000124433	4.47e-05	0.000346705
AT1G21890	389	1.2	6.03325	1.97948	18.3888	0.484	7.06e-06	2.32e-06	2.15e-05
AT1G21900	216	4.53846	15.538	3.2423	74.4628	0.68054	1.82e-05	3.79e-06	8.71e-05
AT1G21910	230	1	34.8396	9.3785	129.424	0.56994	4.08e-05	1.1e-05	0.000151387
AT1G21920	417	1.75	0.59192	0.40486	0.86542	0.16496	6.92e-07	4.74e-07	1.01e-06
AT1G21925	100	1.66667	22.9867	15.7752	33.4948	0.1635	2.69e-05	1.85e-05	3.92e-05
AT1G21930	98	3	99.493	72.9604	135.674	0.13471	0.000116377	8.53e-05	0.000158699
AT1G21940	183	1	10.1	10.1	10.1	0	1.1814e-05	1.18e-05	1.18e-05
AT1G21970	238	9.66667	18.7314	1.69769	206.673	1.04271	2.19e-05	1.99e-06	0.000241746
AT1G21975	62	1.5	44.7879	28.9473	69.2967	0.18955	5.24e-05	3.39e-05	8.11e-05
AT1G21980	752	5.25	1.30931	0.5406	3.17109	0.38417	1.53e-06	6.32e-07	3.71e-06
AT1G21990	465	1	3.37327	3.37327	3.37327	0	3.95e-06	3.95e-06	3.95e-06
AT1G22000	717	2	1.18718	0.0861	16.37	1.13953	1.39e-06	1.01e-07	1.91e-05
AT1G22015	398	2.33333	1.13246	0.45278	2.8324	0.39813	1.32e-06	5.3e-07	3.31e-06
AT1G22020	599	9.8	1.02389	0.30821	3.40138	0.5214	1.2e-06	3.61e-07	3.98e-06
AT1G22030	333	1	4.2458	0.60912	29.595	0.84326	4.97e-06	7.12e-07	3.46e-05
AT1G22040	475	1.5	0.20253	0.04081	1.00502	0.6957	2.37e-07	4.77e-08	1.18e-06
AT1G22050	119	9.5	1.83226	0.58703	5.7189	0.49432	2.14e-06	6.87e-07	6.69e-06
AT1G22060	1999	9.38889	2.55137	0.90415	7.19953	0.45053	2.98e-06	1.06e-06	8.42e-06
AT1G22065	72	1	75.136	75.136	75.136	0	8.79e-05	8.79e-05	8.79e-05
AT1G22070	384	2	8.837	8.837	8.837	0	1.03e-05	1.03e-05	1.03e-05
AT1G22080	332	1	0.226	0.226	0.226	0	2.64e-07	2.64e-07	2.64e-07
AT1G22090	329	3	0.854	0.854	0.854	0	9.99e-07	9.99e-07	9.99e-07
AT1G22100	441	1.33333	0.83445	0.25617	2.7181	0.51286	9.76e-07	3e-07	3.18e-06
AT1G22110	282	1	12.2724	3.14964	47.8187	0.59067	1.4355e-05	3.68e-06	5.59e-05
AT1G22140	72	3	5.56878	4.14389	7.48362	0.12835	6.51e-06	4.85e-06	8.75e-06
AT1G22150	656	3	3.22635	1.43446	7.25663	0.35202	3.77e-06	1.68e-06	8.49e-06
AT1G22170	334	13.8	8.48003	3.08436	23.3147	0.43923	9.92e-06	3.61e-06	2.73e-05
AT1G22180	314	9.6	3.71682	1.11316	12.4104	0.52361	4.35e-06	1.3e-06	1.45e-05
AT1G22190	261	1.33333	17.9478	15.2925	21.0643	0.06953	2.1e-05	1.79e-05	2.46e-05
AT1G22200	386	9.71	25.1976	6.84378	92.7733	0.56606	2.95e-05	8.01e-06	0.000108517
AT1G22210	320	1.5	0.06734	0.00941	0.48161	0.85444	7.88e-08	1.1e-08	5.63e-07
AT1G22220	314	1	0.215	0.215	0.215	0	2.51e-07	2.51e-07	2.51e-07
AT1G22230	314	1.5	0.41861	0.09318	1.88066	0.6525	4.9e-07	1.09e-07	2.2e-06
AT1G22240	515	3.5	1.12054	0.33361	3.76371	0.52619	1.31e-06	3.9e-07	4.4e-06
AT1G22250	200	1	5.7975	5.7975	5.7975	0	6.78e-06	6.78e-06	6.78e-06
AT1G22260	871	1.5	0.61951	0.18473	2.07759	0.52551	7.25e-07	2.16e-07	2.43e-06
AT1G22270	124	14.5238	52.6786	17.0586	162.676	0.48969	6.16e-05	2e-05	0.000190283
AT1G22275	856	1	0.23852	0.06631	0.85794	0.55593	2.79e-07	7.76e-08	1e-06
AT1G22280	287	77.0774	33.2001	13.5076	81.602	0.39056	3.88e-05	1.58e-05	9.55e-05
AT1G22290	216	57.5	1.53075	0.99915	2.3452	0.18527	1.79e-06	1.17e-06	2.74e-06
AT1G22300	254	1054.14	702.142	274.421	1796.52	0.40801	0.000821296	0.00032099	0.0021014
AT1G22310	524	2.75	1.34066	0.76119	2.36126	0.24583	1.57e-06	8.9e-07	2.76e-06
AT1G22330	291	47.4286	14.8009	3.95378	55.4066	0.57327	1.73e-05	4.62e-06	6.48e-05
AT1G22340	487	8.2	0.26603	0.08177	0.86555	0.51236	3.11e-07	9.56e-08	1.01e-06
AT1G22360	481	37.1429	17.2641	6.55619	45.4607	0.42049	2.02e-05	7.67e-06	5.32e-05
AT1G22370	479	5.75	3.02595	0.54177	16.9008	0.74705	3.54e-06	6.34e-07	1.98e-05
AT1G22380	488	1	3.6356	0.55798	23.6882	0.81396	4.25e-06	6.53e-07	2.77e-05
AT1G22400	489	22.28	1.67883	0.7341	3.83934	0.35925	1.96e-06	8.59e-07	4.49e-06
AT1G22410	527	102.592	74.5932	25.4962	218.234	0.46622	8.73e-05	2.98e-05	0.000255269
AT1G22430	388	6.95	16.728	6.78989	41.2123	0.39158	1.96e-05	7.94e-06	4.82e-05
AT1G22440	386	66.75	32.1847	9.23016	112.225	0.54244	3.76e-05	1.08e-05	0.00013127
AT1G22450	191	242.548	348.667	105.609	1151.11	0.51871	0.000407836	0.000123532	0.00134646
AT1G22460	565	2.14286	3.10068	0.41756	23.0248	0.87074	3.63e-06	4.88e-07	2.69e-05
AT1G22480	174	2.33333	13.6016	4.17342	44.3289	0.5131	1.59e-05	4.88e-06	5.19e-05
AT1G22490	304	1	0.094	0.094	0.094	0	1.1e-07	1.1e-07	1.1e-07
AT1G22500	381	2.55556	1.93534	0.47651	7.86034	0.60868	2.26e-06	5.57e-07	9.19e-06
AT1G22510	203	10.6667	21.1494	9.99916	44.7335	0.32533	2.47e-05	1.17e-05	5.23e-05
[truncated: 21,192 more rows]

## Sheet: TableS3
Table S3. High-confidence (HC) marker collections used to assign proteins to subcelular locations. Markers comprise the 45% most confidently-localized proteins to each of the major subcellular locations, as previously defined by Hooper et al., 2014, after manual editing of data-rich proteins assigned multiple times to multiple subcellular locations.
CYT	ER	EXC	GLG	MT	NCL	PRX	PM	PLTD	VAC
AT1G01050	AT1G01020	AT1G01300	AT1G04430	AT1G01170	AT1G18040	AT1G01710	AT1G01540	AT1G01080	AT1G04120
AT1G01100	AT1G02120	AT1G01305	AT1G04910	AT1G01290	AT1G31970	AT1G01820	AT1G01620	AT1G01090	AT1G09960
AT1G01140	AT1G02720	AT1G01900	AT1G06890	AT1G02370	AT2G23460	AT1G04290	AT1G01750	AT1G01790	AT1G11910
AT1G01200	AT1G05160	AT1G02000	AT1G07290	AT1G02390	AT3G08850	AT1G04710	AT1G02510	AT1G01860	AT1G12240
AT1G01220	AT1G05320	AT1G02180	AT1G08660	AT1G02410	AT3G22990	AT1G06290	AT1G02520	AT1G02060	AT1G13210
AT1G01225	AT1G05360	AT1G02335	AT1G09330	AT1G02700	AT3G25250	AT1G06460	AT1G02530	AT1G02150	AT1G15690
AT1G01360	AT1G05575	AT1G02360	AT1G10130	AT1G02820	AT3G54540	AT1G07010	AT1G02575	AT1G02280	AT1G16240
AT1G01410	AT1G05580	AT1G02405	AT1G10290	AT1G03090	AT3G60350	AT1G12550	AT1G03050	AT1G02560	AT1G16370
AT1G01460	AT1G06080	AT1G02460	AT1G10950	AT1G03360	AT4G16150	AT1G16730	AT1G03590	AT1G02910	AT1G16390
AT1G01470	AT1G06515	AT1G02640	AT1G13980	AT1G03860	AT5G14610	AT1G20480	AT1G03660	AT1G03030	AT1G17810
AT1G01480	AT1G07810	AT1G02790	AT1G14080	AT1G03990	AT5G59080	AT1G20510	AT1G03870	AT1G03130	AT1G19450
AT1G01510	AT1G08450	AT1G02800	AT1G14670	AT1G04070	AT1G04510	AT1G20560	AT1G04520	AT1G03160	AT1G19910
AT1G01560	AT1G08470	AT1G02810	AT1G15880	AT1G04590	AT1G17070	AT1G20630	AT1G04540	AT1G03310	AT1G20840
AT1G01630	AT1G08750	AT1G02816	AT1G16780	AT1G04630	AT1G60650	AT1G21770	AT1G04690	AT1G03475	AT1G21140
AT1G01770	AT1G08800	AT1G02900	AT1G18190	AT1G04640	AT1G67680	AT1G23310	AT1G04750	AT1G03600	AT1G22740
AT1G01780	AT1G09080	AT1G03220	AT1G19360	AT1G04670	AT1G80940	AT1G28320	AT1G04760	AT1G03630	AT1G30400
AT1G01830	AT1G09210	AT1G03230	AT1G19430	AT1G04985	AT2G17620	AT1G29260	AT1G04780	AT1G03680	AT1G30900
AT1G01940	AT1G11680	AT1G04110	AT1G21870	AT1G05270	AT1G54385	AT1G31910	AT1G05150	AT1G04420	AT1G32400
AT1G01960	AT1G11890	AT1G04645	AT1G22620	AT1G06010	AT1G73805	AT1G36580	AT1G05200	AT1G04620	AT1G43620
AT1G02010	AT1G11905	AT1G04680	AT1G23900	AT1G06140	AT2G17070	AT1G44790	AT1G05570	AT1G04940	AT1G54010
AT1G02074	AT1G12640	AT1G04800	AT1G26670	AT1G06440	AT2G33540	AT1G47750	AT1G05840	AT1G04945	AT1G54030
AT1G02170	AT1G13580	AT1G05240	AT1G26850	AT1G06520	AT4G14760	AT1G48320	AT1G06540	AT1G05140	AT1G58030
AT1G02430	AT1G14010	AT1G05260	AT1G27930	AT1G06530	AT4G23040	AT1G49350	AT1G06700	AT1G05190	AT1G62290
AT1G02440	AT1G14290	AT1G05310	AT1G28490	AT1G06570	AT4G37650	AT1G50510	AT1G06840	AT1G05385	AT1G62710
AT1G02500	AT1G16850	AT1G05650	AT1G29330	AT1G07030	AT1G01010	AT1G54340	AT1G06970	AT1G05610	AT1G64200
AT1G02770	AT1G16900	AT1G05660	AT1G29470	AT1G07180	AT1G01030	AT1G55320	AT1G07340	AT1G05750	AT1G73190
AT1G02830	AT1G18260	AT1G05700	AT1G29790	AT1G07210	AT1G01040	AT1G60550	AT1G07550	AT1G05800	AT1G74020
AT1G02920	AT1G19300	AT1G05835	AT1G30000	AT1G07510	AT1G01060	AT1G64850	AT1G07560	AT1G05810	AT1G75630
AT1G02930	AT1G19370	AT1G06137	AT1G30620	AT1G07590	AT1G01150	AT1G65520	AT1G07650	AT1G06190	AT1G76800
AT1G02950	AT1G19970	AT1G06260	AT1G30630	AT1G07615	AT1G01210	AT1G65840	AT1G08090	AT1G06380	AT1G78660
AT1G02965	AT1G20575	AT1G07080	AT1G31850	AT1G07740	AT1G01260	AT1G65880	AT1G08160	AT1G06430	AT1G78680
AT1G03150	AT1G21460	AT1G07747	AT1G32410	AT1G07830	AT1G01350	AT1G65890	AT1G08230	AT1G06680	AT1G79360
AT1G03180	AT1G21900	AT1G08065	AT1G48550	AT1G07900	AT1G01370	AT1G66120	AT1G08560	AT1G06690	AT1G79410
AT1G03210	AT1G22200	AT1G08210	AT5G08470	AT1G08220	AT1G01380	AT1G70580	AT1G08700	AT1G06820	AT1G79590
AT1G03400	AT1G23010	AT1G08500	AT1G60780	AT1G08480	AT1G01440	AT1G76150	AT1G08820	AT1G06950	AT2G01770
AT1G03620	AT1G24470	AT1G08695	AT1G62380	AT1G09300	AT1G01520	AT1G76180	AT1G08960	AT1G07040	AT2G02040
AT1G03650	AT1G26690	AT1G09390	AT1G64650	AT1G09400	AT1G01530	AT1G77540	AT1G09440	AT1G07150	AT2G14720
AT1G03905	AT1G26710	AT1G09550	AT1G71270	AT1G09575	AT1G01695	AT1G78590	AT1G09930	AT1G07160	AT2G14740
AT1G03930	AT1G27320	AT1G09560	AT1G71410	AT1G09680	AT1G01720	AT1G79810	AT1G10180	AT1G07280	AT2G21410
AT1G03960	AT1G27980	AT1G09750	AT1G73430	AT1G10060	AT1G01810	AT2G07640	AT1G10400	AT1G07320	AT2G23150
AT1G04090	AT1G32210	AT1G09790	AT1G74380	AT1G10270	AT1G02030	AT2G13360	AT1G10540	AT1G07780	AT2G25810
AT1G04150	AT1G33720	AT1G09880	AT1G75850	AT1G11630	AT1G02040	AT2G18630	AT1G10660	AT1G08070	AT2G25940
AT1G04470	AT1G34130	AT1G09890	AT1G76340	AT1G12300	AT1G02065	AT2G22780	AT1G10790	AT1G08250	AT2G30290
AT1G04600	AT1G35620	AT1G09910	AT1G77130	AT1G12620	AT1G02140	AT2G26230	AT1G10850	AT1G08380	AT2G31260
AT1G04770	AT1G36050	AT1G10550	AT1G78240	AT1G12700	AT1G02210	AT2G26350	AT1G10980	AT1G08490	AT2G32810
AT1G04840	AT1G43910	AT1G10588	AT1G78920	AT1G12770	AT1G02220	AT2G27490	AT1G11000	AT1G08510	AT2G34660
AT1G04870	AT1G44180	AT1G10640	AT1G79830	AT1G14140	AT1G02230	AT2G29590	AT1G11050	AT1G08520	AT2G34940
AT1G04920	AT1G44820	AT1G11370	AT2G03220	AT1G14450	AT1G02340	AT2G31670	AT1G11130	AT1G08530	AT2G36830
AT1G05350	AT1G48440	AT1G11545	AT2G04280	AT1G14560	AT1G02450	AT2G32410	AT1G11260	AT1G08540	AT2G38020
AT1G05370	AT1G50520	AT1G11572	AT2G05170	AT1G14610	AT1G02580	AT2G33150	AT1G11280	AT1G08550	AT2G41560
AT1G05510	AT1G51740	AT1G11580	AT2G13650	AT1G14620	AT1G02680	AT2G35690	AT1G11300	AT1G08570	AT2G43330
AT1G05620	AT1G51760	AT1G11590	AT2G17790	AT1G14860	AT1G02740	AT2G38180	AT1G11310	AT1G08640	AT2G45170
AT1G05970	AT1G52260	AT1G11593	AT2G19830	AT1G14980	AT1G02750	AT2G39970	AT1G11330	AT1G09130	AT2G46800
AT1G06020	AT1G52600	AT1G11770	AT2G19950	AT1G15220	AT1G02840	AT2G41790	AT1G11340	AT1G09340	AT3G01390
AT1G06030	AT1G53610	AT1G11920	AT2G20370	AT1G15390	AT1G02970	AT2G42170	AT1G11350	AT1G09420	AT3G03000
AT1G06110	AT1G54370	AT1G11925	AT2G20810	AT1G15480	AT1G02990	AT2G42490	AT1G11410	AT1G09795	AT3G03720
AT1G06200	AT1G54990	AT1G12040	AT2G22795	AT1G15810	AT1G03040	AT2G42770	AT1G11450	AT1G09830	AT3G05030
AT1G06220	AT1G56423	AT1G12064	AT2G24170	AT1G15870	AT1G03140	AT2G42790	AT1G11540	AT1G09940	AT3G05630
AT1G06250	AT1G58260	AT1G12100	AT2G24765	AT1G15885	AT1G03445	AT2G43940	AT1G11960	AT1G10070	AT3G06370
AT1G06340	AT1G59730	AT1G12560	AT2G26070	AT1G16000	AT1G03530	AT2G45130	AT1G12080	AT1G10500	AT3G10410
AT1G06410	AT1G60995	AT1G12570	AT2G28110	AT1G16700	AT1G03770	AT2G45690	AT1G12110	AT1G10510	AT3G13080
AT1G06640	AT1G61770	AT1G12663	AT2G28520	AT1G16740	AT1G03790	AT2G45740	AT1G12220	AT1G10522	AT3G14770
AT1G06650	AT1G61790	AT1G13590	AT2G34300	AT1G16830	AT1G03800	AT2G47320	AT1G12280	AT1G10700	AT3G16240
AT1G06790	AT1G62630	AT1G13607	AT2G35100	AT1G16870	AT1G03840	AT3G01910	AT1G12460	AT1G10760	AT3G18440
AT1G06900	AT1G63050	AT1G13680	AT2G36900	AT1G17350	AT1G03910	AT3G04460	AT1G12480	AT1G10830	AT3G20210
AT1G07110	AT1G64400	AT1G13750	AT2G37090	AT1G17510	AT1G03950	AT3G05290	AT1G12940	AT1G10910	AT3G20660
AT1G07200	AT1G64950	AT1G13755	AT2G38360	AT1G17530	AT1G03970	AT3G05970	AT1G13110	AT1G10960	AT3G21690
AT1G07400	AT1G64990	AT1G13900	AT2G38650	AT1G17560	AT1G04020	AT3G06810	AT1G14390	AT1G11290	AT3G25190
AT1G07725	AT1G65020	AT1G14100	AT2G39450	AT1G18320	AT1G04030	AT3G06860	AT1G14460	AT1G11430	AT3G26520
AT1G07750	AT1G66770	AT1G14185	AT2G40380	AT1G18600	AT1G04050	AT3G07490	AT1G14530	AT1G11470	AT3G26590
AT1G07770	AT1G67490	AT1G14210	AT2G41770	AT1G18630	AT1G04240	AT3G12800	AT1G14660	AT1G11750	AT3G27020
AT1G07901	AT1G67730	AT1G14220	AT2G46180	AT1G19140	AT1G04250	AT3G14130	AT1G14870	AT1G11790	AT3G27170
AT1G07940	AT1G68100	AT1G14420	AT2G47170	AT1G19290	AT1G04370	AT3G14150	AT1G14880	AT1G12230	AT3G27660
AT1G08125	AT1G68220	AT1G14540	AT3G02350	AT1G19520	AT1G04500	AT3G14415	AT1G15080	AT1G12250	AT3G28710
AT1G08200	AT1G69460	AT1G14550	AT3G04080	AT1G19580	AT1G04730	AT3G14420	AT1G15210	AT1G12410	AT3G29100
AT1G08360	AT1G69550	AT1G14720	AT3G05280	AT1G20300	AT1G04790	AT3G15290	AT1G15520	AT1G12520	AT3G30390
AT1G08370	AT1G69640	AT1G14755	AT3G07330	AT1G20350	AT1G04880	AT3G15450	AT1G15530	AT1G12800	AT3G43630
AT1G08410	AT1G70750	AT1G15000	AT3G11530	AT1G20430	AT1G04950	AT3G16910	AT1G15990	AT1G12900	AT3G43660
AT1G08630	AT1G71780	AT1G17100	AT3G11730	AT1G21150	AT1G04990	AT3G21720	AT1G16670	AT1G13270	AT3G47440
AT1G08650	AT1G72090	AT1G17150	AT3G13772	AT1G21400	AT1G05055	AT3G24170	AT1G16860	AT1G13930	AT3G51390
AT1G08730	AT1G72280	AT1G17860	AT3G18480	AT1G22450	AT1G05120	AT3G47430	AT1G17080	AT1G13990	AT3G51490
AT1G08830	AT1G73200	AT1G18970	AT3G21160	AT1G22660	AT1G05230	AT3G48140	AT1G17120	AT1G14030	AT3G57330
AT1G08860	AT1G73340	AT1G18980	AT3G23820	AT1G22800	AT1G05290	AT3G48170	AT1G17230	AT1G14150	AT3G58810
AT1G08940	AT1G74360	AT1G19320	AT3G26370	AT1G22840	AT1G05380	AT3G51660	AT1G17500	AT1G14205	AT3G59030
AT1G08980	AT1G74550	AT1G19500	AT3G27230	AT1G23100	AT1G05490	AT3G51840	AT1G17620	AT1G14345	AT3G62700
AT1G09150	AT1G74680	AT1G19940	AT3G27530	AT1G23800	AT1G05710	AT3G55290	AT1G17750	AT1G14410	AT4G01470
AT1G09240	AT1G75140	AT1G20130	AT3G44340	AT1G24095	AT1G05805	AT3G56460	AT1G17840	AT1G14810	AT4G01840
AT1G09310	AT1G75760	AT1G20135	AT3G48820	AT1G24180	AT1G05830	AT3G56490	AT1G18180	AT1G15140	AT4G02620
AT1G09350	AT1G76090	AT1G20160	AT3G49720	AT1G24240	AT1G05910	AT3G58740	AT1G18210	AT1G15165	AT4G03560
AT1G09570	AT1G76400	AT1G20190	AT3G51310	AT1G24340	AT1G05920	AT3G58750	AT1G18340	AT1G15410	AT4G15920
AT1G09590	AT1G76490	AT1G20850	AT3G52850	AT1G25210	AT1G05930	AT3G59050	AT1G18390	AT1G15510	AT4G16190
AT1G09620	AT1G77350	AT1G21210	AT3G54860	AT1G25375	AT1G06040	AT3G61070	AT1G18510	AT1G15700	AT4G16350
AT1G09690	AT1G78510	AT1G21310	AT3G55830	AT1G25380	AT1G06070	AT3G61200	AT1G18670	AT1G15710	AT4G16520
AT1G09932	AT1G78720	AT1G21395	AT3G56110	AT1G26180	AT1G06150	AT4G02340	AT1G18880	AT1G15730	AT4G17340
AT1G09935	AT1G79990	AT1G21670	AT3G56820	AT1G26460	AT1G06160	AT4G04320	AT1G18990	AT1G15820	AT4G18160
AT1G10110	AT1G80950	AT1G21680	AT3G58170	AT1G26740	AT1G06170	AT4G04470	AT1G19110	AT1G15980	AT4G21790
AT1G10155	AT2G02810	AT1G21835	AT3G61130	AT1G26750	AT1G06180	AT4G05160	AT1G19770	AT1G16080	AT4G25140
AT1G10200	AT2G03120	AT1G21860	AT3G61570	AT1G26900	AT1G06210	AT4G05530	AT1G19780	AT1G16160	AT4G25570
AT1G10455	AT2G04350	AT1G21864	AT3G62720	AT1G27390	AT1G06230	AT4G13280	AT1G20760	AT1G16300	AT4G25950
AT1G10520	AT2G16280	AT1G21866	AT3G62830	AT1G28000	AT1G06280	AT4G14305	AT1G20780	AT1G16320	AT4G27860
AT1G10670	AT2G16530	AT1G21925	AT3G66654	AT1G28210	AT1G06670	AT4G14430	AT1G20823	AT1G16445	AT4G27870
AT1G10840	AT2G16595	AT1G21928	AT4G00740	AT1G28510	AT1G06720	AT4G16210	AT1G21270	AT1G16720	AT4G29210
AT1G10920	AT2G16760	AT1G22690	AT4G00750	AT1G28960	AT1G06760	AT4G16566	AT1G21370	AT1G16790	AT4G32150
AT1G10940	AT2G17520	AT1G22880	AT4G02195	AT1G29420	AT1G06770	AT4G16760	AT1G21722	AT1G16880	AT4G32940
AT1G11250	AT2G18193	AT1G23040	AT4G02500	AT1G29430	AT1G06850	AT4G16770	AT1G21980	AT1G17050	AT4G34720
AT1G11420	AT2G18640	AT1G23145	AT4G14360	AT1G29440	AT1G06910	AT4G18360	AT1G22050	AT1G17160	AT4G35300
AT1G11480	AT2G18680	AT1G23147	AT4G14455	AT1G29460	AT1G06960	AT4G19010	AT1G22150	AT1G17220	AT4G35350
AT1G11655	AT2G19500	AT1G23200	AT4G18030	AT1G29510	AT1G07050	AT4G29010	AT1G22600	AT1G17650	AT4G39080
AT1G11660	AT2G21190	AT1G23210	AT4G19120	AT1G29710	AT1G07090	AT4G30550	AT1G22710	AT1G17745	AT5G03570
AT1G11760	AT2G21600	AT1G23350	AT4G21560	AT1G29810	AT1G07120	AT4G35000	AT1G22790	AT1G17870	AT5G09400
AT1G11780	AT2G22530	AT1G23460	AT4G27690	AT1G30010	AT1G07130	AT4G35970	AT1G23070	AT1G18060	AT5G11150
AT1G12050	AT2G23800	AT1G23500	AT4G27720	AT1G30170	AT1G07350	AT5G03530	AT1G23080	AT1G18170	AT5G13750
AT1G12170	AT2G23940	AT1G23760	AT4G28710	AT1G30680	AT1G07360	AT5G03860	AT1G23090	AT1G18290	AT5G14120
AT1G12180	AT2G24420	AT1G24062	AT4G30260	AT1G31760	AT1G07370	AT5G11520	AT1G23240	AT1G18500	AT5G17010
AT1G12310	AT2G25110	AT1G24110	AT4G30440	AT1G31817	AT1G07470	AT5G11910	AT1G23720	AT1G18640	AT5G24290
AT1G12320	AT2G25310	AT1G24450	AT4G32390	AT1G32260	AT1G07480	AT5G16370	AT1G23840	AT1G18730	AT5G39040
AT1G12490	AT2G27000	AT1G24520	AT4G38240	AT1G32350	AT1G07520	AT5G18100	AT1G23880	AT1G18870	AT5G39510
AT1G12580	AT2G29960	AT1G25230	AT4G39390	AT1G32415	AT1G07540	AT5G23050	AT1G24100	AT1G19150	AT5G40420
AT1G12780	AT2G30770	AT1G25275	AT4G39990	AT1G32470	AT1G07620	AT5G26220	AT1G24150	AT1G19690	AT5G40890
AT1G12920	AT2G30942	AT1G26240	AT5G05760	AT1G32580	AT1G07640	AT5G27520	AT1G24265	AT1G19740	AT5G41000
AT1G12960	AT2G31360	AT1G26250	AT5G06970	AT1G32710	AT1G07745	AT5G27600	AT1G25270	AT1G19920	AT5G45890
AT1G13020	AT2G32440	AT1G26570	AT5G10840	AT1G33360	AT1G07790	AT5G37670	AT1G25320	AT1G20020	AT5G46360
AT1G13180	AT2G32720	AT1G26600	AT5G11040	AT1G34042	AT1G07820	AT5G41210	AT1G25390	AT1G20340	AT5G46370
AT1G13310	AT2G33110	AT1G26770	AT5G11730	AT1G34360	AT1G07980	AT5G42890	AT1G25490	AT1G20810	AT5G46860
AT1G13490	AT2G33630	AT1G26820	AT5G11980	AT1G36310	AT1G07985	AT5G43280	AT1G26150	AT1G20830	AT5G47450
AT1G13500	AT2G34390	AT1G28110	AT5G13530	AT1G43005	AT1G08000	AT5G44250	AT1G26700	AT1G21350	AT5G47560
AT1G13520	AT2G35110	AT1G28270	AT5G14430	AT1G43010	AT1G08010	AT5G47040	AT1G26730	AT1G21440	AT5G49890
AT1G13530	AT2G36290	AT1G28290	AT5G14950	AT1G45332	AT1G08060	AT5G48370	AT1G26773	AT1G21500	AT5G51210
AT1G13550	AT2G36305	AT1G28305	AT5G16280	AT1G47260	AT1G08120	AT5G48545	AT1G27008	AT1G21600	AT5G55630
AT1G13630	AT2G38960	AT1G28335	AT5G18280	AT1G47265	AT1G08170	AT5G48880	AT1G27080	AT1G21640	AT5G55990
AT1G13700	AT2G39630	AT1G28580	AT5G18480	AT1G47420	AT1G08260	AT5G58220	AT1G27130	AT1G21650	AT5G57190
AT1G13950	AT2G39960	AT1G28600	AT5G19660	AT1G48030	AT1G08290	AT3G26820	AT1G27190	AT1G22170	AT5G61610
AT1G14130	AT2G40190	AT1G28670	AT5G19980	AT1G48200	AT1G08320		AT1G27460	AT1G22700	AT5G62200
AT1G14320	AT2G40890	AT1G29050	AT5G20350	AT1G48510	AT1G08420		AT1G27990	AT1G22850	AT5G65990
AT1G14380	AT2G44080	AT1G29140	AT5G22360	AT1G49140	AT1G08460		AT1G28040	AT1G22940	AT5G66160
AT1G14520	AT2G45510	AT1G29380	AT5G22940	AT1G49410	AT1G08465		AT1G28220	AT1G23180	AT5G67330
AT1G14686	AT2G47470	AT1G29670	AT5G25265	AT1G49530	AT1G08580		AT1G28230	AT1G23360	AT1G04970
AT1G14780	AT2G47920	AT1G30350	AT5G26240	AT1G50140	AT1G08600		AT1G28340	AT1G23740	AT1G31480
AT1G14820	AT3G01380	AT1G30600	AT5G26980	AT1G50200	AT1G08620		AT1G28550	AT1G24040	AT1G54000
AT1G14930	AT3G01610	AT1G30700	AT5G33290	AT1G50400	AT1G08810		AT1G28760	AT1G24280	AT3G06420
AT1G14940	AT3G01680	AT1G30720	AT5G37310	AT1G50460	AT1G08880		AT1G29720	AT1G24360	AT4G21540
AT1G14950	AT3G02580	AT1G30730	AT5G41950	AT1G50691	AT1G09030		AT1G29730	AT1G24490	AT1G64330
AT1G14960	AT3G02875	AT1G30972	AT5G44790	AT1G50760	AT1G09040		AT1G29740	AT1G25220	AT3G12520
AT1G15040	AT3G02930	AT1G30974	AT5G46750	AT1G50940	AT1G09050		AT1G29750	AT1G25290	AT4G30120
AT1G15250	AT3G03330	AT1G31690	AT5G51430	AT1G51390	AT1G09060		AT1G29980	AT1G26090	AT5G64905
AT1G15310	AT3G03470	AT1G32170	AT5G53530	AT1G51610	AT1G09140		AT1G30360	AT1G26160	AT5G63910
AT1G15330	AT3G04090	AT1G32280	AT5G55500	AT1G51650	AT1G09200		AT1G30440	AT1G26220	AT5G05150
AT1G15370	AT3G04220	AT1G32763	AT5G58970	AT1G51965	AT1G09250		AT1G30570	AT1G26230	AT2G41510
AT1G15380	AT3G05230	AT1G32940	AT5G61840	AT1G51980	AT1G09270		AT1G30840	AT1G26340	AT2G34585
AT1G15540	AT3G07140	AT1G32960	AT5G64030	AT1G52110	AT1G09450		AT1G31260	AT1G26761	AT2G25340
AT1G15750	AT3G07180	AT1G32970	AT5G65810	AT1G52191	AT1G09530		AT1G31420	AT1G27510	AT1G61890
AT1G15840	AT3G07680	AT1G33220	AT5G66030	AT1G52370	AT1G09540		AT1G31650	AT1G28140	AT5G64900
AT1G15890	AT3G08970	AT1G33590	AT1G79820	AT1G52560	AT1G09600		AT1G32050	AT1G28150	AT1G15170
AT1G15930	AT3G09090	AT1G33600	AT2G20120	AT1G52710	AT1G09700		AT1G32090	AT1G28530	AT3G13100
AT1G15950	AT3G10800	AT1G33607	AT2G27900	AT1G53000	AT1G09710		AT1G32340	AT1G29040	AT3G60640
AT1G16460	AT3G12120	AT1G33610	AT2G39750	AT1G53030	AT1G09730		AT1G32375	AT1G29070	AT3G13090
AT1G16510	AT3G13175	AT1G33670	AT2G40730	AT1G53240	AT1G09760		AT1G32450	AT1G29390	AT2G07680
AT1G16515	AT3G13410	AT1G33925	AT2G44610	AT1G53360	AT1G09770		AT1G32860	AT1G29395	AT1G20260
AT1G16940	AT3G14610	AT1G34047	AT3G18660	AT1G53530	AT1G10120		AT1G33990	AT1G29410	AT1G60160
AT1G17020	AT3G15710	AT1G34245	AT4G01400	AT1G53580	AT1G10170		AT1G34020	AT1G29700	AT5G47020
AT1G17040	AT3G16110	AT1G34510	AT4G38500	AT1G53645	AT1G10300		AT1G34210	AT1G29900	AT4G36190
AT1G17180	AT3G18250	AT1G34792	AT3G07950	AT1G53760	AT1G10320		AT1G34290	AT1G29910	AT1G55190
AT1G17190	AT3G18370	AT1G34795	AT4G12650	AT1G54220	AT1G10390		AT1G34300	AT1G29920	AT4G33530
AT1G17340	AT3G19260	AT1G34800	AT5G16300	AT1G54700	AT1G10470		AT1G34420	AT1G29930	AT1G72290
AT1G17470	AT3G22290	AT1G34805	AT5G54690	AT1G55160	AT1G10570		AT1G34500	AT1G30100	AT1G68070
AT1G17580	AT3G23175	AT1G34810	AT1G45201	AT1G55510	AT1G10580		AT1G34520	AT1G30120	AT5G56970
AT1G17710	AT3G23180	AT1G34815	AT1G49710	AT1G55890	AT1G10585		AT1G34750	AT1G30270	AT5G60360
AT1G17720	AT3G23190	AT1G34820	AT4G17430	AT1G55900	AT1G10586		AT1G35170	AT1G30380	AT2G18080
AT1G17890	AT3G24160	AT1G34825	AT5G39590	AT1G56350	AT1G10610		AT1G35710	AT1G30510	AT4G15236
AT1G17930	AT3G24180	AT1G34830	AT4G16340	AT1G56560	AT1G10650		AT1G37000	AT1G30520	AT3G01100
AT1G17990	AT3G25040	AT1G34840	AT5G64330	AT1G56570	AT1G10820		AT1G42470	AT1G30910	AT3G14210
AT1G18030	AT3G25160	AT1G34850	AT2G47960	AT1G56690	AT1G10930		AT1G42540	AT1G30950	AT2G40316
AT1G18070	AT3G25220	AT1G34860	AT1G27200	AT1G57600	AT1G11240		AT1G42560	AT1G31160	AT4G04620
AT1G18080	AT3G25540	AT1G34930	AT4G38040	AT1G57610	AT1G11475		AT1G43650	AT1G31180	AT2G41190
AT1G18130	AT3G26830	AT1G35035	AT5G15680	AT1G58230	AT1G11510		AT1G44100	AT1G31190	AT1G72140
AT1G18200	AT3G28510	AT1G35140	AT5G63490	AT1G59900	AT1G11950		AT1G44750	AT1G31220	AT3G63520
AT1G18220	AT3G28580	AT1G35230	AT1G31130	AT1G60770	AT1G12260		AT1G44800	AT1G31230	AT1G16820
AT1G18540	AT3G28720	AT1G35467	AT5G59730	AT1G61570	AT1G12330		AT1G44960	AT1G31330	AT3G01570
AT1G18590	AT3G44400	AT1G35537	AT1G51630	AT1G61640	AT1G12440		AT1G45688	AT1G31410	AT5G14880
AT1G18840	AT3G45280	AT1G36622	AT5G20490	AT1G61870	AT1G12530		AT1G47330	AT1G31800	AT1G29820
AT1G19060	AT3G47700	AT1G36640	AT5G50440	AT1G61960	AT1G12540		AT1G47380	AT1G31860	AT1G61000
AT1G19080	AT3G48410	AT1G41830	AT1G01610	AT1G61970	AT1G12610		AT1G47670	AT1G32060	AT1G33110
AT1G19120	AT3G49310	AT1G43080	AT1G62330	AT1G61980	AT1G12630		AT1G47810	AT1G32070	AT3G28960
AT1G19190	AT3G50460	AT1G43090	AT2G26680	AT1G61990	AT1G12650		AT1G48070	AT1G32080	AT3G11900
AT1G19650	AT3G50660	AT1G43100	AT4G19490	AT1G62010	AT1G12855		AT1G48210	AT1G32160	AT1G75220
AT1G19670	AT3G51430	AT1G43665	AT5G50750	AT1G62110	AT1G12860		AT1G48240	AT1G32200	AT4G26740
AT1G19730	AT3G51440	AT1G43666	AT5G67560	AT1G62120	AT1G12890		AT1G48370	AT1G32220	AT3G56190
AT1G20370	AT3G51460	AT1G43667	AT2G14835	AT1G62150	AT1G12980		AT1G48480	AT1G32225	AT5G52450
AT1G20380	AT3G51980	AT1G44130	AT1G52780	AT1G62260	AT1G13030		AT1G48640	AT1G32380	AT3G06170
AT1G20520	AT3G52190	AT1G44191	AT4G01210	AT1G62670	AT1G13160		AT1G49040	AT1G32440	AT1G76530
AT1G20650	AT3G52480	AT1G44980	AT3G27220	AT1G62730	AT1G13260		AT1G49100	AT1G32500	AT2G38185
AT1G20680	AT3G54300	AT1G44990	AT2G45010	AT1G62930	AT1G13290		AT1G49230	AT1G32520	AT2G25610
AT1G20730	AT3G54960	AT1G45015	AT4G26550	AT1G63060	AT1G13300		AT1G49300	AT1G32550	AT1G04560
AT1G20740	AT3G55120	AT1G45130	AT5G04480	AT1G63070	AT1G13330		AT1G49405	AT1G32730	AT3G23560
AT1G20875	AT3G56450	AT1G47128	AT5G66060	AT1G63080	AT1G13370		AT1G49730	AT1G32760	AT1G67940
AT1G20930	AT3G57010	AT1G47540	AT5G53300	AT1G63130	AT1G13400		AT1G49960	AT1G32900	AT2G31910
AT1G20950	AT3G57020	AT1G47600	AT4G35860	AT1G63270	AT1G13450		AT1G50310	AT1G32990	AT2G43070
AT1G21100	AT3G57030	AT1G47960	AT4G10790	AT1G63940	AT1G13600		AT1G50360	AT1G33265	AT4G27680
AT1G21110	AT3G57220	AT1G48100	AT2G22900	AT1G64310	AT1G13730		AT1G50610	AT1G33780	AT3G28345
AT1G21120	AT3G57650	AT1G48750	AT4G33330	AT1G64580	AT1G13740		AT1G51640	AT1G33810	AT5G01990
AT1G21130	AT3G57880	AT1G48930	AT5G59840	AT1G64880	AT1G13790		AT1G51790	AT1G34000	AT5G37060
AT1G21160	AT3G59440	AT1G49310	AT1G05010	AT1G65032	AT1G13880		AT1G51800	AT1G34380	AT1G76520
AT1G21360	AT3G59900	AT1G49435	AT4G33240	AT1G65290	AT1G13920		AT1G51805	AT1G34430	AT2G47600
AT1G21550	AT3G62560	AT1G49490	AT4G17890	AT1G65540	AT1G13940		AT1G51810	AT1G35340	AT5G64500
AT1G21620	AT3G62580	AT1G49570	AT1G71070	AT1G67350	AT1G13960		AT1G51820	AT1G35420	AT5G54400
AT1G21730	AT3G62600	AT1G49715	AT4G04910	AT1G67620	AT1G14060		AT1G51850	AT1G35680	AT4G38920
AT1G21760	AT4G00090	AT1G49740	AT5G04530	AT1G67690	AT1G14180		AT1G51910	AT1G36180	AT1G71140
AT1G22020	AT4G00170	AT1G50650	AT5G44370	AT1G67785	AT1G14200		AT1G51940	AT1G36280	AT2G02180
AT1G22270	AT4G00300	AT1G50720	AT4G39890	AT1G68110	AT1G14350		AT1G52190	AT1G36390	AT1G65320
AT1G22300	AT4G00360	AT1G51470	AT3G56750	AT1G68680	AT1G14440		AT1G52200	AT1G42960	AT4G38640
AT1G22340	AT4G00900	AT1G51823	AT1G08770	AT1G68710	AT1G14490		AT1G52290	AT1G42970	AT4G17170
AT1G22430	AT4G01040	AT1G51913	AT3G23300	AT1G68960	AT1G14510		AT1G52310	AT1G43560
AT1G22440	AT4G01130	AT1G51915	AT1G30450	AT1G68980	AT1G14600		AT1G52540	AT1G44318
AT1G22650	AT4G01320	AT1G51920	AT5G45550	AT1G69020	AT1G14630		AT1G52580	AT1G44446
AT1G22780	AT4G01510	AT1G52050	AT2G30520	AT1G69210	AT1G14685		AT1G53050	AT1G44575
AT1G22860	AT4G02980	AT1G52060	AT2G35610	AT1G69350	AT1G14687		AT1G53100	AT1G44920
AT1G22870	AT4G04220	AT1G52070	AT1G14000	AT1G69380	AT1G14750		AT1G53210	AT1G45230
AT1G22990	AT4G09100	AT1G52415	AT3G24040	AT1G69750	AT1G14850		AT1G53270	AT1G45474
AT1G23120	AT4G09580	AT1G53070	AT4G27640	AT1G70190	AT1G14900		AT1G53420	AT1G47578
AT1G23130	AT4G10250	AT1G53080	AT1G43130	AT1G71060	AT1G15215		AT1G53430	AT1G47580
AT1G23140	AT4G11800	AT1G53130	AT3G55990	AT1G71260	AT1G15280		AT1G53440	AT1G48350
AT1G23170	AT4G12320	AT1G53282	AT4G24840	AT1G71310	AT1G15340		AT1G53470	AT1G48420
AT1G23190	AT4G12590	AT1G53620	AT5G65950	AT1G71850	AT1G15360		AT1G53560	AT1G48450
AT1G23290	AT4G13770	AT1G53830	AT2G37550	AT1G72020	AT1G15400		AT1G53730	AT1G48460
AT1G23410	AT4G14420	AT1G53940	AT4G01750	AT1G72170	AT1G15420		AT1G54070	AT1G48520
AT1G23440	AT4G14950	AT1G54445	AT2G01970	AT1G72190	AT1G15440		AT1G54280	AT1G48850
AT1G23510	AT4G15393	AT1G54790	AT5G58440	AT1G72530	AT1G15570		AT1G54320	AT1G48860
AT1G23520	AT4G15760	AT1G54860	AT3G27670	AT1G72750	AT1G15580		AT1G54820	AT1G49380
AT1G23610	AT4G16515	AT1G54970	AT3G55920	AT1G72820	AT1G15660		AT1G55200	AT1G49510
AT1G23640	AT4G16695	AT1G55010	AT5G13300	AT1G73940	AT1G15720		AT1G55610	AT1G49970
AT1G23660	AT4G21180	AT1G55120	AT4G11270	AT1G74120	AT1G15780		AT1G55910	AT1G49975
AT1G23670	AT4G21570	AT1G55210	AT1G01910	AT1G74230	AT1G15910		AT1G56130	AT1G50020
AT1G23700	AT4G21810	AT1G55330	AT4G38200	AT1G74600	AT1G15940		AT1G56140	AT1G50170
AT1G23730	AT4G22330	AT1G55560	AT5G54830	AT1G74900	AT1G16060		AT1G56145	AT1G50250
AT1G23750	AT4G24330	AT1G55570	AT5G35430	AT1G75200	AT1G16280		AT1G56230	AT1G50320
AT1G23780	AT4G25970	AT1G55675	AT3G03380	AT1G75717	AT1G16330		AT1G56610	AT1G50450
AT1G23820	AT4G27760	AT1G56100	AT4G31490	AT1G76060	AT1G16490		AT1G57680	AT1G50900
AT1G23910	AT4G28570	AT1G56233	AT1G24460	AT1G76200	AT1G16530		AT1G57943	AT1G51080
AT1G23950	AT4G29520	AT1G56360	AT1G16890	AT1G77750	AT1G16640		AT1G57990	AT1G51100
AT1G23960	AT4G30090	AT1G56415	AT4G24550	AT1G77910	AT1G16690		AT1G58360	AT1G51110
AT1G24000	AT4G30210	AT1G56418		AT1G78890	AT1G16710		AT1G59610	AT1G51310
AT1G24010	AT4G30600	AT1G56620		AT1G78910	AT1G16770		AT1G59650	AT1G51350
AT1G24050	AT4G30996	AT1G56680		AT1G79010	AT1G16970		AT1G59870	AT1G51400
AT1G24250	AT4G31500	AT1G56710		AT1G79120	AT1G17130		AT1G60030	AT1G51560
AT1G24320	AT4G32130	AT1G58242		AT1G79220	AT1G17145		AT1G60800	AT1G52220
AT1G24510	AT4G32650	AT1G58248		AT1G79390	AT1G17210		AT1G60960	AT1G52230
AT1G24735	AT4G33790	AT1G58370		AT1G79440	AT1G17310		AT1G61250	AT1G52510
AT1G24822	AT4G34640	AT1G58725		AT1G79490	AT1G17370		AT1G61360	AT1G52550
AT1G24909	AT4G34650	AT1G59406		AT1G79900	AT1G17380		AT1G61380	AT1G52590
AT1G25083	AT4G36220	AT1G59833		AT1G80150	AT1G17440		AT1G61390	AT1G52670
AT1G25097	AT4G36480	AT1G60390		AT1G80230	AT1G17460		AT1G61400	AT1G52720
AT1G25155	AT4G37330	AT1G60590		AT1G80980	AT1G17520		AT1G61420	AT1G52870
AT1G25260	AT4G37340	AT1G60983		AT2G01090	AT1G17590		AT1G61430	AT1G53280
AT1G25350	AT4G37370	AT1G60985		AT2G01390	AT1G17680		AT1G61475	AT1G53520
AT1G26270	AT4G37410	AT1G60986		AT2G02050	AT1G17690		AT1G61480	AT1G53670
AT1G26320	AT4G37430	AT1G60987		AT2G02510	AT1G17730		AT1G61490	AT1G54130
AT1G26630	AT4G37640	AT1G60989		AT2G02550	AT1G17770		AT1G61550	AT1G54350
AT1G26640	AT4G38790	AT1G61255		AT2G02660	AT1G17790		AT1G61560	AT1G54500
AT1G26660	AT5G02100	AT1G61563		AT2G03050	AT1G17880		AT1G61630	AT1G54520
AT1G26771	AT5G02620	AT1G61688		AT2G03380	AT1G17920		AT1G61900	AT1G54570
AT1G26830	AT5G03160	AT1G61750		AT2G03690	AT1G17950		AT1G61950	AT1G54580
AT1G26910	AT5G03345	AT1G61820		AT2G03780	AT1G17970		AT1G62280	AT1G54630
AT1G26921	AT5G05190	AT1G62000		AT2G03880	AT1G17980		AT1G62320	AT1G54780
AT1G27020	AT5G08335	AT1G62060		AT2G04340	AT1G18050		AT1G62950	AT1G54870
AT1G27140	AT5G08580	AT1G62070		AT2G04540	AT1G18370		AT1G63110	AT1G55140
AT1G27150	AT5G10600	AT1G62080		AT2G04560	AT1G18400		AT1G63120	AT1G55152
AT1G27280	AT5G10610	AT1G62210		AT2G04795	AT1G18570		AT1G63260	AT1G55280
AT1G27860	AT5G12200	AT1G62220		AT2G04940	AT1G18710		AT1G63440	AT1G55480
AT1G27920	AT5G13640	AT1G62225		AT2G05710	AT1G18750		AT1G63500	AT1G55490
AT1G28100	AT5G13930	AT1G62440		AT2G07675	AT1G18790		AT1G63550	AT1G55670
AT1G28330	AT5G14030	AT1G62770		AT2G07681	AT1G18800		AT1G63580	AT1G55930
AT1G28350	AT5G16530	AT1G62810		AT2G07687	AT1G18850		AT1G64060	AT1G56050
AT1G28380	AT5G16550	AT1G62980		AT2G07689	AT1G18860		AT1G64760	AT1G56180
AT1G28500	AT5G17770	AT1G63245		AT2G07695	AT1G18910		AT1G64780	AT1G56190
AT1G29250	AT5G17980	AT1G64160		AT2G07696	AT1G18950		AT1G64870	AT1G56200
AT1G29550	AT5G18290	AT1G64195		AT2G07707	AT1G18960		AT1G65040	AT1G56500
AT1G29590	AT5G18900	AT1G64235		AT2G07715	AT1G19000		AT1G65240	AT1G57770
AT1G29800	AT5G19130	AT1G64390		AT2G07722	AT1G19040		AT1G65610	AT1G58080
AT1G29870	AT5G20520	AT1G64670		AT2G07727	AT1G19050		AT1G65690	AT1G58200
AT1G29880	AT5G22020	AT1G65113		AT2G07734	AT1G19180		AT1G65730	AT1G58280
AT1G29965	AT5G23320	AT1G65295		AT2G07738	AT1G19210		AT1G65790	AT1G58290
AT1G29970	AT5G23575	AT1G65310		AT2G07768	AT1G19220		AT1G65985	AT1G59720
AT1G29990	AT5G23630	AT1G65352		AT2G07785	AT1G19340		AT1G66150	AT1G59840
AT1G30070	AT5G23670	AT1G65484		AT2G07835	AT1G19350		AT1G66180	AT1G59990
AT1G30230	AT5G24900	AT1G65510		AT2G11270	AT1G19480		AT1G66490	AT1G60000
AT1G30540	AT5G24910	AT1G65570		AT2G13560	AT1G19490		AT1G66830	AT1G60950
AT1G30580	AT5G25130	AT1G65680		AT2G13600	AT1G19510		AT1G66880	AT1G60990
AT1G30690	AT5G25900	AT1G65681		AT2G14095	AT1G19680		AT1G66910	AT1G61520
AT1G30990	AT5G27330	AT1G65870		AT2G14170	AT1G19700		AT1G66920	AT1G61680
AT1G31070	AT5G35750	AT1G66145		AT2G14860	AT1G19790		AT1G66930	AT1G62180
AT1G31200	AT5G36940	AT1G66850		AT2G15310	AT1G19850		AT1G66940	AT1G62640
AT1G31390	AT5G40010	AT1G66852		AT2G15630	AT1G19890		AT1G66950	AT1G62750
AT1G31400	AT5G42570	AT1G66855		AT2G16460	AT1G19980		AT1G66970	AT1G62780
AT1G31540	AT5G42590	AT1G66870		AT2G16710	AT1G19990		AT1G66980	AT1G63610
AT1G31620	AT5G43460	AT1G67750		AT2G16810	AT1G20000		AT1G67000	AT1G63680
AT1G31780	AT5G44920	AT1G67830		AT2G16930	AT1G20100		AT1G67060	AT1G63970
AT1G31810	AT5G45130	AT1G68560		AT2G17130	AT1G20600		AT1G67420	AT1G64150
AT1G31812	AT5G45160	AT1G68725		AT2G17650	AT1G20610		AT1G67510	AT1G64190
AT1G31920	AT5G45340	AT1G68780		AT2G18200	AT1G20670		AT1G67720	AT1G64355
AT1G31940	AT5G47120	AT1G68795		AT2G18330	AT1G20693		AT1G68300	AT1G64430
AT1G31960	AT5G47180	AT1G68907		AT2G18400	AT1G20696		AT1G68370	AT1G64510
AT1G32020	AT5G47420	AT1G69295		AT2G18450	AT1G20700		AT1G68400	AT1G64680
AT1G32100	AT5G47990	AT1G69530		AT2G18520	AT1G20710		AT1G68530	AT1G64860
AT1G32420	AT5G48000	AT1G69588		AT2G19080	AT1G20750		AT1G68610	AT1G64970
AT1G32480	AT5G48580	AT1G69818		AT2G19180	AT1G20900		AT1G69270	AT1G65070
AT1G32975	AT5G48810	AT1G69825		AT2G19280	AT1G20920		AT1G69420	AT1G65230
AT1G33140	AT5G49945	AT1G69828		AT2G19490	AT1G20960		AT1G69450	AT1G65260
AT1G33320	AT5G50260	AT1G69940		AT2G19680	AT1G20980		AT1G69480	AT1G65410
AT1G33790	AT5G51451	AT1G69970		AT2G19860	AT1G21170		AT1G69730	AT1G66090
AT1G33830	AT5G52420	AT1G70370		AT2G20060	AT1G21200		AT1G69850	AT1G66430
AT1G33840	AT5G55940	AT1G70500		AT2G20360	AT1G21320		AT1G69870	AT1G66670
AT1G33850	AT5G56360	AT1G71040		AT2G20420	AT1G21340		AT1G69990	AT1G67080
AT1G33880	AT5G56660	AT1G71380		AT2G20500	AT1G21390		AT1G70110	AT1G67090
AT1G33910	AT5G57220	AT1G71695		AT2G20510	AT1G21450		AT1G70140	AT1G67280
AT1G33920	AT5G58640	AT1G71950		AT2G20530	AT1G21580		AT1G70250	AT1G67660
AT1G34030	AT5G58710	AT1G72060		AT2G20540	AT1G21610		AT1G70260	AT1G67700
AT1G34140	AT5G58780	AT1G72230		AT2G20800	AT1G21700		AT1G70330	AT1G67740
AT1G34770	AT5G58860	AT1G72260		AT2G20820	AT1G21910		AT1G70505	AT1G67810
AT1G35190	AT5G60640	AT1G72610		AT2G20835	AT1G21970		AT1G70520	AT1G67840
AT1G35260	AT5G63840	AT1G73165		AT2G20860	AT1G22070		AT1G70530	AT1G68460
AT1G35470	AT5G64510	AT1G73260		AT2G20940	AT1G22080		AT1G70782	AT1G68552
AT1G35550		AT1G73280		AT2G21220	AT1G22130		AT1G70940	AT1G68590
AT1G35580		AT1G73603		AT2G21290	AT1G22190		AT1G71090	AT1G68660
AT1G35670		AT1G73607		AT2G21640	AT1G22260		AT1G71110	AT1G68730
AT1G35730		AT1G73620		AT2G21870	AT1G22275		AT1G71160	AT1G68830
AT1G35750		AT1G73780		AT2G21970	AT1G22310		AT1G71830	AT1G68890
AT1G35850		AT1G74000		AT2G22410	AT1G22330		AT1G71860	AT1G69090
AT1G36030		AT1G74210		AT2G22500	AT1G22490		AT1G71880	AT1G69200
AT1G36095		AT1G74460		AT2G23370	AT1G22640		AT1G71890	AT1G69370
AT1G36240		AT1G74670		AT2G23790	AT1G22770		AT1G71960	AT1G69390
AT1G36370		AT1G74820		AT2G23890	AT1G22810		AT1G71980	AT1G69523
AT1G36730		AT1G75040		AT2G25140	AT1G22985		AT1G72175	AT1G69740
AT1G37130		AT1G75050		AT2G25570	AT1G23280		AT1G72200	AT1G69830
AT1G37150		AT1G75750		AT2G25580	AT1G23380		AT1G72460	AT1G69935
AT1G38630		AT1G76020		AT2G25680	AT1G23420		AT1G72480	AT1G70070
AT1G40104		AT1G76160		AT2G26080	AT1G23550		AT1G72500	AT1G70570
AT1G41880		AT1G76930		AT2G26140	AT1G23710		AT1G72510	AT1G70610
AT1G42550		AT1G77093		AT2G26800	AT1G23790		AT1G72790	AT1G70760
AT1G42680		AT1G77410		AT2G27229	AT1G23860		AT1G73080	AT1G70820
AT1G42710		AT1G77525		AT2G27330	AT1G24190		AT1G73390	AT1G71480
AT1G42980		AT1G77682		AT2G28430	AT1G24260		AT1G73590	AT1G71500
AT1G43170		AT1G77780		AT2G28480	AT1G24310		AT1G74190	AT1G71720
AT1G43670		AT1G77790		AT2G29080	AT1G24590		AT1G74370	AT1G71810
AT1G43690		AT1G78040		AT2G29990	AT1G24706		AT1G74790	AT1G71920
AT1G43722		AT1G78060		AT2G30395	AT1G25310		AT1G75000	AT1G72640
AT1G44094		AT1G78400		AT2G30720	AT1G25330		AT1G75470	AT1G72810
AT1G44170		AT1G78520		AT2G30920	AT1G25340		AT1G75640	AT1G73060
AT1G44835		AT1G78670		AT2G30970	AT1G25370		AT1G75680	AT1G73110
AT1G45145		AT1G78820		AT2G31060	AT1G25440		AT1G75820	AT1G73170
AT1G45231		AT1G78830		AT2G31140	AT1G25470		AT1G76185	AT1G73470
AT1G46336		AT1G78850		AT2G31240	AT1G25540		AT1G76390	AT1G73530
AT1G46840		AT1G78860		AT2G31490	AT1G25550		AT1G76850	AT1G73655
AT1G47390		AT1G79680		AT2G31800	AT1G25560		AT1G77110	AT1G73740
AT1G47560		AT1G79800		AT2G31955	AT1G25580		AT1G77210	AT1G73750
AT1G47770		AT1G80140		AT2G33210	AT1G26260		AT1G77220	AT1G73885
AT1G47830		AT1G80170		AT2G33220	AT1G26310		AT1G77290	AT1G73990
AT1G47915		AT1G80240		AT2G33585	AT1G26580		AT1G77380	AT1G74030
AT1G48130		AT2G01505		AT2G33820	AT1G26620		AT1G77630	AT1G74040
AT1G48260		AT2G01850		AT2G34370	AT1G26680		AT1G77740	AT1G74055
AT1G48300		AT2G02100		AT2G34520	AT1G26760		AT1G77860	AT1G74070
AT1G48430		AT2G02130		AT2G34630	AT1G26780		AT1G78000	AT1G74470
AT1G48630		AT2G02140		AT2G35010	AT1G26790		AT1G78200	AT1G74640
AT1G48670		AT2G02147		AT2G35030	AT1G26840		AT1G78610	AT1G74710
AT1G48690		AT2G02498		AT2G35070	AT1G26870		AT1G78880	AT1G74730
AT1G48720		AT2G02720		AT2G35090	AT1G26960		AT1G79450	AT1G74850
AT1G48730		AT2G02850		AT2G35120	AT1G27045		AT1G79670	AT1G74880
AT1G48830		AT2G02990		AT2G35240	AT1G27050		AT1G79860	AT1G74960
AT1G48960		AT2G03090		AT2G35370	AT1G27360		AT1G80080	AT1G74970
AT1G49015		AT2G03450		AT2G35605	AT1G27370		AT1G80180	AT1G75010
AT1G49240		AT2G03913		AT2G35790	AT1G27461		AT1G80540	AT1G75330
AT1G49400		AT2G03931		AT2G36053	AT1G27490		AT1G80640	AT1G75350
AT1G49640		AT2G03932		AT2G36070	AT1G27630		AT1G80660	AT1G75460
AT1G49660		AT2G03936		AT2G36260	AT1G27650		AT1G80760	AT1G75690
AT1G49820		AT2G03955		AT2G36500	AT1G27660		AT1G80830	AT1G76050
AT1G49930		AT2G03980		AT2G36980	AT1G27720		AT2G01070	AT1G76080
AT1G49940		AT2G04025		AT2G37410	AT1G27730		AT2G01080	AT1G76100
AT1G50010		AT2G04034		AT2G38350	AT1G27740		AT2G01170	AT1G76370
AT1G50110		AT2G04045		AT2G38400	AT1G27750		AT2G01180	AT1G76450
AT1G50240		AT2G04046		AT2G38660	AT1G27880		AT2G01210	AT1G76560
AT1G50370		AT2G04160		AT2G38670	AT1G27900		AT2G01240	AT1G76570
AT1G50380		AT2G04425		AT2G39120	AT1G27970		AT2G01420	AT1G76620
AT1G50390		AT2G04570		AT2G39520	AT1G28050		AT2G01600	AT1G76760
AT1G50470		AT2G04690		AT2G39725	AT1G28060		AT2G01630	AT1G77060
AT1G50480		AT2G04750		AT2G39795	AT1G28160		AT2G01660	AT1G77090
AT1G51160		AT2G04925		AT2G40090	AT1G28190		AT2G01680	AT1G77490
AT1G51230		AT2G05117		AT2G40240	AT1G28280		AT2G01820	AT1G77590
AT1G51240		AT2G05335		AT2G40765	AT1G28300		AT2G01960	AT1G78050
AT1G51270		AT2G05510		AT2G40800	AT1G28360		AT2G01980	AT1G78140
AT1G51360		AT2G05520		AT2G41250	AT1G28370		AT2G02061	AT1G78560
AT1G51370		AT2G05530		AT2G41380	AT1G28420		AT2G02220	AT1G78620
AT1G51380		AT2G05540		AT2G42210	AT1G28450		AT2G02480	AT1G78630
AT1G51710		AT2G05580		AT2G42310	AT1G28460		AT2G02780	AT1G78930
AT1G51720		AT2G05790		AT2G42450	AT1G28470		AT2G03530	AT1G79040
AT1G51990		AT2G05920		AT2G42710	AT1G29160		AT2G03720	AT1G79050
AT1G52030		AT2G06166		AT2G43360	AT1G29280		AT2G04032	AT1G79080
AT1G52040		AT2G06850		AT2G43400	AT1G29560		AT2G04040	AT1G79460
AT1G52100		AT2G06925		AT2G43780	AT1G29570		AT2G04410	AT1G79510
AT1G52120		AT2G06983		AT2G44020	AT1G29600		AT2G05632	AT1G79560
AT1G52130		AT2G10535		AT2G44065	AT1G29860		AT2G07560	AT1G79600
AT1G52300		AT2G12465		AT2G44350	AT1G29940		AT2G07795	AT1G79790
AT1G52340		AT2G12475		AT2G44520	AT1G29950		AT2G11520	AT1G79850
AT1G52440		AT2G13295		AT2G44525	AT1G29962		AT2G12400	AT1G80030
AT1G52460		AT2G13542		AT2G44620	AT1G30050		AT2G13100	AT1G80300
AT1G52470		AT2G14282		AT2G44880	AT1G30135		AT2G13350	AT1G80380
AT1G52660		AT2G14365		AT2G45030	AT1G30210		AT2G13790	AT1G80480
AT1G52730		AT2G14610		AT2G45060	AT1G30330		AT2G13820	AT1G80555
AT1G52920		AT2G14620		AT2G45270	AT1G30455		AT2G14080	AT1G80560
AT1G53060		AT2G14846		AT2G45930	AT1G30460		AT2G14440	AT1G80600
AT1G53310		AT2G14890		AT2G46110	AT1G30490		AT2G15025	AT1G80620
AT1G53320		AT2G14900		AT2G46455	AT1G30500		AT2G15300	AT1G80920
AT1G53325		AT2G14935		AT2G46470	AT1G30650		AT2G15970	AT2G01110
AT1G53370		AT2G15050		AT2G46505	AT1G30660		AT2G16120	AT2G01140
AT1G53450		AT2G15130		AT2G46540	AT1G30670		AT2G16130	AT2G01300
AT1G53500		AT2G15220		AT2G47020	AT1G30810		AT2G16250	AT2G01350
AT1G53540		AT2G15230		AT2G47380	AT1G30860		AT2G16660	AT2G01440
AT1G53680		AT2G15325		AT2G47510	AT1G30970		AT2G16850	AT2G01590
AT1G53780		AT2G15350		AT2G47690	AT1G31040		AT2G17120	AT2G01755
AT1G53880		AT2G15450		AT2G48030	AT1G31050		AT2G17260	AT2G01860
AT1G53900		AT2G15460		AT3G01020	AT1G31140		AT2G17430	AT2G01870
AT1G53950		AT2G15470		AT3G01740	AT1G31240		AT2G17440	AT2G01918
AT1G53980		AT2G15535		AT3G01790	AT1G31310		AT2G17450	AT2G02500
AT1G54040		AT2G15770		AT3G01800	AT1G31320		AT2G17480	AT2G02590
AT1G54050		AT2G15780		AT3G01820	AT1G31360		AT2G17760	AT2G02740
AT1G54100		AT2G15880		AT3G02010	AT1G31630		AT2G17800	AT2G02980
AT1G54290		AT2G16005		AT3G02490	AT1G31640		AT2G17820	AT2G03140
AT1G54410		AT2G16016		AT3G02650	AT1G31870		AT2G17890	AT2G03390
AT1G54450		AT2G16505		AT3G03060	AT1G32030		AT2G17980	AT2G03420
AT1G54490		AT2G16730		AT3G03070	AT1G32130		AT2G18360	AT2G04030
AT1G54510		AT2G17860		AT3G03100	AT1G32150		AT2G18480	AT2G04039
AT1G54530		AT2G18130		AT3G03600	AT1G32230		AT2G18670	AT2G04400
AT1G54560		AT2G18140		AT3G03850	AT1G32240		AT2G18730	AT2G04530
AT1G54650		AT2G18150		AT3G03910	AT1G32330		AT2G18960	AT2G04700
AT1G54840		AT2G18370		AT3G04750	AT1G32360		AT2G19110	AT2G05070
AT1G55030		AT2G18420		AT3G04800	AT1G32370		AT2G19130	AT2G05100
AT1G55060		AT2G18660		AT3G04950	AT1G32630		AT2G19210	AT2G05310
AT1G55070		AT2G18800		AT3G05240	AT1G32640		AT2G19230	AT2G05620
AT1G55090		AT2G18980		AT3G05780	AT1G32740		AT2G19340	AT2G05990
AT1G55180		AT2G19000		AT3G05790	AT1G32750		AT2G19770	AT2G06520
AT1G55260		AT2G19010		AT3G05810	AT1G32770		AT2G20050	AT2G06555
AT1G55300		AT2G19020		AT3G06040	AT1G32810		AT2G20300	AT2G07713
AT1G55450		AT2G19030		AT3G06050	AT1G32870		AT2G20520	AT2G13810
AT1G55740		AT2G19040		AT3G06310	AT1G33050		AT2G20840	AT2G14247
AT1G55810		AT2G19045		AT3G06320	AT1G33240		AT2G20850	AT2G14750
AT1G55840		AT2G19050		AT3G06483	AT1G33280		AT2G21050	AT2G14880
AT1G55870		AT2G19060		AT3G06790	AT1G33390		AT2G21480	AT2G14910
AT1G55980		AT2G19150		AT3G06850	AT1G33410		AT2G21770	AT2G15290
AT1G55990		AT2G19170		AT3G07060	AT1G33520		AT2G22125	AT2G15570
AT1G56070		AT2G19780		AT3G07480	AT1G33680		AT2G22340	AT2G15620
AT1G56085		AT2G19893		AT3G07568	AT1G33760		AT2G23200	AT2G15820
AT1G56150		AT2G20070		AT3G07770	AT1G34170		AT2G23300	AT2G16500
AT1G56260		AT2G20208		AT3G08610	AT1G34310		AT2G23450	AT2G16570
AT1G56430		AT2G20463		AT3G08860	AT1G34355		AT2G23640	AT2G16800
AT1G56700		AT2G20595		AT3G08950	AT1G34390		AT2G23770	AT2G17033
AT1G57565		AT2G20597		AT3G09040	AT1G34410		AT2G23810	AT2G17265
AT1G57660		AT2G20605		AT3G10110	AT1G34650		AT2G23950	AT2G17630
AT1G57690		AT2G20618		AT3G10140	AT1G34670		AT2G23980	AT2G17695
AT1G57720		AT2G20619		AT3G10160	AT1G34790		AT2G24130	AT2G17880
AT1G57850		AT2G20750		AT3G10270	AT1G35240		AT2G24220	AT2G17972
AT1G57860		AT2G20870		AT3G10370	AT1G35460		AT2G24230	AT2G18620
AT1G57906		AT2G20875		AT3G10860	AT1G35490		AT2G24360	AT2G18710
AT1G58350		AT2G21110		AT3G10920	AT1G35515		AT2G24450	AT2G18950
AT1G58380		AT2G21140		AT3G11350	AT1G35520		AT2G24520	AT2G19870
AT1G58390		AT2G21610		AT3G11380	AT1G35530		AT2G24720	AT2G19940
AT1G58400		AT2G22121		AT3G11460	AT1G35540		AT2G24945	AT2G20260
AT1G58470		AT2G22170		AT3G11470	AT1G35560		AT2G25060	AT2G20270
AT1G58684		AT2G22420		AT3G11745	AT1G35830		AT2G25270	AT2G20690
AT1G58983		AT2G22470		AT3G12260	AT1G36000		AT2G25430	AT2G20725
AT1G59030		AT2G22620		AT3G12370	AT1G36060		AT2G25540	AT2G20890
AT1G59218		AT2G22860		AT3G12650	AT1G36990		AT2G25735	AT2G20920
AT1G59359		AT2G22941		AT3G12955	AT1G42430		AT2G25790	AT2G21170
AT1G59520		AT2G22942		AT3G13110	AT1G42700		AT2G25800	AT2G21280
AT1G59620		AT2G23630		AT3G13160	AT1G42990		AT2G25890	AT2G21330
AT1G59630		AT2G23900		AT3G13226	AT1G43160		AT2G26300	AT2G21340
AT1G59670		AT2G23945		AT3G13450	AT1G43330		AT2G26330	AT2G21370
AT1G59700		AT2G23990		AT3G13770	AT1G43700		AT2G26510	AT2G21385
AT1G59780		AT2G24205		AT3G13860	AT1G43770		AT2G26570	AT2G21530
AT1G59860		AT2G24615		AT3G13880	AT1G43850		AT2G26640	AT2G21590
AT1G59960		AT2G24625		AT3G13930	AT1G43950		AT2G26650	AT2G21860
AT1G60080		AT2G24693		AT3G15000	AT1G44050		AT2G26730	AT2G21960
AT1G60095		AT2G24880		AT3G15020	AT1G44110		AT2G26975	AT2G22230
AT1G60110		AT2G24980		AT3G15090	AT1G44770		AT2G27060	AT2G22250
AT1G60130		AT2G25185		AT3G15130	AT1G44780		AT2G27090	AT2G22360
AT1G60420		AT2G25295		AT3G15352	AT1G44810		AT2G27260	AT2G22450
AT1G60430		AT2G25305		AT3G15590	AT1G44900		AT2G27500	AT2G22480
AT1G60440		AT2G25312		AT3G15640	AT1G44910		AT2G27810	AT2G22910
AT1G60450		AT2G25344		AT3G15660	AT1G45180		AT2G28070	AT2G23160
AT1G60470		AT2G25685		AT3G16010	AT1G45249		AT2G28105	AT2G23670
AT1G60490		AT2G26440		AT3G16230	AT1G46264		AT2G28120	AT2G24020
AT1G60530		AT2G26450		AT3G16480	AT1G46408		AT2G28250	AT2G24060
AT1G60690		AT2G26620		AT3G16540	AT1G46480		AT2G28370	AT2G24090
AT1G60710		AT2G26850		AT3G16550	AT1G46768		AT2G28920	AT2G24395
AT1G60730		AT2G27145		AT3G16700	AT1G47570		AT2G28930	AT2G24820
AT1G60810		AT2G27190		AT3G16890	AT1G47655		AT2G28970	AT2G25080
AT1G60970		AT2G27250		AT3G17240	AT1G47760		AT2G29100	AT2G25830
AT1G60980		AT2G27315		AT3G17300	AT1G47870		AT2G29110	AT2G25840
AT1G61060		AT2G27320		AT3G17465	AT1G47940		AT2G29120	AT2G25870
AT1G61120		AT2G27360		AT3G17910	AT1G48000		AT2G29220	AT2G26500
AT1G61190		AT2G27920		AT3G18020	AT1G48050		AT2G29250	AT2G26540
AT1G61210		AT2G28100		AT3G18240	AT1G48150		AT2G29940	AT2G26670
AT1G61230		AT2G28355		AT3G18410	AT1G48310		AT2G30240	AT2G26900
AT1G61290		AT2G28405		AT3G18580	AT1G48380		AT2G30360	AT2G26930
AT1G61300		AT2G28470		AT3G18970	AT1G48405		AT2G30370	AT2G27290
AT1G61350		AT2G28790		AT3G19440	AT1G48610		AT2G30690	AT2G27510
AT1G61540		AT2G28950		AT3G19550	AT1G48620		AT2G30930	AT2G27680
AT1G61575		AT2G29045		AT3G19740	AT1G48870		AT2G31440	AT2G27820
AT1G61580		AT2G29130		AT3G20000	AT1G48920		AT2G31880	AT2G28000
AT1G61600		AT2G29995		AT3G20040	AT1G48950		AT2G32400	AT2G28190
AT1G61860		AT2G30210		AT3G20970	AT1G49010		AT2G32450	AT2G28605
AT1G62040		AT2G30220		AT3G21390	AT1G49120		AT2G32610	AT2G28800
AT1G62160		AT2G30310		AT3G21400	AT1G49130		AT2G32620	AT2G28880
AT1G62410		AT2G30810		AT3G22300	AT1G49190		AT2G32670	AT2G28900
AT1G62420		AT2G31081		AT3G22310	AT1G49475		AT2G32800	AT2G29180
AT1G62480		AT2G31082		AT3G22330	AT1G49480		AT2G33420	AT2G29650
AT1G62820		AT2G31083		AT3G22360	AT1G49520		AT2G33460	AT2G29690
AT1G62900		AT2G31085		AT3G22370	AT1G49560		AT2G33580	AT2G29760
AT1G63000		AT2G31425		AT3G23630	AT1G49590		AT2G33670	AT2G30170
AT1G63140		AT2G31430		AT3G23830	AT1G49620		AT2G33750	AT2G30200
AT1G63200		AT2G31500		AT3G23990	AT1G49720		AT2G34200	AT2G30390
AT1G63220		AT2G31953		AT3G24000	AT1G49770		AT2G34650	AT2G30570
AT1G63230		AT2G31957		AT3G24200	AT1G49780		AT2G34960	AT2G30695
AT1G63290		AT2G31980		AT3G24570	AT1G49830		AT2G35190	AT2G30790
AT1G63320		AT2G32770		AT3G25060	AT1G49850		AT2G35350	AT2G30950
AT1G63350		AT2G32785		AT3G25120	AT1G49870		AT2G35420	AT2G31040
AT1G63360		AT2G32885		AT3G26115	AT1G49900		AT2G35620	AT2G31190
AT1G63410		AT2G32990		AT3G26760	AT1G49950		AT2G35710	AT2G31530
AT1G63460		AT2G33130		AT3G26770	AT1G49980		AT2G36380	AT2G31810
AT1G63740		AT2G33160		AT3G26780	AT1G50300		AT2G36570	AT2G31890
AT1G63800		AT2G33233		AT3G27080	AT1G50410		AT2G36590	AT2G32040
AT1G63810		AT2G33530		AT3G27240	AT1G50620		AT2G36630	AT2G32180
AT1G63950		AT2G33775		AT3G27340	AT1G50640		AT2G36850	AT2G32290
AT1G64010		AT2G33790		AT3G27380	AT1G50660		AT2G36910	AT2G32480
AT1G64130		AT2G34123		AT3G27620	AT1G50680		AT2G36985	AT2G32640
AT1G64185		AT2G34700		AT3G28700	AT1G50920		AT2G37050	AT2G33180
AT1G64295		AT2G34790		AT3G29010	AT1G51060		AT2G37170	AT2G33430
AT1G64550		AT2G34925		AT3G29370	AT1G51120		AT2G37180	AT2G33450
AT1G64660		AT2G34930		AT3G29800	AT1G51130		AT2G37280	AT2G33800
AT1G64700		AT2G35250		AT3G30775	AT1G51140		AT2G37580	AT2G33980
AT1G64740		AT2G35770		AT3G44370	AT1G51190		AT2G37710	AT2G34420
AT1G64980		AT2G35860		AT3G45020	AT1G51450		AT2G37970	AT2G34430
AT1G65050		AT2G36190		AT3G45300	AT1G51538		AT2G38195	AT2G34460
AT1G65220		AT2G36255		AT3G45577	AT1G51600		AT2G38220	AT2G34590
AT1G65450		AT2G36325		AT3G45740	AT1G51700		AT2G38290	AT2G34620
AT1G65560		AT2G36700		AT3G45770	AT1G51950		AT2G38480	AT2G34640
AT1G65650		AT2G36710		AT3G46020	AT1G52380		AT2G38840	AT2G34860
AT1G65700		AT2G36870		AT3G46430	AT1G52680		AT2G38910	AT2G35040
AT1G65860		AT2G37130		AT3G46560	AT1G52740		AT2G38940	AT2G35410
AT1G65907		AT2G37640		AT3G46950	AT1G52830		AT2G38995	AT2G35450
AT1G65930		AT2G37870		AT3G47833	AT1G52880		AT2G39010	AT2G35490
AT1G65980		AT2G38080		AT3G47930	AT1G52890		AT2G39180	AT2G35500
AT1G66070		AT2G38380		AT3G48000	AT1G52930		AT2G39200	AT2G35800
AT1G66080		AT2G38390		AT3G48250	AT1G53090		AT2G39210	AT2G35980
AT1G66200		AT2G38530		AT3G48680	AT1G53160		AT2G39350	AT2G36000
AT1G66360		AT2G39518		AT3G48810	AT1G53163		AT2G39360	AT2G36145
AT1G66580		AT2G39540		AT3G48850	AT1G53170		AT2G39445	AT2G36230
AT1G66690		AT2G39700		AT3G49080	AT1G53180		AT2G39480	AT2G36250
AT1G66700		AT2G39780		AT3G49240	AT1G53190		AT2G39660	AT2G36390
AT1G66720		AT2G39850		AT3G49740	AT1G53200		AT2G39890	AT2G36885
AT1G66860		AT2G40113		AT3G49920	AT1G53230		AT2G40060	AT2G36990
AT1G66900		AT2G40310		AT3G50930	AT1G53690		AT2G40270	AT2G37220
AT1G67070		AT2G40370		AT3G51010	AT1G53720		AT2G40390	AT2G37240
AT1G67160		AT2G40610		AT3G51090	AT1G53910		AT2G40520	AT2G37400
AT1G67455		AT2G40995		AT3G51320	AT1G54060		AT2G40540	AT2G37500
AT1G67550		AT2G41260		AT3G51790	AT1G54140		AT2G40790	AT2G37660
AT1G67950		AT2G41280		AT3G52200	AT1G54160		AT2G40850	AT2G37690
AT1G68060		AT2G41800		AT3G52300	AT1G54230		AT2G40900	AT2G37860
AT1G68090		AT2G41810		AT3G52570	AT1G54240		AT2G40980	AT2G38025
AT1G68180		AT2G41850		AT3G52730	AT1G54250		AT2G40990	AT2G38040
AT1G68420		AT2G41997		AT3G52950	AT1G54330		AT2G41050	AT2G38060
AT1G68750		AT2G42800		AT3G53770	AT1G54440		AT2G41160	AT2G38140
AT1G68760		AT2G42840		AT3G54980	AT1G54590		AT2G41410	AT2G38270
AT1G69040		AT2G42885		AT3G55410	AT1G54760		AT2G41420	AT2G38330
AT1G69190		AT2G42930		AT3G55605	AT1G54770		AT2G41490	AT2G38550
AT1G69410		AT2G42990		AT3G56070	AT1G55050		AT2G41610	AT2G39000
AT1G69620		AT2G43050		AT3G56210	AT1G55080		AT2G41705	AT2G39080
AT1G69630		AT2G43150		AT3G56430	AT1G55110		AT2G41820	AT2G39140
AT1G69670		AT2G43480		AT3G57190	AT1G55250		AT2G41830	AT2G39470
AT1G69820		AT2G43510		AT3G57785	AT1G55390		AT2G41970	AT2G39670
AT1G69900		AT2G43520		AT3G58840	AT1G55520		AT2G42010	AT2G39730
AT1G69930		AT2G43530		AT3G59280	AT1G55530		AT2G42500	AT2G39930
AT1G69960		AT2G43535		AT3G59650	AT1G55580		AT2G43420	AT2G40100
AT1G70380		AT2G43570		AT3G59760	AT1G55600		AT2G43700	AT2G40300
AT1G70390		AT2G43580		AT3G60100	AT1G55650		AT2G43800	AT2G40490
AT1G70450		AT2G43590		AT3G60400	AT1G55700		AT2G44110	AT2G40690
AT1G70600		AT2G43620		AT3G60690	AT1G55970		AT2G44290	AT2G41040
AT1G70670		AT2G43660		AT3G60940	AT1G56010		AT2G44690	AT2G41220
AT1G70680		AT2G43670		AT3G60960	AT1G56020		AT2G44735	AT2G41680
AT1G70790		AT2G43860		AT3G61028	AT1G56110		AT2G45135	AT2G41950
AT1G70800		AT2G43870		AT3G61360	AT1G56160		AT2G45150	AT2G42130
AT1G70810		AT2G43880		AT3G61440	AT1G56170		AT2G45340	AT2G42220
AT1G70840		AT2G43890		AT3G61500	AT1G56280		AT2G45590	AT2G42530
AT1G70860		AT2G44240		AT3G61520	AT1G56290		AT2G45820	AT2G42540
AT1G70870		AT2G44250		AT3G61530	AT1G56650		AT2G45890	AT2G42750
AT1G70880		AT2G44450		AT3G62460	AT1G56660		AT2G45960	AT2G42975
AT1G70980		AT2G44560		AT3G62530	AT1G57560		AT2G46150	AT2G43030
AT1G71010		AT2G44570		AT3G62540	AT1G57820		AT2G46160	AT2G43090
AT1G71100		AT2G45110		AT3G62620	AT1G58100		AT2G46430	AT2G43100
AT1G71170		AT2G45220		AT3G62790	AT1G58110		AT2G46650	AT2G43180
AT1G71210		AT2G45310		AT3G62810	AT1G58220		AT2G46880	AT2G43560
AT1G71290		AT2G46330		AT3G62920	AT1G59453		AT2G47000	AT2G43630
AT1G71350		AT2G46740		AT3G63150	AT1G59530		AT2G47360	AT2G43710
AT1G71440		AT2G46750		AT4G00026	AT1G59540		AT2G47430	AT2G43750
AT1G71697		AT2G46930		AT4G00290	AT1G59660		AT2G47800	AT2G43945
AT1G71710		AT2G47010		AT4G00530	AT1G59750		AT2G48010	AT2G43950
AT1G71750		AT2G47030		AT4G00570	AT1G59760		AT2G48110	AT2G44040
AT1G72340		AT2G47040		AT4G00585	AT1G59810		AT2G48150	AT2G44050
AT1G72370		AT2G47050		AT4G00860	AT1G59890		AT3G01050	AT2G44530
AT1G72550		AT2G47280		AT4G01660	AT1G59930		AT3G01290	AT2G44640
AT1G72660		AT2G47540		AT4G01950	AT1G59940		AT3G01620	AT2G44650
AT1G72680		AT2G47550		AT4G02380	AT1G60040		AT3G02130	AT2G44810
AT1G72850		AT2G47670		AT4G02580	AT1G60200		AT3G02600	AT2G44870
AT1G72880		AT2G47930		AT4G02750	AT1G60220		AT3G02640	AT2G44920
AT1G72950		AT3G01070		AT4G02820	AT1G60240		AT3G02740	AT2G45290
AT1G73180		AT3G01190		AT4G02930	AT1G60250		AT3G02810	AT2G45300
AT1G73320		AT3G01240		AT4G03140	AT1G60280		AT3G02880	AT2G45350
AT1G73370		AT3G01250		AT4G03240	AT1G60340		AT3G03430	AT2G45440
AT1G73380		AT3G01270		AT4G04080	AT1G60350		AT3G03520	AT2G45770
AT1G73600		AT3G01325		AT4G04180	AT1G60360		AT3G03530	AT2G45990
AT1G74050		AT3G01326		AT4G04870	AT1G60620		AT3G03560	AT2G46100
AT1G74060		AT3G01329		AT4G05400	AT1G60700		AT3G03770	AT2G46820
AT1G74090		AT3G01700		AT4G05450	AT1G60830		AT3G03800	AT2G46910
AT1G74100		AT3G02110		AT4G08870	AT1G60880		AT3G04010	AT2G47390
AT1G74270		AT3G02885		AT4G08900	AT1G60900		AT3G04690	AT2G47400
AT1G74310		AT3G02970		AT4G09750	AT1G60920		AT3G04700	AT2G47450
AT1G74320		AT3G03220		AT4G10040	AT1G61040		AT3G04970	AT2G47730
AT1G74350		AT3G03272		AT4G11010	AT1G61100		AT3G05090	AT2G47840
AT1G74490		AT3G03640		AT4G11060	AT1G61110		AT3G05150	AT2G47910
AT1G74580		AT3G03670		AT4G11120	AT1G61140		AT3G05165	AT2G47940
AT1G74590		AT3G03826		AT4G11600	AT1G61215		AT3G05200	AT2G48070
AT1G74700		AT3G04150		AT4G11630	AT1G61320		AT3G05880	AT2G48120
AT1G74720		AT3G04170		AT4G12130	AT1G61620		AT3G05890	AT3G01060
AT1G74910		AT3G04180		AT4G12240	AT1G61660		AT3G05960	AT3G01120
AT1G74920		AT3G04190		AT4G12340	AT1G61730		AT3G06035	AT3G01180
AT1G75100		AT3G04200		AT4G12410	AT1G62300		AT3G06080	AT3G01440
AT1G75160		AT3G04290		AT4G13360	AT1G62310		AT3G06390	AT3G01480
AT1G75170		AT3G04320		AT4G13850	AT1G62360		AT3G06450	AT3G01500
AT1G75270		AT3G04545		AT4G14090	AT1G62390		AT3G06470	AT3G01510
AT1G75280		AT3G04720		AT4G14695	AT1G62700		AT3G07080	AT3G02450
AT1G75290		AT3G04903		AT4G14790	AT1G62830		AT3G07160	AT3G02620
AT1G75300		AT3G04943		AT4G14850	AT1G62975		AT3G07390	AT3G02630
AT1G75370		AT3G04945		AT4G15640	AT1G62990		AT3G07540	AT3G02660
AT1G75780		AT3G05180		AT4G15720	AT1G63020		AT3G07570	AT3G02690
AT1G75950		AT3G05460		AT4G15940	AT1G63030		AT3G07960	AT3G02730
AT1G76170		AT3G05610		AT4G15960	AT1G63100		AT3G08040	AT3G02900
AT1G76290		AT3G05620		AT4G16080	AT1G63170		AT3G08510	AT3G03630
AT1G76440		AT3G05727		AT4G16090	AT1G63210		AT3G08600	AT3G03710
AT1G76550		AT3G05730		AT4G16450	AT1G63240		AT3G08650	AT3G03890
AT1G76680		AT3G05910		AT4G16580	AT1G63470		AT3G08680	AT3G04000
AT1G76720		AT3G05930		AT4G16700	AT1G63480		AT3G08710	AT3G04260
AT1G76810		AT3G05950		AT4G16800	AT1G63490		AT3G08870	AT3G04340
AT1G76820		AT3G06360		AT4G17360	AT1G63650		AT3G08930	AT3G04550
AT1G77120		AT3G06830		AT4G17650	AT1G63720		AT3G09320	AT3G04760
AT1G77150		AT3G06985		AT4G19540	AT1G63780		AT3G09530	AT3G04790
AT1G77520		AT3G07005		AT4G20020	AT1G63820		AT3G09740	AT3G04870
AT1G77530		AT3G07010		AT4G20150	AT1G63850		AT3G09780	AT3G04890
AT1G77760		AT3G07130		AT4G20930	AT1G63910		AT3G09830	AT3G05020
AT1G77840		AT3G07320		AT4G21105	AT1G63980		AT3G09990	AT3G05350
AT1G77885		AT3G07450		AT4G21220	AT1G63990		AT3G10380	AT3G05625
AT1G77940		AT3G07470		AT4G21460	AT1G64000		AT3G10810	AT3G06350
AT1G78190		AT3G07820		AT4G21490	AT1G64105		AT3G10980	AT3G06430
AT1G78280		AT3G07830		AT4G21705	AT1G64380		AT3G11130	AT3G06730
AT1G78300		AT3G07840		AT4G22220	AT1G64490		AT3G11397	AT3G06960
AT1G78320		AT3G07850		AT4G22310	AT1G64530		AT3G11550	AT3G07430
AT1G78340		AT3G07970		AT4G22620	AT1G64570		AT3G11810	AT3G07630
AT1G78380		AT3G07990		AT4G23620	AT1G64620		AT3G11820	AT3G07670
AT1G78550		AT3G08030		AT4G23760	AT1G64625		AT3G11840	AT3G07780
AT1G78570		AT3G08770		AT4G23885	AT1G64800		AT3G12000	AT3G08010
AT1G78750		AT3G09220		AT4G23900	AT1G65280		AT3G12090	AT3G08630
AT1G78780		AT3G09540		AT4G24570	AT1G65300		AT3G12360	AT3G08640
AT1G78960		AT3G10080		AT4G25200	AT1G65330		AT3G12440	AT3G08740
AT1G79100		AT3G10185		AT4G25290	AT1G65360		AT3G12700	AT3G08920
AT1G79250		AT3G10195		AT4G25930	AT1G65440		AT3G12740	AT3G08940
AT1G79310		AT3G10450		AT4G26180	AT1G65470		AT3G13380	AT3G09050
AT1G79330		AT3G10460		AT4G26210	AT1G65620		AT3G13530	AT3G09150
AT1G79340		AT3G10710		AT4G26410	AT1G65660		AT3G13710	AT3G09210
AT1G79500		AT3G10720		AT4G26680	AT1G65910		AT3G13900	AT3G09580
AT1G79690		AT3G10740		AT4G26780	AT1G66140		AT3G14350	AT3G09650
AT1G79930		AT3G10890		AT4G26910	AT1G66170		AT3G14595	AT3G10050
AT1G80050		AT3G10900		AT4G26965	AT1G66190		AT3G14840	AT3G10060
AT1G80090		AT3G11700		AT4G26970	AT1G66230		AT3G15380	AT3G10130
AT1G80120		AT3G11825		AT4G27350	AT1G66260		AT3G15548	AT3G10230
AT1G80160		AT3G12145		AT4G27585	AT1G66350		AT3G16030	AT3G10350
AT1G80350		AT3G12240		AT4G27930	AT1G66370		AT3G16090	AT3G10420
AT1G80360		AT3G12500		AT4G27940	AT1G66380		AT3G16180	AT3G10670
AT1G80460		AT3G12610		AT4G28060	AT1G66390		AT3G16340	AT3G10690
AT1G80750		AT3G12660		AT4G28220	AT1G66470		AT3G16860	AT3G10840
AT1G80780		AT3G13390		AT4G28360	AT1G66550		AT3G16920	AT3G10940
AT1G80890		AT3G13400		AT4G28390	AT1G66560		AT3G17090	AT3G11170
AT2G01250		AT3G13433		AT4G28510	AT1G66600		AT3G17410	AT3G11630
AT2G01290		AT3G13520		AT4G28620	AT1G66660		AT3G17440	AT3G11670
AT2G01310		AT3G13560		AT4G28630	AT1G66740		AT3G17611	AT3G11980
AT2G01330		AT3G13650		AT4G29120	AT1G66810		AT3G17630	AT3G12080
AT2G01360		AT3G13662		AT4G29130	AT1G67030		AT3G17650	AT3G12345
AT2G01530		AT3G13750		AT4G29480	AT1G67040		AT3G17700	AT3G12685
AT2G01667		AT3G13790		AT4G29660	AT1G67100		AT3G17780	AT3G12780
AT2G01910		AT3G14040		AT4G30010	AT1G67180		AT3G17840	AT3G12930
AT2G02000		AT3G14220		AT4G30490	AT1G67210		AT3G18430	AT3G13070
AT2G02010		AT3G14300		AT4G30700	AT1G67220		AT3G18800	AT3G13120
AT2G02023		AT3G14310		AT4G30930	AT1G67230		AT3G18810	AT3G13180
AT2G02026		AT3G14920		AT4G31010	AT1G67260		AT3G18830	AT3G13470
AT2G02390		AT3G15356		AT4G31460	AT1G67370		AT3G19300	AT3G13800
AT2G02520		AT3G15370		AT4G31810	AT1G67580		AT3G19330	AT3G14110
AT2G02800		AT3G15720		AT4G31930	AT1G67590		AT3G19340	AT3G14390
AT2G02950		AT3G16370		AT4G32060	AT1G67630		AT3G19553	AT3G14440
AT2G03020		AT3G16530		AT4G32208	AT1G67710		AT3G19870	AT3G14530
AT2G03130		AT3G16850		AT4G32210	AT1G67856		AT3G19930	AT3G14550
AT2G03150		AT3G16895		AT4G32360	AT1G67970		AT3G19940	AT3G14930
AT2G03170		AT3G17060		AT4G32450	AT1G68030		AT3G20130	AT3G15110
AT2G03180		AT3G17155		AT4G32470	AT1G68130		AT3G20410	AT3G15190
AT2G03410		AT3G18080		AT4G32605	AT1G68150		AT3G20600	AT3G15360
AT2G03430		AT3G18490		AT4G33010	AT1G68160		AT3G20610	AT3G15520
AT2G03560		AT3G19020		AT4G33140	AT1G68190		AT3G20920	AT3G15690
AT2G03570		AT3G19230		AT4G33495	AT1G68200		AT3G21180	AT3G15840
AT2G03610		AT3G19390		AT4G33920	AT1G68210		AT3G21250	AT3G15850
AT2G03680		AT3G19620		AT4G34030	AT1G68240		AT3G21410	AT3G15900
AT2G03730		AT3G20370		AT4G34310	AT1G68320		AT3G21620	AT3G16000
AT2G03800		AT3G20500		AT4G34570	AT1G68360		AT3G21630	AT3G16140
AT2G03870		AT3G20570		AT4G34700	AT1G68450		AT3G21640	AT3G16250
AT2G03930		AT3G20580		AT4G35260	AT1G68480		AT3G21930	AT3G16290
AT2G04370		AT3G20820		AT4G35460	AT1G68510		AT3G22053	AT3G16950
AT2G04390		AT3G20850		AT4G35490	AT1G68520		AT3G22180	AT3G17040
AT2G04440		AT3G20865		AT4G35650	AT1G68550		AT3G22183	AT3G17170
AT2G04450		AT3G20993		AT4G35720	AT1G68640		AT3G22231	AT3G17810
AT2G04920		AT3G20997		AT4G35850	AT1G68670		AT3G22942	AT3G17830
AT2G05050		AT3G21351		AT4G36400	AT1G68790		AT3G23750	AT3G17930
AT2G05060		AT3G21770		AT4G36420	AT1G68800		AT3G24240	AT3G17970
AT2G05140		AT3G21980		AT4G36680	AT1G68810		AT3G24300	AT3G18270
AT2G05220		AT3G22060		AT4G37480	AT1G68840		AT3G24540	AT3G18390
AT2G05260		AT3G22070		AT4G37660	AT1G68880		AT3G24550	AT3G18420
AT2G05360		AT3G22570		AT4G37830	AT1G68910		AT3G24620	AT3G18680
AT2G05370		AT3G22640		AT4G37910	AT1G68920		AT3G24660	AT3G18870
AT2G05430		AT3G22800		AT4G37930	AT1G69010		AT3G25070	AT3G18890
AT2G05830		AT3G22820		AT4G38150	AT1G69070		AT3G25130	AT3G19160
AT2G05910		AT3G23165		AT4G38825	AT1G69120		AT3G25290	AT3G19180
AT2G05915		AT3G23167		AT4G39300	AT1G69160		AT3G25500	AT3G19480
AT2G06570		AT3G23715		AT4G39660	AT1G69170		AT3G25510	AT3G19490
AT2G06906		AT3G23727		AT4G39690	AT1G69180		AT3G25610	AT3G19680
AT2G07120		AT3G23730		AT4G39740	AT1G69240		AT3G26090	AT3G19720
AT2G07140		AT3G23770		AT4G39880	AT1G69250		AT3G26290	AT3G19810
AT2G07200		AT3G24065		AT4G39952	AT1G69260		AT3G26490	AT3G19830
AT2G07310		AT3G24130		AT5G02050	AT1G69280		AT3G26670	AT3G20230
AT2G07440		AT3G24225		AT5G02130	AT1G69310		AT3G26700	AT3G20320
AT2G07505		AT3G24230		AT5G02740	AT1G69325		AT3G26935	AT3G20330
AT2G07714		AT3G24480		AT5G03290	AT1G69360		AT3G27390	AT3G20390
AT2G07725		AT3G24508		AT5G03455	AT1G69490		AT3G28007	AT3G20680
AT2G07772		AT3G24510		AT5G03770	AT1G69540		AT3G28040	AT3G21055
AT2G07820		AT3G24513		AT5G03830	AT1G69560		AT3G28050	AT3G21110
AT2G09388		AT3G24670		AT5G03905	AT1G69570		AT3G28070	AT3G21140
AT2G09840		AT3G24770		AT5G04130	AT1G69600		AT3G28180	AT3G21200
AT2G09990		AT3G25050		AT5G04750	AT1G69690		AT3G28290	AT3G21580
AT2G11623		AT3G25165		AT5G04895	AT1G69770		AT3G28300	AT3G22960
AT2G12462		AT3G25170		AT5G05113	AT1G69780		AT3G28380	AT3G23070
AT2G13272		AT3G25265		AT5G05370	AT1G69810		AT3G28415	AT3G23400
AT2G13273		AT3G25670		AT5G05520	AT1G70000		AT3G28420	AT3G23700
AT2G13540		AT3G25700		AT5G05990	AT1G70060		AT3G28450	AT3G23710
AT2G13770		AT3G25905		AT5G06210	AT1G70210		AT3G28860	AT3G23790
AT2G14110		AT3G26110		AT5G06400	AT1G70510		AT3G28899	AT3G23940
AT2G14120		AT3G26380		AT5G06410	AT1G70620		AT3G29270	AT3G24190
AT2G14680		AT3G26610		AT5G06540	AT1G70920		AT3G29810	AT3G24430
AT2G14800		AT3G26860		AT5G06580	AT1G71030		AT3G30769	AT3G24506
AT2G14820		AT3G26880		AT5G06620	AT1G71080		AT3G42640	AT3G24590
AT2G14920		AT3G26960		AT5G06810	AT1G71130		AT3G42880	AT3G25150
AT2G15360		AT3G27400		AT5G07330	AT1G71200		AT3G43430	AT3G25480
AT2G15560		AT3G27416		AT5G07440	AT1G71280		AT3G44150	AT3G25660
AT2G15670		AT3G27425		AT5G08040	AT1G71430		AT3G44230	AT3G25680
AT2G15710		AT3G27503		AT5G08060	AT1G71450		AT3G45040	AT3G25690
AT2G15790		AT3G27680		AT5G08270	AT1G71520		AT3G45060	AT3G25760
AT2G16040		AT3G27831		AT5G08300	AT1G71692		AT3G45190	AT3G25770
AT2G16060		AT3G27835		AT5G08490	AT1G71930		AT3G45390	AT3G25860
AT2G16225		AT3G27950		AT5G08530	AT1G72010		AT3G45600	AT3G25920
AT2G16370		AT3G27980		AT5G08670	AT1G72050		AT3G45650	AT3G26060
AT2G16380		AT3G28200		AT5G08680	AT1G72080		AT3G45700	AT3G26070
AT2G16490		AT3G28550		AT5G08690	AT1G72210		AT3G45780	AT3G26080
AT2G16600		AT3G28750		AT5G08710	AT1G72220		AT3G45870	AT3G26570
AT2G16700		AT3G28780		AT5G09300	AT1G72350		AT3G45910	AT3G26580
AT2G16790		AT3G28790		AT5G09420	AT1G72360		AT3G46060	AT3G26650
AT2G17036		AT3G28830		AT5G09450	AT1G72390		AT3G46270	AT3G26710
AT2G17200		AT3G28980		AT5G09470	AT1G72440		AT3G46280	AT3G26740
AT2G17280		AT3G29030		AT5G09590	AT1G72450		AT3G46290	AT3G26840
AT2G17290		AT3G29152		AT5G09600	AT1G72570		AT3G46330	AT3G26900
AT2G17340		AT3G30383		AT5G09770	AT1G72650		AT3G46340	AT3G27110
AT2G17360		AT3G30540		AT5G09840	AT1G72740		AT3G46370	AT3G27160
AT2G17640		AT3G32980		AT5G09950	AT1G72830		AT3G46400	AT3G27690
AT2G17690		AT3G42160		AT5G10860	AT1G72980		AT3G46550	AT3G27740
AT2G17700		AT3G42473		AT5G11630	AT1G73030		AT3G46800	AT3G27750
AT2G17840		AT3G42565		AT5G11690	AT1G73100		AT3G46900	AT3G27830
AT2G17990		AT3G42950		AT5G11770	AT1G73150		AT3G47200	AT3G27840
AT2G18000		AT3G43083		AT5G12100	AT1G73230		AT3G47210	AT3G27850
AT2G18020		AT3G43270		AT5G12290	AT1G73360		AT3G47480	AT3G27925
AT2G18110		AT3G43505		AT5G13230	AT1G73410		AT3G47570	AT3G28460
AT2G18170		AT3G43670		AT5G13430	AT1G73440		AT3G47730	AT3G28760
AT2G18230		AT3G43860		AT5G13440	AT1G73690		AT3G47740	AT3G29185
AT2G18250		AT3G44100		AT5G13450	AT1G73730		AT3G47760	AT3G29240
AT2G18290		AT3G44140		AT5G13490	AT1G73790		AT3G47770	AT3G29320
AT2G18390		AT3G45010		AT5G13610	AT1G73830		AT3G47780	AT3G29430
AT2G18700		AT3G45093		AT5G14105	AT1G73870		AT3G47790	AT3G32040
AT2G18720		AT3G45160		AT5G14290	AT1G73875		AT3G47950	AT3G32930
AT2G18780		AT3G45252		AT5G14300	AT1G73910		AT3G47960	AT3G43520
AT2G19310		AT3G45310		AT5G14580	AT1G74080		AT3G47990	AT3G43540
AT2G19420		AT3G45940		AT5G14770	AT1G74220		AT3G48040	AT3G44620
AT2G19450		AT3G45970		AT5G14780	AT1G74250		AT3G48740	AT3G44720
AT2G19470		AT3G46120		AT5G14820	AT1G74430		AT3G48760	AT3G44880
AT2G19570		AT3G47295		AT5G15090	AT1G74480		AT3G49550	AT3G44890
AT2G19620		AT3G47400		AT5G15220	AT1G74500		AT3G49670	AT3G45140
AT2G19720		AT3G47540		AT5G15340	AT1G74650		AT3G50230	AT3G45890
AT2G19730		AT3G47800		AT5G15640	AT1G74840		AT3G50450	AT3G46740
AT2G19740		AT3G48205		AT5G15810	AT1G74860		AT3G50480	AT3G46780
AT2G19760		AT3G48208		AT5G15910	AT1G74870		AT3G50810	AT3G46790
AT2G19800		AT3G48209		AT5G15980	AT1G74890		AT3G50830	AT3G47060
AT2G19900		AT3G48231		AT5G16200	AT1G74930		AT3G51370	AT3G47070
AT2G19910		AT3G48340		AT5G16930	AT1G74950		AT3G51480	AT3G47470
AT2G19920		AT3G48460		AT5G18050	AT1G75150		AT3G51520	AT3G47520
AT2G19930		AT3G48580		AT5G18080	AT1G75230		AT3G51550	AT3G47590
AT2G20160		AT3G48950		AT5G18170	AT1G75240		AT3G51670	AT3G47650
AT2G20340		AT3G49110		AT5G18390	AT1G75250		AT3G51740	AT3G47860
AT2G20440		AT3G49120		AT5G18790	AT1G75310		AT3G51850	AT3G48110
AT2G20450		AT3G49220		AT5G18800	AT1G75340		AT3G51970	AT3G48420
AT2G20560		AT3G49300		AT5G19020	AT1G75390		AT3G52310	AT3G48560
AT2G20625		AT3G49305		AT5G19830	AT1G75410		AT3G52400	AT3G48730
AT2G20630		AT3G49330		AT5G20080	AT1G75430		AT3G52470	AT3G48870
AT2G20720		AT3G49960		AT5G20090	AT1G75490		AT3G52940	AT3G49170
AT2G20830		AT3G50400		AT5G20180	AT1G75510		AT3G53210	AT3G49560
AT2G20900		AT3G50990		AT5G22350	AT1G75520		AT3G53294	AT3G49680
AT2G20921		AT3G51350		AT5G23140	AT1G75530		AT3G53380	AT3G50685
AT2G21010		AT3G51590		AT5G23200	AT1G75540		AT3G53420	AT3G50820
AT2G21040		AT3G51600		AT5G23250	AT1G75560		AT3G53480	AT3G51140
AT2G21130		AT3G51730		AT5G23300	AT1G75600		AT3G53550	AT3G51510
AT2G21250		AT3G52500		AT5G24165	AT1G75660		AT3G53590	AT3G51820
AT2G21260		AT3G52600		AT5G24593	AT1G76110		AT3G53960	AT3G51870
AT2G21510		AT3G52810		AT5G25450	AT1G76310		AT3G54030	AT3G52150
AT2G21520		AT3G52820		AT5G25940	AT1G76380		AT3G54140	AT3G52155
AT2G21540		AT3G52840		AT5G26780	AT1G76500		AT3G54200	AT3G52170
AT2G22060		AT3G53050		AT5G26800	AT1G76580		AT3G54290	AT3G52180
AT2G22240		AT3G53070		AT5G26860	AT1G76600		AT3G54700	AT3G52230
AT2G22370		AT3G53080		AT5G27395	AT1G76710		AT3G54730	AT3G52380
AT2G22570		AT3G53100		AT5G27540	AT1G76880		AT3G54820	AT3G52420
AT2G22640		AT3G53190		AT5G27660	AT1G76890		AT3G55150	AT3G52720
AT2G23070		AT3G53980		AT5G27760	AT1G77080		AT3G55320	AT3G52750
AT2G23170		AT3G54400		AT5G27780	AT1G77180		AT3G55390	AT3G52960
AT2G23321		AT3G54420		AT5G27820	AT1G77200		AT3G55530	AT3G53130
AT2G23420		AT3G54580		AT5G28460	AT1G77250		AT3G55550	AT3G53170
AT2G23510		AT3G54590		AT5G32470	AT1G77300		AT3G55740	AT3G53460
AT2G23580		AT3G54920		AT5G33406	AT1G77310		AT3G55940	AT3G53470
AT2G23610		AT3G55140		AT5G35760	AT1G77320		AT3G55950	AT3G53560
AT2G23690		AT3G55252		AT5G36950	AT1G77390		AT3G56050	AT3G53580
AT2G23910		AT3G55260		AT5G37510	AT1G77570		AT3G56100	AT3G53700
AT2G23930		AT3G55430		AT5G37590	AT1G77620		AT3G56370	AT3G53900
AT2G23970		AT3G55500		AT5G38710	AT1G77770		AT3G56620	AT3G53920
AT2G23985		AT3G55672		AT5G39600	AT1G77800		AT3G57530	AT3G54050
AT2G24080		AT3G55680		AT5G39710	AT1G77850		AT3G57830	AT3G54090
AT2G24190		AT3G56060		AT5G39800	AT1G77920		AT3G58100	AT3G54210
AT2G24200		AT3G56310		AT5G39840	AT1G77950		AT3G58690	AT3G54640
AT2G24300		AT3G57240		AT5G39900	AT1G77980		AT3G58760	AT3G54660
AT2G24320		AT3G57260		AT5G39960	AT1G78080		AT3G58880	AT3G54890
AT2G24410		AT3G57270		AT5G40080	AT1G78310		AT3G59090	AT3G54900
AT2G24870		AT3G57510		AT5G40280	AT1G78420		AT3G59110	AT3G55010
AT2G25010		AT3G57690		AT5G40382	AT1G78430		AT3G59350	AT3G55030
AT2G25090		AT3G57790		AT5G40650	AT1G78650		AT3G59360	AT3G55040
AT2G25150		AT3G57840		AT5G40660	AT1G78770		AT3G59420	AT3G55250
AT2G25355		AT3G59010		AT5G40770	AT1G78815		AT3G59740	AT3G55330
AT2G25500		AT3G59455		AT5G40810	AT1G79000		AT3G60330	AT3G55400
AT2G25560		AT3G59510		AT5G40930	AT1G79020		AT3G60700	AT3G55760
AT2G25670		AT3G59850		AT5G41480	AT1G79070		AT3G60900	AT3G55800
AT2G25700		AT3G59930		AT5G41685	AT1G79110		AT3G60970	AT3G56010
AT2G25760		AT3G60130		AT5G41970	AT1G79150		AT3G61050	AT3G56090
AT2G26040		AT3G60570		AT5G42150	AT1G79180		AT3G61260	AT3G56130
AT2G26120		AT3G60730		AT5G43430	AT1G79430		AT3G61430	AT3G56140
AT2G26200		AT3G61172		AT5G43970	AT1G79580		AT3G61560	AT3G56160
AT2G26420		AT3G61175		AT5G44060	AT1G79700		AT3G62150	AT3G56330
AT2G26560		AT3G61177		AT5G44140	AT1G79730		AT3G62640	AT3G56360
AT2G26810		AT3G61182		AT5G44710	AT1G79840		AT3G62690	AT3G56650
AT2G26970		AT3G61490		AT5G44730	AT1G79880		AT3G62860	AT3G56690
AT2G26980		AT3G61640		AT5G45590	AT1G80000		AT3G63080	AT3G56710
AT2G27150		AT3G61820		AT5G45700	AT1G80070		AT3G63260	AT3G56910
AT2G27200		AT3G62020		AT5G46160	AT1G80370		AT3G63300	AT3G56940
AT2G27530		AT3G62110		AT5G46180	AT1G80400		AT3G63380	AT3G57050
AT2G27535		AT3G62170		AT5G46460	AT1G80420		AT3G63420	AT3G57180
AT2G27600		AT3G62180		AT5G46800	AT1G80580		AT4G00340	AT3G57280
AT2G27610		AT3G62280		AT5G46920	AT1G80590		AT4G00350	AT3G57430
AT2G27670		AT3G62680		AT5G47030	AT1G80650		AT4G00430	AT3G57560
AT2G27700		AT3G62710		AT5G47320	AT1G80680		AT4G00500	AT3G57610
AT2G27710		AT3G62820		AT5G47570	AT1G80740		AT4G00680	AT3G58010
AT2G27760		AT3G63470		AT5G47630	AT1G80790		AT4G00710	AT3G58140
AT2G27860		AT4G00165		AT5G47890	AT1G80810		AT4G00970	AT3G58610
AT2G27960		AT4G00190		AT5G48030	AT1G80840		AT4G01410	AT3G58830
AT2G28020		AT4G00230		AT5G48330	AT1G80850		AT4G01430	AT3G58990
AT2G28085		AT4G00872		AT5G48970	AT1G80930		AT4G01440	AT3G59400
AT2G28210		AT4G01328		AT5G49210	AT2G01060		AT4G01450	AT3G59780
AT2G28230		AT4G01610		AT5G49555	AT2G01100		AT4G02010	AT3G59840
AT2G28380		AT4G01630		AT5G49840	AT2G01190		AT4G02050	AT3G59870
AT2G28401		AT4G01700		AT5G50110	AT2G01280		AT4G02080	AT3G59890
AT2G28755		AT4G01890		AT5G50370	AT2G01500		AT4G02410	AT3G59980
AT2G28940		AT4G02250		AT5G50810	AT2G01570		AT4G02600	AT3G60370
AT2G29340		AT4G02270		AT5G50850	AT2G01650		AT4G02630	AT3G60620
AT2G29360		AT4G02290		AT5G51040	AT2G01760		AT4G02900	AT3G60750
AT2G29400		AT4G02300		AT5G51080	AT2G01810		AT4G03230	AT3G60880
AT2G29420		AT4G02320		AT5G51220	AT2G01930		AT4G03290	AT3G61080
AT2G29440		AT4G02330		AT5G51440	AT2G01940		AT4G03330	AT3G61470
AT2G29450		AT4G02360		AT5G51540	AT2G02060		AT4G03390	AT3G61770
AT2G29452		AT4G02370		AT5G51740	AT2G02070		AT4G03550	AT3G61870
AT2G29460		AT4G03210		AT5G52630	AT2G02160		AT4G03820	AT3G62030
AT2G29470		AT4G03930		AT5G52840	AT2G02450		AT4G03950	AT3G62410
AT2G29480		AT4G03945		AT5G52940	AT2G02470		AT4G04490	AT3G62910
AT2G29490		AT4G04460		AT5G53070	AT2G02540		AT4G04500	AT3G63140
AT2G29500		AT4G06744		AT5G53140	AT2G02570		AT4G04540	AT3G63160
AT2G29560		AT4G08025		AT5G53240	AT2G02820		AT4G04710	AT3G63170
AT2G30105		AT4G08370		AT5G53350	AT2G03060		AT4G04720	AT3G63190
AT2G30140		AT4G08380		AT5G53650	AT2G03340		AT4G04980	AT3G63370
AT2G30766		AT4G08400		AT5G54100	AT2G03470		AT4G05110	AT3G63410
AT2G30860		AT4G08410		AT5G54580	AT2G03500		AT4G05120	AT3G63490
AT2G30870		AT4G08685		AT5G55070	AT2G03710		AT4G08290	AT3G63540
AT2G31030		AT4G08770		AT5G55140	AT2G04038		AT4G08300	AT4G00030
AT2G31035		AT4G08780		AT5G55200	AT2G04630		AT4G08330	AT4G00370
AT2G31100		AT4G08950		AT5G55440	AT2G04880		AT4G08620	AT4G00490
AT2G31200		AT4G09030		AT5G55610	AT2G04890		AT4G08700	AT4G00620
AT2G31390		AT4G09090		AT5G56090	AT2G05120		AT4G08850	AT4G00690
AT2G31570		AT4G09153		AT5G56470	AT2G05900		AT4G09170	AT4G01037
AT2G31610		AT4G09464		AT5G56940	AT2G06020		AT4G10090	AT4G01050
AT2G31680		AT4G09465		AT5G57300	AT2G06200		AT4G10160	AT4G01150
AT2G31870		AT4G09466		AT5G57490	AT2G06210		AT4G10310	AT4G01310
AT2G31985		AT4G09467		AT5G57590	AT2G06510		AT4G10380	AT4G01690
AT2G32020		AT4G09600		AT5G57785	AT2G06990		AT4G10730	AT4G01800
AT2G32060		AT4G09610		AT5G57815	AT2G07280		AT4G10770	AT4G01883
AT2G32120		AT4G09740		AT5G58270	AT2G07690		AT4G11460	AT4G01900
AT2G32160		AT4G09795		AT5G59613	AT2G11570		AT4G11470	AT4G01935
AT2G32220		AT4G09984		AT5G60335	AT2G13370		AT4G11480	AT4G01940
AT2G32340		AT4G10115		AT5G60730	AT2G13570		AT4G11490	AT4G02510
AT2G32520		AT4G10457		AT5G60870	AT2G13640		AT4G11530	AT4G02530
AT2G32645		AT4G10540		AT5G60960	AT2G13760		AT4G11655	AT4G02725
AT2G32880		AT4G10595		AT5G61030	AT2G13960		AT4G11730	AT4G02770
AT2G32960		AT4G10603		AT5G61220	AT2G14210		AT4G11850	AT4G02780
AT2G33070		AT4G10767		AT5G61310	AT2G14285		AT4G11900	AT4G02990
AT2G33190		AT4G10960		AT5G61370	AT2G14760		AT4G12420	AT4G03205
AT2G33240		AT4G11050		AT5G62050	AT2G14830		AT4G12730	AT4G03280
AT2G33380		AT4G11180		AT5G62530	AT2G15110		AT4G12980	AT4G03520
AT2G33385		AT4G11190		AT5G63400	AT2G15180		AT4G13160	AT4G04020
AT2G34040		AT4G11210		AT5G63510	AT2G15270		AT4G13240	AT4G04350
AT2G34160		AT4G11290		AT5G63620	AT2G15400		AT4G13510	AT4G04640
AT2G34270		AT4G11310		AT5G64210	AT2G15430		AT4G13800	AT4G04770
AT2G34400		AT4G11393		AT5G64650	AT2G15530		AT4G14240	AT4G04850
AT2G34470		AT4G11485		AT5G64670	AT2G15580		AT4G15080	AT4G04930
AT2G34480		AT4G11650		AT5G64950	AT2G15590		AT4G15290	AT4G05180
AT2G34560		AT4G11760		AT5G65165	AT2G15660		AT4G15430	AT4G05390
AT2G34770		AT4G12480		AT5G65560	AT2G15740		AT4G15630	AT4G09010
AT2G34850		AT4G12510		AT5G65720	AT2G16210		AT4G15780	AT4G09020
AT2G34970		AT4G12520		AT5G65750	AT2G16270		AT4G16040	AT4G09040
AT2G35020		AT4G12530		AT5G66760	AT2G16390		AT4G16370	AT4G09350
AT2G35080		AT4G12545		AT5G66860	AT2G16400		AT4G16590	AT4G09620
AT2G35280		AT4G12550		AT5G67490	AT2G16440		AT4G16600	AT4G09650
AT2G35580		AT4G12825		AT5G67500	AT2G16485		AT4G17245	AT4G09730
AT2G35680		AT4G12870		AT5G67590	AT2G16720		AT4G17280	AT4G10000
AT2G35730		AT4G12880		ATMG00010	AT2G16770		AT4G17615	AT4G10300
AT2G35810		AT4G12890		ATMG00030	AT2G16780		AT4G17910	AT4G10340
AT2G35820		AT4G12900		ATMG00040	AT2G16860		AT4G17920	AT4G10750
AT2G35830		AT4G12910		ATMG00050	AT2G16910		AT4G18060	AT4G11175
AT2G35930		AT4G12950		ATMG00060	AT2G17040		AT4G18190	AT4G11960
AT2G35990		AT4G12960		ATMG00070	AT2G17110		AT4G18195	AT4G11980
AT2G36030		AT4G12970		ATMG00080	AT2G17150		AT4G18197	AT4G12060
AT2G36060		AT4G13075		ATMG00090	AT2G17250		AT4G18210	AT4G12800
AT2G36130		AT4G13080		ATMG00110	AT2G17410		AT4G18250	AT4G12830
AT2G36160		AT4G13090		ATMG00120	AT2G17560		AT4G18290	AT4G13050
AT2G36200		AT4G13095		ATMG00130	AT2G17770		AT4G18395	AT4G13150
AT2G36310		AT4G13210		ATMG00140	AT2G17787		AT4G18640	AT4G13200
AT2G36460		AT4G13235		ATMG00150	AT2G17900		AT4G18760	AT4G13220
AT2G36530		AT4G13261		ATMG00160	AT2G17950		AT4G18910	AT4G13430
AT2G36620		AT4G13263		ATMG00170	AT2G18050		AT4G19030	AT4G13500
AT2G36640		AT4G13340		ATMG00180	AT2G18060		AT4G19450	AT4G13550
AT2G36880		AT4G13390		ATMG00200	AT2G18090		AT4G19930	AT4G13590
AT2G36916		AT4G13700		ATMG00210	AT2G18160		AT4G20100	AT4G13670
AT2G37040		AT4G13710		ATMG00220	AT2G18220		AT4G20270	AT4G14070
AT2G37190		AT4G13760		ATMG00240	AT2G18300		AT4G20390	AT4G14210
AT2G37210		AT4G13955		ATMG00260	AT2G18328		AT4G20410	AT4G14510
AT2G37270		AT4G13968		ATMG00270	AT2G18350		AT4G20450	AT4G14605
AT2G37310		AT4G14130		ATMG00280	AT2G18380		AT4G20790	AT4G14680
AT2G37420		AT4G14301		ATMG00285	AT2G18510		AT4G20840	AT4G14820
AT2G37760		AT4G14785		ATMG00290	AT2G18550		AT4G20940	AT4G14870
AT2G37790		AT4G14815		ATMG00300	AT2G18760		AT4G21120	AT4G14890
AT2G38130		AT4G14940		ATMG00310	AT2G18790		AT4G21230	AT4G15110
AT2G38230		AT4G15160		ATMG00320	AT2G18810		AT4G21380	AT4G15510
AT2G38255		AT4G15210		ATMG00370	AT2G18850		AT4G21390	AT4G15560
AT2G38430		AT4G15733		ATMG00400	AT2G19260		AT4G21400	AT4G16060
AT2G38640		AT4G15735		ATMG00410	AT2G19320		AT4G21410	AT4G16155
AT2G38680		AT4G15750		ATMG00430	AT2G19385		AT4G21680	AT4G16390
AT2G38710		AT4G15800		ATMG00440	AT2G19390		AT4G22120	AT4G17040
AT2G38720		AT4G15980		ATMG00450	AT2G19510		AT4G22130	AT4G17090
AT2G38730		AT4G16120		ATMG00470	AT2G19520		AT4G22270	AT4G17300
AT2G38740		AT4G16165		ATMG00480	AT2G19540		AT4G22290	AT4G17560
AT2G39030		AT4G16220		ATMG00490	AT2G19810		AT4G22300	AT4G17600
AT2G39390		AT4G16230		ATMG00500	AT2G19820		AT4G22340	AT4G17740
AT2G39410		AT4G16260		ATMG00510	AT2G20100		AT4G22430	AT4G18240
AT2G39415		AT4G16500		ATMG00513	AT2G20110		AT4G22730	AT4G18370
AT2G39420		AT4G16563		ATMG00516	AT2G20180		AT4G23060	AT4G18440
AT2G39440		AT4G17030		ATMG00520	AT2G20280		AT4G23150	AT4G18480
AT2G39460		AT4G17050		ATMG00530	AT2G20330		AT4G23160	AT4G18520
AT2G39590		AT4G17505		ATMG00540	AT2G20350		AT4G23180	AT4G18750
AT2G39620		AT4G17713		ATMG00550	AT2G20400		AT4G23190	AT4G18810
AT2G39770		AT4G17718		ATMG00560	AT2G20495		AT4G23200	AT4G19100
AT2G39820		AT4G18180		ATMG00570	AT2G20620		AT4G23220	AT4G19170
AT2G39840		AT4G18510		ATMG00580	AT2G20670		AT4G23230	AT4G19390
AT2G39980		AT4G18670		ATMG00590	AT2G20880		AT4G23250	AT4G19710
AT2G40010		AT4G18823		ATMG00600	AT2G20960		AT4G23260	AT4G20030
AT2G40070		AT4G18970		ATMG00610	AT2G20980		AT4G23270	AT4G20130
AT2G40230		AT4G18990		ATMG00620	AT2G21060		AT4G23290	AT4G20210
AT2G40233		AT4G19035		ATMG00630	AT2G21150		AT4G23300	AT4G20360
AT2G40290		AT4G19038		ATMG00640	AT2G21230		AT4G23310	AT4G20850
AT2G40410		AT4G19410		ATMG00650	AT2G21235		AT4G23400	AT4G20960
AT2G40510		AT4G19420		ATMG00660	AT2G21240		AT4G23410	AT4G21210
AT2G40590		AT4G19810		ATMG00665	AT2G21320		AT4G23460	AT4G21280
AT2G40660		AT4G19820		ATMG00670	AT2G21440		AT4G23470	AT4G21445
AT2G40840		AT4G19905		ATMG00680	AT2G21450		AT4G23610	AT4G21860
AT2G41080		AT4G20430		ATMG00690	AT2G21500		AT4G23630	AT4G21990
AT2G41090		AT4G20830		ATMG00710	AT2G21650		AT4G23700	AT4G22240
AT2G41110		AT4G21590		ATMG00720	AT2G21660		AT4G23720	AT4G22890
AT2G41140		AT4G21600		ATMG00730	AT2G21780		AT4G23990	AT4G22930
AT2G41430		AT4G21620		ATMG00740	AT2G21900		AT4G24000	AT4G23100
AT2G41530		AT4G21630		ATMG00750	AT2G22140		AT4G24250	AT4G23890
AT2G41740		AT4G21650		ATMG00760	AT2G22200		AT4G24260	AT4G23940
AT2G41840		AT4G21960		ATMG00770	AT2G22260		AT4G24290	AT4G24090
AT2G41880		AT4G22010		ATMG00810	AT2G22430		AT4G24630	AT4G24280
AT2G42090		AT4G22080		ATMG00820	AT2G22490		AT4G24990	AT4G24460
AT2G42230		AT4G22090		ATMG00830	AT2G22540		AT4G25220	AT4G24620
AT2G42460		AT4G22105		ATMG00840	AT2G22630		AT4G25240	AT4G24750
AT2G42600		AT4G22115		ATMG00850	AT2G22720		AT4G25390	AT4G24770
AT2G42740		AT4G22210		ATMG00860	AT2G22740		AT4G25960	AT4G24830
AT2G42910		AT4G22212		ATMG00870	AT2G22750		AT4G26090	AT4G24930
AT2G43190		AT4G22214		ATMG00880	AT2G22760		AT4G26540	AT4G25050
AT2G43230		AT4G22217		ATMG00890	AT2G22770		AT4G26590	AT4G25080
AT2G43255		AT4G22230		ATMG00900	AT2G22800		AT4G26690	AT4G25100
AT2G43450		AT4G22235		ATMG00910	AT2G22840		AT4G26770	AT4G25130
AT2G43460		AT4G22460		ATMG00920	AT2G22850		AT4G27120	AT4G25270
AT2G43465		AT4G22520		ATMG00940	AT2G22880		AT4G27270	AT4G25370
AT2G43730		AT4G22610		ATMG00960	AT2G23290		AT4G27290	AT4G25450
AT2G43745		AT4G22640		ATMG00970	AT2G23320		AT4G27300	AT4G25650
AT2G43760		AT4G23170		ATMG00980	AT2G23340		AT4G27370	AT4G25910
AT2G43790		AT4G23500		ATMG00990	AT2G23380		AT4G27420	AT4G26300
AT2G43871		AT4G23560		ATMG01000	AT2G23430		AT4G27520	AT4G26500
AT2G43910		AT4G23690		ATMG01010	AT2G23660		AT4G27580	AT4G26530
AT2G43920		AT4G23820		ATMG01020	AT2G23700		AT4G27730	AT4G26555
AT2G43960		AT4G24340		ATMG01030	AT2G23760		AT4G27970	AT4G26670
AT2G43980		AT4G24350		ATMG01040	AT2G24030		AT4G28040	AT4G26900
AT2G44070		AT4G24640		ATMG01050	AT2G24260		AT4G28090	AT4G27070
AT2G44090		AT4G24780		ATMG01060	AT2G24430		AT4G28370	AT4G27390
AT2G44100		AT4G24890		ATMG01080	AT2G24490		AT4G28400	AT4G27440
AT2G44120		AT4G24973		ATMG01090	AT2G24540		AT4G28490	AT4G27600
AT2G44160		AT4G25000		ATMG01100	AT2G24550		AT4G28540	AT4G27700
AT2G44180		AT4G25250		ATMG01110	AT2G24570		AT4G28600	AT4G27800
AT2G44580		AT4G25260		ATMG01120	AT2G24590		AT4G28650	AT4G27990
AT2G44970		AT4G25790		ATMG01130	AT2G24650		AT4G28670	AT4G28025
AT2G45240		AT4G25810		ATMG01140	AT2G24680		AT4G28700	AT4G28030
AT2G45360		AT4G25820		ATMG01150	AT2G24690		AT4G28890	AT4G28210
AT2G45710		AT4G25900		ATMG01170	AT2G24696		AT4G28950	AT4G28590
AT2G45730		AT4G26010		ATMG01180	AT2G24740		AT4G29050	AT4G28660
AT2G46140		AT4G26320		ATMG01190	AT2G24790		AT4G29150	AT4G28730
AT2G46290		AT4G26790		ATMG01200	AT2G24830		AT4G29200	AT4G28740
AT2G46370		AT4G27110		ATMG01210	AT2G24840		AT4G29870	AT4G28750
AT2G46480		AT4G28100		ATMG01220	AT2G24970		AT4G29900	AT4G29060
AT2G46567		AT4G28160		ATMG01230	AT2G25000		AT4G29960	AT4G29590
AT2G46690		AT4G28250		ATMG01240	AT2G25120		AT4G30110	AT4G29670
AT2G46860		AT4G28380		ATMG01250	AT2G25170		AT4G30190	AT4G29840
AT2G47140		AT4G28560		ATMG01260	AT2G25180		AT4G30430	AT4G30580
AT2G47570		AT4G28780		ATMG01270	AT2G25230		AT4G30520	AT4G30620
AT2G47610		AT4G28850		ATMG01275	AT2G25640		AT4G31100	AT4G30690
AT2G47710		AT4G28940		ATMG01280	AT2G25650		AT4G31110	AT4G30720
AT2G47780		AT4G29033		ATMG01290	AT2G25820		AT4G31130	AT4G30910
AT2G47870		AT4G29035		ATMG01300	AT2G25900		AT4G31140	AT4G30920
AT2G47970		AT4G29240		ATMG01310	AT2G25920		AT4G31540	AT4G30950
AT3G01090		AT4G29270		ATMG01320	AT2G25930		AT4G31750	AT4G31210
AT3G01420		AT4G29273		ATMG01330	AT2G25970		AT4G31820	AT4G31390
AT3G01450		AT4G29280		ATMG01350	AT2G26000		AT4G32300	AT4G31530
AT3G01590		AT4G29283		ATMG01360	AT2G26150		AT4G33000	AT4G31990
AT3G01640		AT4G29285		ATMG01370	AT2G26320		AT4G33430	AT4G32590
AT3G01780		AT4G29290		ATMG01400	AT2G26410		AT4G33565	AT4G33460
AT3G02070		AT4G29300		ATMG01410	AT2G26460		AT4G33700	AT4G33500
AT3G02080		AT4G29305			AT2G26530		AT4G34230	AT4G33510
AT3G02270		AT4G29470			AT2G26580		AT4G34500	AT4G33580
AT3G02493		AT4G29680			AT2G26920		AT4G34520	AT4G33680
AT3G02530		AT4G29690			AT2G26940		AT4G34580	AT4G34240
AT3G02560		AT4G29700			AT2G26950		AT4G35020	AT4G34350
AT3G02570		AT4G30020			AT2G26960		AT4G35100	AT4G35130
AT3G02770		AT4G30064			AT2G26990		AT4G35230	AT4G35600
AT3G02800		AT4G30067			AT2G27040		AT4G35470	AT4G36150
AT3G02870		AT4G30070			AT2G27050		AT4G35480	AT4G36530
AT3G02910		AT4G30074			AT2G27070		AT4G35790	AT4G37510
AT3G03030		AT4G30140			AT2G27120		AT4G35840	AT4G37920
AT3G03080		AT4G30170			AT2G27170		AT4G36180	AT4G38380
AT3G03250		AT4G30270			AT2G27220		AT4G36490	AT4G39970
AT3G03280		AT4G30280			AT2G27230		AT4G36660	AT5G01600
AT3G03405		AT4G30290			AT2G27280		AT4G36750	AT5G02160
AT3G03490		AT4G30320			AT2G27470		AT4G36830	AT5G02940
AT3G03540		AT4G30380			AT2G27790		AT4G36850	AT5G03880
AT3G03626		AT4G30610			AT2G27840		AT4G36925	AT5G03900
AT3G03680		AT4G30810			AT2G27950		AT4G36988	AT5G03910
AT3G03780		AT4G32105			AT2G27970		AT4G37250	AT5G04440
AT3G03847		AT4G32110			AT2G27990		AT4G37760	AT5G04710
AT3G03900		AT4G32370			AT2G28090		AT4G38050	AT5G04810
AT3G03940		AT4G32375			AT2G28160		AT4G38190	AT5G05200
AT3G03960		AT4G32380			AT2G28240		AT4G38430	AT5G05220
AT3G04020		AT4G32460			AT2G28290		AT4G38690	AT5G05730
AT3G04040		AT4G32714			AT2G28340		AT4G38830	AT5G08540
AT3G04050		AT4G32717			AT2G28350		AT4G39270	AT5G08650
AT3G04230		AT4G33220			AT2G28390		AT4G39320	AT5G10160
AT3G04240		AT4G33230			AT2G28450		AT4G39350	AT5G10920
AT3G04270		AT4G33355			AT2G28500		AT4G39400	AT5G11250
AT3G04530		AT4G33440			AT2G28510		AT4G39840	AT5G12040
AT3G04600		AT4G33465			AT2G28550		AT5G01020	AT5G13030
AT3G04710		AT4G33720			AT2G28560		AT5G01180	AT5G13410
AT3G04770		AT4G33730			AT2G28600		AT5G01240	AT5G13720
AT3G04840		AT4G33810			AT2G28610		AT5G01360	AT5G14100
AT3G04855		AT4G33830			AT2G28700		AT5G01460	AT5G14320
AT3G04880		AT4G33840			AT2G28710		AT5G01540	AT5G14910
AT3G04920		AT4G33970			AT2G28740		AT5G01550	AT5G15802
AT3G05080		AT4G34180			AT2G28810		AT5G01890	AT5G16010
AT3G05170		AT4G34260			AT2G28910		AT5G01950	AT5G16660
AT3G05193		AT4G34300			AT2G29210		AT5G02070	AT5G16710
AT3G05300		AT4G34480			AT2G29570		AT5G02290	AT5G17630
AT3G05520		AT4G34980			AT2G29580		AT5G03040	AT5G17670
AT3G05560		AT4G35010			AT2G30130		AT5G03380	AT5G19370
AT3G05580		AT4G35220			AT2G30250		AT5G03520	AT5G19750
AT3G05590		AT4G35670			AT2G30260		AT5G03545	AT5G19940
AT3G05600		AT4G35725			AT2G30340		AT5G03960	AT5G22510
AT3G05870		AT4G36010			AT2G30350		AT5G04040	AT5G22630
AT3G06110		AT4G36350			AT2G30420		AT5G04080	AT5G23060
AT3G06250		AT4G36430			AT2G30424		AT5G04270	AT5G23120
AT3G06280		AT4G36945			AT2G30470		AT5G04550	AT5G23440
AT3G06380		AT4G37160			AT2G30580		AT5G04770	AT5G23890
AT3G06540		AT4G37450			AT2G30590		AT5G04853	AT5G24490
AT3G06560		AT4G37520			AT2G30800		AT5G04885	AT5G24690
AT3G06580		AT4G37530			AT2G30960		AT5G04930	AT5G27560
AT3G06610		AT4G37800			AT2G31070		AT5G05170	AT5G28500
AT3G06650		AT4G37950			AT2G31160		AT5G05280	AT5G28750
AT3G06920		AT4G38030			AT2G31180		AT5G05310	AT5G33320
AT3G07040		AT4G38210			AT2G31210		AT5G05810	AT5G34930
AT3G07090		AT4G38400			AT2G31215		AT5G05987	AT5G35100
AT3G07110		AT4G38420			AT2G31220		AT5G06200	AT5G35170
AT3G07250		AT4G38700			AT2G31230		AT5G06320	AT5G35970
AT3G07270		AT4G38770			AT2G31270		AT5G06390	AT5G36210
AT3G07300		AT4G39010			AT2G31310		AT5G06490	AT5G36700
AT3G07360		AT4G39640			AT2G31370		AT5G06530	AT5G38520
AT3G07370		AT4G39917			AT2G31380		AT5G06740	AT5G39830
AT3G07525		AT4G40090			AT2G31410		AT5G06820	AT5G42070
AT3G07720		AT5G01075			AT2G31510		AT5G06940	AT5G42310
AT3G07800		AT5G01800			AT2G31560		AT5G07110	AT5G42650
AT3G07880		AT5G01870			AT2G31650		AT5G07150	AT5G42765
AT3G07920		AT5G01930			AT2G31720		AT5G07180	AT5G43745
AT3G08590		AT5G02260			AT2G31730		AT5G07280	AT5G44520
AT3G08700		AT5G02730			AT2G31760		AT5G07300	AT5G44650
AT3G08720		AT5G03120			AT2G31780		AT5G07390	AT5G45170
AT3G08730		AT5G03170			AT2G31930		AT5G07560	AT5G46290
AT3G09130		AT5G03350			AT2G31970		AT5G07620	AT5G46390
AT3G09200		AT5G03610			AT2G32370		AT5G07910	AT5G47760
AT3G09240		AT5G03620			AT2G32460		AT5G09870	AT5G47860
AT3G09270		AT5G03810			AT2G32590		AT5G09960	AT5G48960
AT3G09300		AT5G03820			AT2G32600		AT5G10020	AT5G50250
AT3G09350		AT5G04180			AT2G32710		AT5G10080	AT5G50390
AT3G09440		AT5G04310			AT2G32765		AT5G10290	AT5G51010
AT3G09500		AT5G04970			AT2G32820		AT5G10380	AT5G52410
AT3G09520		AT5G05290			AT2G32840		AT5G10530	AT5G52440
AT3G09630		AT5G05340			AT2G32910		AT5G11210	AT5G52540
AT3G09640		AT5G05390			AT2G32930		AT5G11220	AT5G54090
AT3G09680		AT5G05500			AT2G32940		AT5G11640	AT5G55220
AT3G09690		AT5G05960			AT2G33290		AT5G11680	AT5G57040
AT3G09820		AT5G06230			AT2G33300		AT5G11890	AT5G57850
AT3G09840		AT5G06630			AT2G33310		AT5G11960	AT5G58250
AT3G09880		AT5G06720			AT2G33350		AT5G12180	AT5G60600
AT3G09890		AT5G06860			AT2G33410		AT5G12370	AT5G61670
AT3G09910		AT5G06870			AT2G33435		AT5G12480	AT5G62140
AT3G09920		AT5G07030			AT2G33480		AT5G13000	AT5G62720
AT3G09940		AT5G07190			AT2G33500		AT5G13170	AT5G63040
AT3G09950		AT5G07230			AT2G33610		AT5G13190	AT5G63060
AT3G09970		AT5G07360			AT2G33710		AT5G13520	AT5G63890
AT3G10090		AT5G07410			AT2G33730		AT5G14720	AT5G64040
AT3G10210		AT5G07420			AT2G33810		AT5G14870	AT5G64290
AT3G10220		AT5G07430			AT2G33835		AT5G15100	AT5G64380
AT3G10510		AT5G07475			AT2G33860		AT5G15330	AT5G64580
AT3G10520		AT5G07550			AT2G33880		AT5G15350	AT5G64940
AT3G10540		AT5G07830			AT2G34120		AT5G15410	AT5G65220
AT3G10610		AT5G08055			AT2G34140		AT5G15460	AT5G65250
AT3G10700		AT5G08260			AT2G34210		AT5G15630	AT5G66055
AT3G10850		AT5G08315			AT2G34357		AT5G16000	AT5G66090
AT3G10950		AT5G08370			AT2G34440		AT5G16020	AT5G66120
AT3G11180		AT5G08380			AT2G34600		AT5G16490	AT5G66530
AT3G11250		AT5G08505			AT2G34710		AT5G16500	AT5G66550
AT3G11510		AT5G09280			AT2G34720		AT5G16590	AT5G66720
AT3G11710		AT5G09370			AT2G34820		AT5G16900	AT5G67030
AT3G11750		AT5G09440			AT2G34830		AT5G16910	ATCG00300
AT3G11830		AT5G09730			AT2G34880		AT5G17210	ATCG00330
AT3G11880		AT5G09760			AT2G34900		AT5G17760	ATCG00340
AT3G11920		AT5G10130			AT2G34910		AT5G17860	ATCG00350
AT3G11930		AT5G10430			AT2G34920		AT5G18370	ATCG00380
AT3G11940		AT5G10560			AT2G35160		AT5G18500	ATCG00440
AT3G12050		AT5G10760			AT2G35270		AT5G18610	ATCG00470
AT3G12070		AT5G10770			AT2G35310		AT5G19140	ATCG00520
AT3G12110		AT5G11420			AT2G35530		AT5G19240	ATCG00630
AT3G12290		AT5G11740			AT2G35640		AT5G19360	ATCG00860
AT3G12600		AT5G11990			AT2G35670		AT5G19450	ATCG00890
AT3G12760		AT5G12070			AT2G35700		AT5G19520	ATCG01040
AT3G12850		AT5G12880			AT2G35900		AT5G19875	ATCG01050
AT3G13010		AT5G12940			AT2G35940		AT5G19930	ATCG01060
AT3G13030		AT5G12950			AT2G36080		AT5G20230	ATCG01070
AT3G13300		AT5G12990			AT2G36270		AT5G20480	ATCG01090
AT3G13440		AT5G13870			AT2G36340		AT5G22270	ATCG01120
AT3G13580		AT5G13900			AT2G36400		AT5G22770	ATCG01130
AT3G13630		AT5G13980			AT2G36450		AT5G22780
AT3G13640		AT5G14380			AT2G36485		AT5G23027
AT3G13670		AT5G14450			AT2G36490		AT5G23030
AT3G13677		AT5G14650			AT2G36610		AT5G23270
AT3G13682		AT5G14920			AT2G36680		AT5G23750
AT3G13910		AT5G14995			AT2G36720		AT5G23920
AT3G13920		AT5G15000			AT2G36740		AT5G23980
AT3G13970		AT5G15110			AT2G36890		AT5G24010
AT3G14080		AT5G15180			AT2G36930		AT5G24030
AT3G14090		AT5G15230			AT2G36960		AT5G24100
AT3G14140		AT5G15490			AT2G37000		AT5G24160
AT3G14205		AT5G15720			AT2G37025		AT5G24270
AT3G14600		AT5G16700			AT2G37060		AT5G24380
AT3G14790		AT5G17200			AT2G37120		AT5G24430
AT3G14940		AT5G17340			AT2G37260		AT5G24570
AT3G15060		AT5G17820			AT2G37340		AT5G24600
AT3G15260		AT5G18407			AT2G37430		AT5G24610
AT3G15420		AT5G18430			AT2G37470		AT5G25090
AT3G15580		AT5G18470			AT2G37520		AT5G25170
AT3G15610		AT5G18690			AT2G37560		AT5G25250
AT3G15700		AT5G18860			AT2G37590		AT5G25760
AT3G15810		AT5G18990			AT2G37630		AT5G25930
AT3G15980		AT5G19100			AT2G37650		AT5G26250
AT3G16050		AT5G19110			AT2G37670		AT5G26340
AT3G16120		AT5G19172			AT2G37678		AT5G26622
AT3G16220		AT5G19175			AT2G37740		AT5G26740
AT3G16430		AT5G19580			AT2G37930		AT5G27370
AT3G16440		AT5G19730			AT2G37960		AT5G27420
AT3G16450		AT5G19740			AT2G37990		AT5G27945
AT3G16520		AT5G19800			AT2G38090		AT5G27980
AT3G16565		AT5G19860			AT2G38250		AT5G28680
AT3G16630		AT5G19890			AT2G38300		AT5G28960
AT3G16640		AT5G20260			AT2G38340		AT5G30520
AT3G16780		AT5G20330			AT2G38470		AT5G35080
AT3G16990		AT5G20340			AT2G38560		AT5G35370
AT3G17210		AT5G20390			AT2G38690		AT5G35390
AT3G17320		AT5G20560			AT2G38810		AT5G35526
AT3G17365		AT5G20630			AT2G38880		AT5G35735
AT3G17370		AT5G20710			AT2G38950		AT5G35870
AT3G17620		AT5G20740			AT2G39250		AT5G35930
AT3G17626		AT5G20860			AT2G39260		AT5G37450
AT3G17710		AT5G20870			AT2G39340		AT5G37710
AT3G17760		AT5G20950			AT2G39435		AT5G37900
AT3G17770		AT5G21105			AT2G39650		AT5G38210
AT3G17820		AT5G22410			AT2G39880		AT5G38340
AT3G17940		AT5G22810			AT2G40030		AT5G38560
AT3G18030		AT5G22860			AT2G40080		AT5G38760
AT3G18060		AT5G22875			AT2G40140		AT5G38990
AT3G18130		AT5G22980			AT2G40200		AT5G39000
AT3G18320		AT5G23210			AT2G40210		AT5G39030
AT3G18330		AT5G23212			AT2G40220		AT5G39400
AT3G18740		AT5G23400			AT2G40260		AT5G39670
AT3G18760		AT5G23820			AT2G40340		AT5G39970
AT3G18860		AT5G23830			AT2G40350		AT5G40000
AT3G18880		AT5G24070			AT2G40360		AT5G40450
AT3G18910		AT5G24090			AT2G40470		AT5G40640
AT3G18940		AT5G24105			AT2G40550		AT5G40780
AT3G19000		AT5G24313			AT2G40620		AT5G40910
AT3G19350		AT5G24316			AT2G40650		AT5G41060
AT3G19630		AT5G24780			AT2G40740		AT5G41160
AT3G19710		AT5G25310			AT2G40750		AT5G41260
AT3G19980		AT5G25460			AT2G40770		AT5G41610
AT3G19990		AT5G25550			AT2G40930		AT5G41800
AT3G20050		AT5G25610			AT2G40950		AT5G42120
AT3G20180		AT5G26070			AT2G40960		AT5G42200
AT3G20480		AT5G26080			AT2G40970		AT5G42750
AT3G20555		AT5G26120			AT2G41010		AT5G43020
AT3G20630		AT5G26130			AT2G41060		AT5G43340
AT3G20690		AT5G26260			AT2G41070		AT5G43350
AT3G20710		AT5G26300			AT2G41130		AT5G43360
AT3G20790		AT5G26670			AT2G41240		AT5G43370
AT3G20980		AT5G26692			AT2G41310		AT5G43470
AT3G21000		AT5G26700			AT2G41340		AT5G43730
AT3G21070		AT5G26717			AT2G41500		AT5G44030
AT3G21360		AT5G26810			AT2G41620		AT5G44290
AT3G21460		AT5G27430			AT2G41630		AT5G44610
AT3G21490		AT5G27495			AT2G41690		AT5G45095
AT3G21590		AT5G27530			AT2G41870		AT5G45275
AT3G21600		AT5G27870			AT2G41900		AT5G45380
AT3G21750		AT5G28288			AT2G41940		AT5G45470
AT3G21830		AT5G32619			AT2G41960		AT5G45480
AT3G21840		AT5G33340			AT2G42110		AT5G45500
AT3G21850		AT5G33355			AT2G42150		AT5G45780
AT3G22230		AT5G33370			AT2G42190		AT5G45800
AT3G22410		AT5G34828			AT2G42200		AT5G45970
AT3G22510		AT5G34850			AT2G42280		AT5G46240
AT3G22560		AT5G34882			AT2G42300		AT5G46330
AT3G22590		AT5G34883			AT2G42370		AT5G46540
AT3G22850		AT5G35190			AT2G42410		AT5G46570
AT3G22860		AT5G35405			AT2G42430		AT5G46650
AT3G22920		AT5G36180			AT2G42440		AT5G46700
AT3G22940		AT5G36320			AT2G42610		AT5G47070
AT3G23090		AT5G36490			AT2G42660		AT5G47100
AT3G23145		AT5G36500			AT2G42680		AT5G47470
AT3G23260		AT5G36657			AT2G42760		AT5G47520
AT3G23320		AT5G36658			AT2G42830		AT5G47850
AT3G23340		AT5G36720			AT2G42860		AT5G47910
AT3G23390		AT5G36805			AT2G43010		AT5G47960
AT3G23570		AT5G36910			AT2G43060		AT5G48050
AT3G23580		AT5G36920			AT2G43110		AT5G48380
AT3G23600		AT5G37473			AT2G43140		AT5G48740
AT3G23685		AT5G37474			AT2G43340		AT5G48800
AT3G23860		AT5G38160			AT2G43370		AT5G48940
AT3G24090		AT5G38170			AT2G43500		AT5G49070
AT3G24216		AT5G38180			AT2G43650		AT5G49150
AT3G24830		AT5G38197			AT2G43770		AT5G49525
AT3G24840		AT5G38317			AT2G44150		AT5G49540
AT3G25230		AT5G38330			AT2G44200		AT5G49630
AT3G25460		AT5G38378			AT2G44330		AT5G49660
AT3G25520		AT5G38435			AT2G44340		AT5G49730
AT3G25530		AT5G38910			AT2G44410		AT5G49760
AT3G25545		AT5G38930			AT2G44430		AT5G49780
AT3G25800		AT5G38940			AT2G44510		AT5G49990
AT3G25900		AT5G38960			AT2G44730		AT5G50000
AT3G25960		AT5G39100			AT2G44745		AT5G50020
AT3G26400		AT5G39110			AT2G44840		AT5G50160
AT3G26450		AT5G39120			AT2G44910		AT5G50375
AT3G26460		AT5G39130			AT2G44950		AT5G50520
AT3G26618		AT5G39150			AT2G45050		AT5G50610
AT3G27090		AT5G39160			AT2G45100		AT5G50630
AT3G27100		AT5G39180			AT2G45190		AT5G50710
AT3G27300		AT5G39190			AT2G45250		AT5G50790
AT3G27329		AT5G39260			AT2G45410		AT5G51060
AT3G27430		AT5G39270			AT2G45420		AT5G51350
AT3G27600		AT5G39280			AT2G45430		AT5G51420
AT3G27968		AT5G39290			AT2G45460		AT5G51450
AT3G28170		AT5G39300			AT2G45480		AT5G51480
AT3G28330		AT5G39310			AT2G45640		AT5G51560
AT3G28500		AT5G39320			AT2G45650		AT5G52050
AT3G28690		AT5G39365			AT2G45660		AT5G52990
AT3G28900		AT5G39880			AT2G45680		AT5G53130
AT3G28930		AT5G39910			AT2G45800		AT5G53310
AT3G28940		AT5G40020			AT2G45850		AT5G53320
AT3G28950		AT5G40730			AT2G45900		AT5G53470
AT3G28956		AT5G41290			AT2G46040		AT5G53550
AT3G29034		AT5G41870			AT2G46130		AT5G53635
AT3G29280		AT5G42170			AT2G46270		AT5G53742
AT3G29350		AT5G42180			AT2G46310		AT5G53760
AT3G29580		AT5G42223			AT2G46340		AT5G53890
AT3G29638		AT5G42232			AT2G46360		AT5G54110
AT3G29670		AT5G42235			AT2G46400		AT5G54170
AT3G29690		AT5G42240			AT2G46410		AT5G54380
AT3G29720		AT5G42242			AT2G46510		AT5G55320
AT3G29740		AT5G42500			AT2G46590		AT5G55330
AT3G29750		AT5G42510			AT2G46610		AT5G55340
AT3G29796		AT5G42720			AT2G46680		AT5G55350
AT3G30235		AT5G42797			AT2G46770		AT5G55480
AT3G30290		AT5G42895			AT2G46790		AT5G55490
AT3G30380		AT5G42955			AT2G46810		AT5G55750
AT3G30430		AT5G42957			AT2G46830		AT5G55830
AT3G30730		AT5G43060			AT2G46870		AT5G56040
AT3G30770		AT5G43066			AT2G46900		AT5G56120
AT3G30841		AT5G43695			AT2G46970		AT5G56460
AT3G31402		AT5G44265			AT2G47070		AT5G56590
AT3G32050		AT5G44380			AT2G47190		AT5G56890
AT3G32120		AT5G44390			AT2G47210		AT5G56990
AT3G42570		AT5G44400			AT2G47250		AT5G57090
AT3G42628		AT5G44530			AT2G47260		AT5G57110
AT3G42780		AT5G44580			AT2G47300		AT5G57350
AT3G43180		AT5G44582			AT2G47350		AT5G57800
AT3G43230		AT5G44830			AT2G47410		AT5G57940
AT3G43260		AT5G44840			AT2G47460		AT5G58090
AT3G43340		AT5G45469			AT2G47520		AT5G58140
AT3G44160		AT5G45670			AT2G47580		AT5G58150
AT3G44200		AT5G45875			AT2G47620		AT5G58300
AT3G44210		AT5G45880			AT2G47640		AT5G58430
AT3G44240		AT5G45910			AT2G47700		AT5G58480
AT3G44310		AT5G45950			AT2G47810		AT5G58580
AT3G44510		AT5G45960			AT2G47890		AT5G58670
AT3G44600		AT5G46730			AT2G47980		AT5G59000
AT3G44800		AT5G46871			AT2G47990		AT5G59010
AT3G44840		AT5G46874			AT2G48160		AT5G59030
AT3G44860		AT5G46877			AT3G01015		AT5G59520
AT3G44870		AT5G46890			AT3G01080		AT5G59660
AT3G45030		AT5G46900			AT3G01140		AT5G59670
AT3G45070		AT5G46950			AT3G01160		AT5G59700
AT3G45180		AT5G46960			AT3G01220		AT5G59930
AT3G45640		AT5G46970			AT3G01320		AT5G60220
AT3G45750		AT5G47000			AT3G01330		AT5G60270
AT3G45790		AT5G47075			AT3G01460		AT5G60300
AT3G45850		AT5G47077			AT3G01470		AT5G60490
AT3G45990		AT5G47175			AT3G01530		AT5G60660
AT3G46000		AT5G47350			AT3G01560		AT5G60740
AT3G46010		AT5G47500			AT3G01600		AT5G60770
AT3G46040		AT5G47550			AT3G01650		AT5G60900
AT3G46230		AT5G48070			AT3G01710		AT5G60920
AT3G46440		AT5G48140			AT3G01770		AT5G61010
AT3G46500		AT5G48430			AT3G01970		AT5G61210
AT3G46520		AT5G48485			AT3G02120		AT5G61340
AT3G46710		AT5G48490			AT3G02125		AT5G61350
AT3G46820		AT5G48515			AT3G02170		AT5G61480
AT3G46970		AT5G48540			AT3G02220		AT5G61520
AT3G47000		AT5G48543			AT3G02290		AT5G61690
AT3G47040		AT5G48595			AT3G02310		AT5G61700
AT3G47140		AT5G48605			AT3G02380		AT5G61730
AT3G47170		AT5G48900			AT3G02400		AT5G61740
AT3G47340		AT5G48905			AT3G02500		AT5G61900
AT3G47370		AT5G48945			AT3G02550		AT5G61980
AT3G47560		AT5G48953			AT3G02820		AT5G62230
AT3G47690		AT5G49180			AT3G02830		AT5G62670
AT3G47940		AT5G49215			AT3G02840		AT5G62680
AT3G48080		AT5G49360			AT3G02860		AT5G62710
AT3G48090		AT5G50030			AT3G02890		AT5G62740
AT3G48150		AT5G50400			AT3G02940		AT5G62880
AT3G48237		AT5G50423			AT3G02990		AT5G62960
AT3G48330		AT5G51260			AT3G03130		AT5G63020
AT3G48390		AT5G51490			AT3G03140		AT5G63410
AT3G48510		AT5G51500			AT3G03200		AT5G63710
AT3G48690		AT5G51550			AT3G03260		AT5G63930
AT3G48700		AT5G51750			AT3G03450		AT5G64080
AT3G48720		AT5G51890			AT3G03660		AT5G64090
AT3G48750		AT5G52975			AT3G03760		AT5G64410
AT3G48840		AT5G53250			AT3G03920		AT5G64640
AT3G48930		AT5G53370			AT3G04060		AT5G64740
AT3G48960		AT5G53592			AT3G04070		AT5G64880
AT3G49010		AT5G53600			AT3G04100		AT5G65240
AT3G49100		AT5G53610			AT3G04380		AT5G65600
AT3G49160		AT5G54062			AT3G04410		AT5G65650
AT3G49210		AT5G54220			AT3G04420		AT5G65687
AT3G49230		AT5G54225			AT3G04430		AT5G65700
AT3G49440		AT5G54570			AT3G04450		AT5G65970
AT3G49460		AT5G55131			AT3G04500		AT5G66052
AT3G49700		AT5G55410			AT3G04590		AT5G66070
AT3G49710		AT5G55450			AT3G04670		AT5G66200
AT3G49796		AT5G55460			AT3G04680		AT5G66675
AT3G49910		AT5G55590			AT3G04730		AT5G66710
AT3G50210		AT5G55720			AT3G04740		AT5G66790
AT3G50310		AT5G55730			AT3G04930		AT5G66820
AT3G50373		AT5G56320			AT3G05070		AT5G67130
AT3G50440		AT5G56368			AT3G05210		AT5G67200
AT3G50695		AT5G56369			AT3G05380		AT5G67280
AT3G50850		AT5G56540			AT3G05430		AT5G67470
AT3G50900		AT5G56870			AT3G05545		AT5G67550
AT3G50950		AT5G57530			AT3G05690		AT5G67600
AT3G50960		AT5G57540			AT3G05700
AT3G51000		AT5G57550			AT3G05720
AT3G51030		AT5G57560			AT3G05740
AT3G51110		AT5G57887			AT3G05800
AT3G51160		AT5G58050			AT3G05860
AT3G51240		AT5G58170			AT3G06010
AT3G51560		AT5G58375			AT3G06030
AT3G51700		AT5G58412			AT3G06120
AT3G51780		AT5G58600			AT3G06220
AT3G51920		AT5G59090			AT3G06410
AT3G52210		AT5G59100			AT3G06455
AT3G52340		AT5G59105			AT3G06490
AT3G52390		AT5G59130			AT3G06590
AT3G52450		AT5G59170			AT3G06660
AT3G52560		AT5G59310			AT3G06740
AT3G52580		AT5G59320			AT3G07050
AT3G52590		AT5G59330			AT3G07195
AT3G52700		AT5G59845			AT3G07220
AT3G53000		AT5G60553			AT3G07260
AT3G53020		AT5G60805			AT3G07340
AT3G53060		AT5G60950			AT3G07565
AT3G53140		AT5G61605			AT3G07610
AT3G53180		AT5G61660			AT3G07650
AT3G53220		AT5G61680			AT3G07740
AT3G53260		AT5G61720			AT3G07930
AT3G53270		AT5G62080			AT3G08020
AT3G53320		AT5G62150			AT3G08500
AT3G53430		AT5G62350			AT3G09070
AT3G53450		AT5G62623			AT3G09230
AT3G53620		AT5G62627			AT3G09290
AT3G53750		AT5G63085			AT3G09360
AT3G53870		AT5G63140			AT3G09370
AT3G53880		AT5G63180			AT3G09480
AT3G53890		AT5G63225			AT3G09600
AT3G54010		AT5G63240			AT3G09670
AT3G54150		AT5G63250			AT3G09720
AT3G54180		AT5G63660			AT3G09735
AT3G54480		AT5G63800			AT3G09850
AT3G54520		AT5G63810			AT3G10000
AT3G54802		AT5G64100			AT3G10010
AT3G54870		AT5G64120			AT3G10040
AT3G55005		AT5G64260			AT3G10070
AT3G55170		AT5G64310			AT3G10113
AT3G55190		AT5G64570			AT3G10400
AT3G55280		AT5G64620			AT3G10470
AT3G55440		AT5G64800			AT3G10490
AT3G55470		AT5G65390			AT3G10530
AT3G55490		AT5G65730			AT3G10580
AT3G55570		AT5G65760			AT3G10590
AT3G55610		AT5G65870			AT3G10595
AT3G55620		AT5G66390			AT3G10640
AT3G55630		AT5G66460			AT3G10650
AT3G55650		AT5G66590			AT3G10760
AT3G55750		AT5G66815			AT3G10770
AT3G55900		AT5G66816			AT3G11020
AT3G55970		AT5G66920			AT3G11090
AT3G56120		AT5G67360			AT3G11100
AT3G56300		AT5G67400			AT3G11200
AT3G56340					AT3G11260
AT3G56730					AT3G11280
AT3G56800					AT3G11440
AT3G57250					AT3G11580
AT3G57290					AT3G11590
AT3G57410					AT3G11960
AT3G57490					AT3G11964
AT3G57520					AT3G12170
AT3G57550					AT3G12250
AT3G57710					AT3G12280
AT3G57720					AT3G12320
AT3G57750					AT3G12340
AT3G57770					AT3G12480
AT3G57860					AT3G12560
AT3G58090					AT3G12630
AT3G58240					AT3G12720
AT3G58250					AT3G12730
AT3G58340					AT3G12810
AT3G58360					AT3G12820
AT3G58380					AT3G12890
AT3G58390					AT3G12910
AT3G58400					AT3G12920
AT3G58500					AT3G12980
AT3G58676					AT3G13040
AT3G58700					AT3G13170
AT3G59370					AT3G13222
AT3G59380					AT3G13350
AT3G59480					AT3G13430
AT3G59540					AT3G13445
AT3G59620					AT3G13540
AT3G59790					AT3G13570
AT3G59845					AT3G13810
AT3G59910					AT3G13840
AT3G59970					AT3G13850
AT3G59990					AT3G13890
AT3G60020					AT3G13940
AT3G60245					AT3G13960
AT3G60420					AT3G14020
AT3G60450					AT3G14120
AT3G60470					AT3G14172
AT3G60770					AT3G14180
AT3G60830					AT3G14190
AT3G60840					AT3G14230
AT3G60961					AT3G14740
AT3G61060					AT3G14880
AT3G61100					AT3G14980
AT3G61110					AT3G15010
AT3G61111					AT3G15030
AT3G61290					AT3G15070
AT3G61350					AT3G15080
AT3G61389					AT3G15115
AT3G61400					AT3G15150
AT3G61510					AT3G15170
AT3G61610					AT3G15210
AT3G61620					AT3G15270
AT3G61650					AT3G15354
AT3G61678					AT3G15460
AT3G61760					AT3G15470
AT3G61900					AT3G15490
AT3G62120					AT3G15500
AT3G62130					AT3G15510
AT3G62650					AT3G15540
AT3G62870					AT3G15550
AT3G62950					AT3G15670
AT3G63000					AT3G15790
AT3G63090					AT3G16280
AT3G63250					AT3G16350
AT3G63280					AT3G16500
AT4G00100					AT3G16600
AT4G00240					AT3G16680
AT4G00467					AT3G16720
AT4G00700					AT3G16730
AT4G00780					AT3G16770
AT4G00810					AT3G16840
AT4G00880					AT3G16857
AT4G00905					AT3G16870
AT4G01200					AT3G16980
AT4G01390					AT3G17010
AT4G01480					AT3G17100
AT4G01710					AT3G17160
AT4G01790					AT3G17450
AT4G01897					AT3G17600
AT4G02230					AT3G17609
AT4G02450					AT3G17730
AT4G02485					AT3G17740
AT4G02520					AT3G17860
AT4G02541					AT3G18010
AT4G02610					AT3G18035
AT4G02860					AT3G18090
AT4G02890					AT3G18100
AT4G03110					AT3G18165
AT4G03160					AT3G18230
AT4G03165					AT3G18400
AT4G03610					AT3G18550
AT4G03630					AT3G18600
AT4G04040					AT3G18610
AT4G04670					AT3G18640
AT4G04690					AT3G18690
AT4G04695					AT3G18730
AT4G04700					AT3G18790
AT4G04740					AT3G18990
AT4G04880					AT3G19040
AT4G04950					AT3G19070
AT4G04970					AT3G19150
AT4G05320					AT3G19184
AT4G05380					AT3G19210
AT4G05520					AT3G19290
AT4G06490					AT3G19360
AT4G08040					AT3G19370
AT4G08097					AT3G19500
AT4G08151					AT3G19510
AT4G08160					AT3G19580
AT4G08170					AT3G19650
AT4G08260					AT3G19670
AT4G08550					AT3G19760
AT4G08640					AT3G19840
AT4G08690					AT3G19860
AT4G08800					AT3G19910
AT4G08840					AT3G19950
AT4G08876					AT3G20010
AT4G08980					AT3G20280
AT4G09012					AT3G20310
AT4G09200					AT3G20430
AT4G09250					AT3G20475
AT4G09310					AT3G20550
AT4G09360					AT3G20640
AT4G09440					AT3G20740
AT4G09510					AT3G20750
AT4G09520					AT3G20770
AT4G09570					AT3G20780
AT4G09670					AT3G20840
AT4G09760					AT3G20910
AT4G09770					AT3G21150
AT4G09800					AT3G21175
AT4G10100					AT3G21215
AT4G10120					AT3G21270
AT4G10260					AT3G21290
AT4G10290					AT3G21295
AT4G10320					AT3G21320
AT4G10450					AT3G21330
AT4G10480					AT3G21430
AT4G10650					AT3G21480
AT4G10780					AT3G21540
AT4G10860					AT3G21810
AT4G10870					AT3G21820
AT4G10955					AT3G21880
AT4G11040					AT3G21890
AT4G11160					AT3G22100
AT4G11240					AT3G22160
AT4G11260					AT3G22170
AT4G11330					AT3G22220
AT4G11380					AT3G22260
AT4G11640					AT3G22320
AT4G11700					AT3G22380
AT4G11820					AT3G22440
AT4G11830					AT3G22520
AT4G11840					AT3G22660
AT4G11940					AT3G22780
AT4G12432					AT3G22830
AT4G12440					AT3G22880
AT4G12710					AT3G22900
AT4G13000					AT3G23030
AT4G13030					AT3G23050
AT4G13170					AT3G23060
AT4G13190					AT3G23100
AT4G13300					AT3G23140
AT4G13370					AT3G23210
AT4G13450					AT3G23220
AT4G13520					AT3G23230
AT4G13660					AT3G23240
AT4G13780					AT3G23250
AT4G13890					AT3G23280
AT4G13930					AT3G23325
AT4G13970					AT3G23620
AT4G14030					AT3G23670
AT4G14040					AT3G23690
AT4G14060					AT3G23740
AT4G14105					AT3G23780
AT4G14110					AT3G23890
AT4G14251					AT3G23900
AT4G14320					AT3G23980
AT4G14358					AT3G24010
AT4G14570					AT3G24050
AT4G14580					AT3G24070
AT4G14590					AT3G24080
AT4G14640					AT3G24120
AT4G14880					AT3G24140
AT4G14930					AT3G24210
AT4G14960					AT3G24310
AT4G15000					AT3G24340
AT4G15130					AT3G24490
AT4G15165					AT3G24500
AT4G15370					AT3G24520
AT4G15390					AT3G24650
AT4G15400					AT3G24810
AT4G15450					AT3G24850
AT4G15520					AT3G24860
AT4G15570					AT3G24870
AT4G15740					AT3G24880
AT4G15770					AT3G25710
AT4G15810					AT3G25730
AT4G15955					AT3G25790
AT4G15970					AT3G25840
AT4G16024					AT3G25882
AT4G16130					AT3G25890
AT4G16215					AT3G25910
AT4G16440					AT3G25940
AT4G16510					AT3G25990
AT4G16540					AT3G26050
AT4G16550					AT3G26560
AT4G16690					AT3G26620
AT4G16720					AT3G26660
AT4G16730					AT3G26744
AT4G16740					AT3G26790
AT4G16830					AT3G26890
AT4G17100					AT3G27010
AT4G17190					AT3G27260
AT4G17260					AT3G27310
AT4G17390					AT3G27360
AT4G17510					AT3G27460
AT4G17530					AT3G27550
AT4G17590					AT3G27640
AT4G17620					AT3G27650
AT4G17660					AT3G27700
AT4G17700					AT3G27710
AT4G17720					AT3G27730
AT4G17830					AT3G27785
AT4G17990					AT3G27810
AT4G18040					AT3G27860
AT4G18100					AT3G27920
AT4G18280					AT3G27940
AT4G18300					AT3G27970
AT4G18310					AT3G28030
AT4G18330					AT3G28230
AT4G18430					AT3G28470
AT4G18550					AT3G28620
AT4G18590					AT3G28730
AT4G18620					AT3G28910
AT4G18660					AT3G28920
AT4G18680					AT3G29020
AT4G18700					AT3G29035
AT4G18730					AT3G29075
AT4G18920					AT3G29575
AT4G18930					AT3G30200
AT4G18940					AT3G30210
AT4G19003					AT3G30260
AT4G19260					AT3G30530
AT4G19340					AT3G32904
AT4G19500					AT3G42670
AT4G19520					AT3G42790
AT4G19840					AT3G42830
AT4G19850					AT3G43240
AT4G19910					AT3G43590
AT4G20520					AT3G43990
AT4G20870					AT3G44050
AT4G20890					AT3G44260
AT4G20980					AT3G44290
AT4G21160					AT3G44460
AT4G21580					AT3G44490
AT4G21830					AT3G44530
AT4G21840					AT3G44660
AT4G22110					AT3G44680
AT4G22390					AT3G44690
AT4G22410					AT3G44750
AT4G22530					AT3G44785
AT4G22570					AT3G44960
AT4G22720					AT3G45150
AT4G22880					AT3G45170
AT4G22940					AT3G45590
AT4G22960					AT3G45610
AT4G23515					AT3G45630
AT4G23580					AT3G45830
AT4G23670					AT3G45930
AT4G23730					AT3G45950
AT4G23920					AT3G45980
AT4G24070					AT3G46030
AT4G24110					AT3G46070
AT4G24130					AT3G46130
AT4G24220					AT3G46320
AT4G24420					AT3G46580
AT4G24600					AT3G46590
AT4G24650					AT3G46600
AT4G24810					AT3G46620
AT4G24940					AT3G46640
AT4G25434					AT3G46750
AT4G25550					AT3G46770
AT4G25590					AT3G46940
AT4G25740					AT3G47120
AT4G25800					AT3G47460
AT4G25850					AT3G47500
AT4G25860					AT3G47600
AT4G25890					AT3G47610
AT4G26040					AT3G47620
AT4G26100					AT3G47640
AT4G26200					AT3G47680
AT4G26220					AT3G47710
AT4G26230					AT3G47870
AT4G26250					AT3G47890
AT4G26260					AT3G47910
AT4G26270					AT3G48100
AT4G26280					AT3G48120
AT4G26420					AT3G48160
AT4G26460					AT3G48430
AT4G26470					AT3G48440
AT4G26483					AT3G48590
AT4G26510					AT3G48670
AT4G26520					AT3G48710
AT4G26700					AT3G48900
AT4G26701					AT3G48920
AT4G26720					AT3G49000
AT4G26800					AT3G49290
AT4G26870					AT3G49380
AT4G27060					AT3G49400
AT4G27090					AT3G49410
AT4G27100					AT3G49430
AT4G27130					AT3G49490
AT4G27180					AT3G49530
AT4G27190					AT3G49600
AT4G27260					AT3G49601
AT4G27360					AT3G49610
AT4G27450					AT3G49690
AT4G27490					AT3G49760
AT4G27650					AT3G49850
AT4G28410					AT3G49930
AT4G28550					AT3G49940
AT4G28680					AT3G49950
AT4G28775					AT3G49990
AT4G28830					AT3G50060
AT4G28860					AT3G50070
AT4G28880					AT3G50260
AT4G28920					AT3G50320
AT4G29220					AT3G50330
AT4G29250					AT3G50350
AT4G29310					AT3G50410
AT4G29340					AT3G50510
AT4G29350					AT3G50630
AT4G29410					AT3G50670
AT4G29430					AT3G50750
AT4G29610					AT3G50870
AT4G29640					AT3G50890
AT4G29760					AT3G51080
AT4G29770					AT3G51120
AT4G29820					AT3G51180
AT4G30160					AT3G51280
AT4G30300					AT3G51720
AT4G30330					AT3G51880
AT4G30340					AT3G51890
AT4G30530					AT3G51910
AT4G30570					AT3G52110
AT4G30640					AT3G52220
AT4G30680					AT3G52250
AT4G30800					AT3G52270
AT4G30940					AT3G52350
AT4G31000					AT3G52440
AT4G31020					AT3G52800
AT4G31050					AT3G52910
AT4G31120					AT3G53200
AT4G31150					AT3G53310
AT4G31180					AT3G53340
AT4G31240					AT3G53350
AT4G31310					AT3G53370
AT4G31351					AT3G53650
AT4G31354					AT3G53680
AT4G31700					AT3G53730
AT4G31770					AT3G54170
AT4G31790					AT3G54220
AT4G31910					AT3G54230
AT4G32180					AT3G54320
AT4G32230					AT3G54340
AT4G32240					AT3G54350
AT4G32285					AT3G54390
AT4G32320					AT3G54460
AT4G32580					AT3G54490
AT4G32785					AT3G54560
AT4G32830					AT3G54610
AT4G32840					AT3G54620
AT4G32870					AT3G54670
AT4G32960					AT3G54850
AT4G33040					AT3G54990
AT4G33050					AT3G55080
AT4G33070					AT3G55210
AT4G33080					AT3G55220
AT4G33090					AT3G55340
AT4G33150					AT3G55460
AT4G33200					AT3G55510
AT4G33250					AT3G55540
AT4G33300					AT3G55730
AT4G33640					AT3G55930
AT4G33670					AT3G55980
AT4G33770					AT3G56380
AT4G33900					AT3G56390
AT4G33945					AT3G56400
AT4G34170					AT3G56510
AT4G34215					AT3G56520
AT4G34270					AT3G56530
AT4G34360					AT3G56560
AT4G34450					AT3G56570
AT4G34490					AT3G56660
AT4G34540					AT3G56680
AT4G34660					AT3G56720
AT4G34670					AT3G56770
AT4G34840					AT3G56790
AT4G34860					AT3G56850
AT4G34870					AT3G56870
AT4G34890					AT3G56880
AT4G34920					AT3G56970
AT4G34940					AT3G56980
AT4G34970					AT3G56990
AT4G35150					AT3G57040
AT4G35160					AT3G57080
AT4G35190					AT3G57120
AT4G35295					AT3G57150
AT4G35420					AT3G57230
AT4G35640					AT3G57350
AT4G35750					AT3G57390
AT4G36130					AT3G57540
AT4G36250					AT3G57600
AT4G36270					AT3G57660
AT4G36280					AT3G57670
AT4G36290					AT3G57800
AT4G36370					AT3G57910
AT4G36450					AT3G57920
AT4G36640					AT3G57980
AT4G36760					AT3G58030
AT4G36940					AT3G58050
AT4G37050					AT3G58070
AT4G37550					AT3G58120
AT4G37580					AT3G58190
AT4G37610					AT3G58300
AT4G37770					AT3G58510
AT4G37870					AT3G58630
AT4G37900					AT3G58650
AT4G37970					AT3G58680
AT4G37980					AT3G58710
AT4G38160					AT3G58720
AT4G38230					AT3G58780
AT4G38370					AT3G59060
AT4G38470					AT3G59220
AT4G38630					AT3G59430
AT4G38740					AT3G59550
AT4G38800					AT3G59600
AT4G38940					AT3G59670
AT4G39180					AT3G59960
AT4G39230					AT3G60030
AT4G39280					AT3G60080
AT4G39330					AT3G60110
AT4G39520					AT3G60300
AT4G39540					AT3G60360
AT4G39800					AT3G60390
AT4G39810					AT3G60460
AT5G01060					AT3G60490
AT5G01320					AT3G60530
AT5G01410					AT3G60630
AT5G01420					AT3G60650
AT5G01440					AT3G60850
AT5G01610					AT3G61120
AT5G01650					AT3G61150
AT5G01810					AT3G61230
AT5G01940					AT3G61240
AT5G02021					AT3G61250
AT5G02080					AT3G61310
AT5G02230					AT3G61420
AT5G02240					AT3G61630
AT5G02450					AT3G61740
AT5G02610					AT3G61830
AT5G02720					AT3G61850
AT5G02780					AT3G61860
AT5G02790					AT3G61890
AT5G02870					AT3G61910
AT5G02960					AT3G61950
AT5G02970					AT3G61970
AT5G03300					AT3G62070
AT5G03340					AT3G62090
AT5G03470					AT3G62240
AT5G03495					AT3G62310
AT5G03630					AT3G62330
AT5G03840					AT3G62340
AT5G03850					AT3G62420
AT5G03870					AT3G62610
AT5G04120					AT3G62670
AT5G04200					AT3G62770
AT5G04520					AT3G62800
AT5G04620					AT3G62940
AT5G04720					AT3G63030
AT5G04800					AT3G63070
AT5G04950					AT3G63350
AT5G05470					AT3G63400
AT5G05600					AT3G63500
AT5G05620					AT3G66652
AT5G05640					AT3G66656
AT5G05650					AT4G00050
AT5G05840					AT4G00120
AT5G05920					AT4G00150
AT5G05980					AT4G00180
AT5G06000					AT4G00200
AT5G06060					AT4G00210
AT5G06140					AT4G00220
AT5G06300					AT4G00238
AT5G06370					AT4G00250
AT5G06450					AT4G00270
AT5G06600					AT4G00390
AT5G06610					AT4G00416
AT5G06680					AT4G00420
AT5G07000					AT4G00540
AT5G07070					AT4G00580
[truncated: 1,275 more rows]

## Sheet: Table S4
Table S4. Overview of SRM transitions. Further details are available at SRM transitions are available at PeptideAtlas (http://www.peptideatlas.org/PASS/PASS00906)
Subcellular Compartment	Protein Identifier	Description	Peptide	peptide m/z	fragment ion (1) m/z	ion series (1)	fragment ion (2) m/z	ion series (2)
Cytosol	AT2G27860.1	Encodes UDP-d-apiose/UDP-d-xylose synthase that requires NAD+ for enzymatic activity and is strongly inhibited by UDP-d-galacturonate. protein_coding UDP-D-APIOSE/UDP-D-XYLOSE SYNTHASE 1 (AXS1) UDP-D-APIOSE/UDP-D-XYLOSE SYNTHASE 1 (AXS1)	VLALDVYNDK	575.311	937.463	y8	753.341	y6
	AT3G04120.1	encodes cytosolic GADPH (C subunit) involved in the glycolytic pathway but also interacts with H2O2 potentially placing it in a signalling cascade induced by ROS. protein_coding GLYCERALDEHYDE-3-PHOSPHATE DEHYDROGENASE C SUBUNIT 1 (GAPC1) GLYCERALDEHYDE-3-PHOSPHATE DEHYDROGENASE C SUBUNIT 1 (GAPC1); (GAPC-1);GLYCERALDEHYDE-3-PHOSPHATE DEHYDROGENASE C SUBUNIT (GAPC)	VLPALNGK	406.255	599.351	y6	431.261	y4
			GILGYTEDDVVSTDFVGDNR	1086.51	1109.52	y10	707.347	y6
	AT5G48180.1	Encodes a nitrile-specifier protein NSP5. NSP5 is one out of five (At3g16400/NSP1, At2g33070/NSP2, At3g16390/NSP3, At3g16410/NSP4 and At5g48180/NSP5) A. thaliana epithiospecifier protein (ESP) homologues that promote simple nitrile, but not epithionitrile or thiocyanate formation. protein_coding NITRILE SPECIFIER PROTEIN 5 (NSP5) NITRILE SPECIFIER PROTEIN 5 (NSP5)	SVFPAVSYGK	527.782	868.456	y8	721.388	y7
	AT5G48480.1	Lactoylglutathione lyase / glyoxalase I family protein	VEVTEAEVELGFK	725.377	1122.57	y10	892.477	y8
Cytosol (cytosolic ribosomes)	AT1G43170.1	Encodes a cytoplasmic ribosomal protein. protein_coding RIBOSOMAL PROTEIN 1 (RP1) RIBOSOMAL PROTEIN 1 (RP1);RIBOSOMAL PROTEIN 1 (ARP1);EMBRYO DEFECTIVE 2207 (emb2207); (RPL3A)	VDFAYSFFEK	626.798	891.425	y7	820.388	y6
			FIDTASIFGHGR	660.838	1060.52	y10	773.405	y7
	AT1G56070.1	encodes a translation elongation factor 2-like protein that is involved in cold-induced translation. Mutations in this gene specifically blocks low temperature-induced transcription of cold-responsive genes but induces the expression of CBF genes and mutants carrying the recessive mutations fail to acclimate to cold and is freezing sensitive. protein_coding LOW EXPRESSION OF OSMOTICALLY RESPONSIV…	VENLYEGPLDDQYANAIR	1040.5	1332.65	y12	1275.63	y11
			FSVSPVVR	445.758	656.409	y6	557.341	y5
			AYLPVVESFGFSSQLR	900.47	1157.56	y10	1028.52	y9
	AT1G72370.1	acidic protein associated to 40S ribosomal subunit of ribosomes. Involved in polysome formation during active protein synthesis. Expressed in actively growing tissue. protein_coding 40S RIBOSOMAL PROTEIN SA (P40) (AP40); (RP40); (RPSAA);40S RIBOSOMAL PROTEIN SA (P40)	LLILTDPR	470.795	714.414	y6	272.172	y2
			FVDIGIPANNK	594.325	713.394	y7	543.289	y5
ER	AT1G20330.1	Encodes a sterol-C24-methyltransferases involved in sterol biosynthesis. Mutants display altered sterol composition, serrated petals and sepals and altered cotyledon vascular patterning as well as ectopic endoreduplication. This suggests that suppression of endoreduplication is important for petal morphogenesis and that normal sterol composition is required for this suppression. protein_coding ST…	ANVVGITINEYQVNR	845.45	1136.57	y9	922.438	y7
			LEEVYAEIYR	642.827	1042.52	y8	814.409	y6
	AT2G01720.1	Ribophorin I; FUNCTIONS IN: oligosaccharyl transferase activity, dolichyl-diphosphooligosaccharide-protein glycotransferase activity; INVOLVED IN: protein amino acid glycosylation; LOCATED IN: endoplasmic reticulum, plasma membrane, plant-type cell wall; EXPRESSED IN: 25 plant structures; EXPRESSED DURING: 13 growth stages; CONTAINS InterPro DOMAIN/s: Ribophorin I (InterPro:IPR007676); BEST Arabi…	VESFTSIEPANR	675.338	887.458	y8	786.41	y7
			YSYLDIVGR	543.285	835.467	y7	559.32	y5
	AT2G30490.1	Encodes a cinnamate-4-hydroxylase. Mutations in this gene impact phenylpropanoid metabolism, growth and development. protein_coding CINNAMATE-4-HYDROXYLASE (C4H) REDUCED EPRDERMAL FLUORESCENCE 3 (REF3);CINNAMATE 4-HYDROXYLASE (ATC4H);CINNAMATE-4-HYDROXYLASE (C4H); (CYP73A5)	NVVFDIFTGK	570.308	926.498	y8	827.43	y7
Extracellular	AT1G68560.1	Encodes a bifunctional alpha-l-arabinofuranosidase/beta-d-xylosidase that belongs to family 3 of glycoside hydrolases. protein_coding ALPHA-XYLOSIDASE 1 (XYL1) ALPHA-XYLOSIDASE 1 (ATXYL1);ALPHA-XYLOSIDASE 1 (XYL1);THERMOINHIBITION RESISTANT GERMINATION 1 (TRG1); (TRG1);ALTERED XYLOGLUCAN 3 (AXY3)	IYGSDITTLR	569.809	1025.53	y9	862.463	y8
	AT2G06850.1	endoxyloglucan transferase (EXGT-A1) gene protein_coding XYLOGLUCAN ENDOTRANSGLUCOSYLASE/HYDROLASE 4 (XTH4) XYLOGLUCAN ENDOTRANSGLUCOSYLASE/HYDROLASE 4 (XTH4);ENDOXYLOGLUCAN TRANSFERASE A1 (EXGT-A1);ENDOXYLOGLUCAN TRANSFERASE (EXT)	TGQPAILQTNVFTGGK	816.441	1345.75	y13	951.489	y9
			IYLWFDPSK	584.805	892.456	y7	779.372	y6
			TNWANAPFVASYK
	AT3G45970.1	member of EXPANSIN-LIKE. Naming convention from the Expansin Working Group (Kende et al, 2004. Plant Mol Bio) protein_coding EXPANSIN-LIKE A1 (EXLA1) EXPANSIN L1 (EXPL1);EXPANSIN-LIKE A1 (ATEXLA1);EXPANSIN-LIKE A1 (EXLA1); (ATHEXP BETA 2.1); (ATEXPL1)	QGIVDIEYQR	610.817	922.463	y7	823.394	y6
			VPTGAIQFR	507.269	751.398	y7	650.351	y6
			FVVTGGYDGK	610.356	804.498	y7	691.414	y6
Golgi	AT1G26850.1	S-adenosyl-L-methionine-dependent methyltransferases superfamily protein; LOCATED IN: Golgi apparatus, membrane; EXPRESSED IN: 25 plant structures; EXPRESSED DURING: 15 growth stages; CONTAINS InterPro DOMAIN/s: Protein of unknown function DUF248, methyltransferase putative (InterPro:IPR004159); BEST Arabidopsis thaliana protein match is: S-adenosyl-L-methionine-dependent methyltransferases super…	AIQNWIQYEGDVFR	869.931	1126.55	y9	885.41	y7
			LVDHEDGPLVPEK	724.375	739.435	y7	373.208	y3
	AT2G01970.1	Endomembrane protein 70 protein family; INVOLVED IN: transport; LOCATED IN: integral to membrane, Golgi apparatus, plasma membrane, plant-type cell wall; EXPRESSED IN: 26 plant structures; EXPRESSED DURING: 15 growth stages; CONTAINS InterPro DOMAIN/s: Nonaspanin (TM9SF) (InterPro:IPR004240); BEST Arabidopsis thaliana protein match is: Endomembrane protein 70 protein family (TAIR:AT1G14670.1); Ha…	YIHGDVFR	503.759	730.363	y6	593.304	y5
			AEFQAPVR	459.246	717.404	y6	570.336	y5
	AT4G18030.1	S-adenosyl-L-methionine-dependent methyltransferases superfamily protein; INVOLVED IN: biological_process unknown; LOCATED IN: Golgi apparatus, plasma membrane, plant-type cell wall; EXPRESSED IN: 24 plant structures; EXPRESSED DURING: 14 growth stages; CONTAINS InterPro DOMAIN/s: Protein of unknown function DUF248, methyltransferase putative (InterPro:IPR004159); BEST Arabidopsis thaliana protei…	AGQNWVQFQGNVFK	811.907	967.5	y8	839.441	y7
			LFAVPPSISK	529.816	798.472	y8	628.366	y6
Mitochondria	AT2G20360.1	NAD(P)-binding Rossmann-fold superfamily protein; FUNCTIONS IN: coenzyme binding, binding, catalytic activity; INVOLVED IN: response to salt stress; LOCATED IN: mitochondrion, respiratory chain complex I, membrane; EXPRESSED IN: 27 plant structures; EXPRESSED DURING: 16 growth stages; CONTAINS InterPro DOMAIN/s: NAD-dependent epimerase/dehydratase (InterPro:IPR001509), NAD(P)-binding domain (Inte…	FQDLDLVPHK	606.325	821.488	y7	381.224	y3
	AT3G01280.1	Encodes a voltage-dependent anion channel (VDAC: AT3G01280/VDAC1, AT5G67500/VDAC2, AT5G15090/VDAC3, AT5G57490/VDAC4, AT5G15090/VDAC5). VDACs are reported to be porin-type, beta-barrel diffusion pores. They are prominently localized in the outer mitochondrial membrane and are involved in metabolite exchange between the organelle and the cytosol. protein_coding VOLTAGE DEPENDENT ANION CHANNEL 1 (VD…	SFFTISGEVDTK	665.83	848.436	y8	735.352	y7
	AT5G66760.1	One of two genes in Arabidopsis that encode a flavoprotein subunit of the mitochondrial succinate dehydrogenase complex. protein_coding SUCCINATE DEHYDROGENASE 1-1 (SDH1-1) SUCCINATE DEHYDROGENASE 1-1 (SDH1-1)	AVIELENYGLPFSR	804.425	953.484	y8	506.272	y4
	AT5G47030.1	Encodes the mitochondrial ATP synthase subunit delta.	GLAEFQQK	460.745	750.378	y6	679.341	y5
Nucleus	AT1G48920.1	Encodes ATNUC-L1 (NUCLEOLIN LIKE 1), the predominant form of the two nucleolin proteins found in Arabidopsis. This protein is involved in rRNA processing, ribosome biosynthesis, and vascular pattern formation. PARL1 localizes to the nucleolus and parl1 mutants accumulate elevated levels of the unspliced 35S pre-rRNA. parl1 mutants also have defects in cotyledon, leaf, sepal, and petal vein patter…	TLFAANLSFNIER	748.399	878.473	y7	765.389	y6
			GFDASLSEDDIK	648.801	906.441	y8	706.325	y6
	AT5G03740.1	HD2-type histone deacetylase HDAC. Involved in the ABA and stress responses. Mediates transcriptional repression protein_coding HISTONE DEACETYLASE 2C (HD2C) HISTONE DEACETYLASE 3 (HDT3);HISTONE DEACETYLASE 2C (HD2C)	LVHISQVALGESK	690.896	1031.57	y10	918.489	y9
			QVNFQLPNEDVK	715.867	814.431	y7	701.346	y6
	AT2G28740.1 (updated to AT5G59970.1 in Uniprot)	Histone H4	IFLENVIR
			ISGLIYEETR
Peroxisome	AT1G06460.1	ACD32.1 encodes an alpha-crystallin domain containing protein with homology to small heat shock proteins. protein_coding ALPHA-CRYSTALLIN DOMAIN 32.1 (ACD32.1) ALPHA-CRYSTALLIN DOMAIN 32.1 (ACD32.1);ALPHA-CRYSTALLIN DOMAIN 31.2 (ACD31.2)	LANLGTVWSPR	607.338	915.5	y8	802.421	y7
			QEILQGPFK	530.295	689.398	y6	576.314	y5
	AT2G42790.1	Encodes a peroxisomal citrate synthase that is expressed throughout seedling and shoot development. protein_coding CITRATE SYNTHASE 3 (CSY3) CITRATE SYNTHASE 3 (CSY3)	GTLTIVDER	502.275	732.389	y6	631.341	y5
	AT3G56460.1	GroES-like zinc-binding alcohol dehydrogenase family protein; FUNCTIONS IN: oxidoreductase activity, binding, zinc ion binding, catalytic activity; INVOLVED IN: oxidation reduction, metabolic process; LOCATED IN: peroxisome; EXPRESSED IN: 22 plant structures; EXPRESSED DURING: 13 growth stages; CONTAINS InterPro DOMAIN/s: GroES-like (InterPro:IPR011032), NAD(P)-binding domain (InterPro:IPR016040)…	GVDVLYDPVGGK	609.822	848.451	y8	735.367	y7
Plastid	AT1G06680.1	Encodes a 23 kD extrinsic protein that is part of photosystem II and participates in the regulation of oxygen evolution. Phosphorylation of this protein is dependent on calcium. protein_coding PHOTOSYSTEM II SUBUNIT P-1 (PSBP-1) OXYGEN EVOLVING COMPLEX SUBUNIT 23 KDA (OE23);PHOTOSYSTEM II SUBUNIT P-1 (PSBP-1);OXYGEN-EVOLVING ENHANCER PROTEIN 2 (OEE2);PHOTOSYSTEM II SUBUNIT P (PSII-P)	TNTDFLPYNGDGFK	794.868	1010.49	y9	897.41	y8
			EIEYPGQVLR	602.322	832.468	y7	669.404	y6
	AT1G15820.1	Lhcb6 protein (Lhcb6), light harvesting complex of photosystem II. protein_coding LIGHT HARVESTING COMPLEX PHOTOSYSTEM II SUBUNIT 6 (LHCB6) LIGHT HARVESTING COMPLEX PHOTOSYSTEM II SUBUNIT 6 (LHCB6); (CP24)	FFDPLGLAGK	532.792	770.441	y8	655.414	y7
	AT1G74470.1	Encodes for a multifunctional protein with geranylgeranyl reductase activity shown to catalyze the reduction of prenylated geranylgeranyl-chlorophyll a to phytyl-chlorophyll a (chlorophyll a) and free geranylgeranyl pyrophosphate to phytyl pyrophosphate. protein_coding	SGATVINGLFLK	610.356	804.498	y7	691.414	y6
			LAVNTIGSLVR	571.848	859.5	y8	531.325	y5
	AT3G46780.1	plastid transcriptionally active 16 (PTAC16); FUNCTIONS IN: binding, catalytic activity; INVOLVED IN: metabolic process; LOCATED IN: in 6 components; EXPRESSED IN: 21 plant structures; EXPRESSED DURING: 14 growth stages; CONTAINS InterPro DOMAIN/s: NAD(P)-binding domain (InterPro:IPR016040), NmrA-like (InterPro:IPR008030); BEST Arabidopsis thaliana protein match is: NAD(P)-binding Rossmann-fold s…	ADAVGVTVDGLFNK	703.37	1049.56	y10	893.473	y8
	AT1G09340.1	Encodes CHLOROPLAST RNA BINDING (CRB), a putative RNA-binding protein. CRB is important for the proper functioning of the chloroplast. Mutations in CRB also affects the circadian system, altering the expression of both oscillator and output genes. protein_coding CHLOROPLAST RNA BINDING (CRB) CHLOROPLAST RNA BINDING (CRB);CHLOROPLAST STEM-LOOP BINDING PROTEIN OF 41 KDA (CSP41B);CRUCIFERIN B (CRB);…	FIGLFLSR	476.784	692.409	y6	522.303	y4
			YVTFDGLAK	507.269	751.399	y7	650.351	y6
	AT1G13930.1	Involved in response to salt stress. Knockout mutants are hypersensitive to salt stress. protein_coding	VVAEAAQAAAR	528.793	858.443	y9	658.363	y7
			VAGASADILDAAEK	665.846	1160.58	y12	1032.52	y10
PM	AT1G04690.1	potassium channel beta subunit 1 (KAB1); FUNCTIONS IN: oxidoreductase activity, potassium channel activity; INVOLVED IN: oxidation reduction, potassium ion transport, transmembrane transport; LOCATED IN: plasma membrane, membrane; EXPRESSED IN: 24 plant structures; EXPRESSED DURING: 14 growth stages; CONTAINS InterPro DOMAIN/s: Aldo/keto reductase (InterPro:IPR001395), Potassium channel, voltage-…	IFWGGPGPNDK	594.296	927.432	y9	741.353	y8
			AVDVIPLLTPIVLDK	803.495	1108.7	y10	684.429	y6
	AT1G59870.1	ATP binding cassette transporter. Localized to the plasma membrane in uninfected cells. In infected leaves, the protein concentrated at infection sites. Contributes to nonhost resistance to inappropriate pathogens that enter by direct penetration in a salicylic acid?dependent manner. Required for mlo resistance. Has Cd transporter activity (Cd2+ extrusion pump) and contributes to heavy metal resi…	SLPTLLNVVR	556.345	911.567	y8	600.383	y5
			IQVLGGAPDLTVK	655.888	970.557	y10	857.473	y9
			NSLVTDYTLK
	AT5G54500.2	Encodes a flavin mononucleotide-binding flavodoxin-like quinone reductase that is a primary auxin-response gene. protein_coding FLAVODOXIN-LIKE QUINONE REDUCTASE 1 (FQR1) FLAVODOXIN-LIKE QUINONE REDUCTASE 1 (FQR1)	AFLDATGGLWR	603.817	875.437	y8	689.373	y6
Vacuole	AT1G04120.1	encodes a high-affinity inositol hexakisphosphate transporter that plays a role in guard cell signaling and phytate storage. It is a member of MRP subfamily / ABC transporter subfamily C. protein_coding ATP-BINDING CASSETTE C5 (ABCC5) MULTIDRUG RESISTANCE PROTEIN 5 (MRP5);ARABIDOPSIS THALIANA ATP-BINDING CASSETTE C5 (ATABCC5);ATP-BINDING CASSETTE C5 (ABCC5);MULTIDRUG RESISTANCE-ASSOCIATED PROTEIN…	STLIQALFR	524.811	506.309	y4	435.271	y3
	AT4G36195.1	Serine carboxypeptidase S28 family protein; FUNCTIONS IN: serine-type peptidase activity; INVOLVED IN: proteolysis; LOCATED IN: plasma membrane, vacuole, plant-type cell wall; EXPRESSED IN: stem, guard cell, cultured cell; CONTAINS InterPro DOMAIN/s: Peptidase S28 (InterPro:IPR008758); BEST Arabidopsis thaliana protein match is: Serine carboxypeptidase S28 family protein (TAIR:AT4G36190.1); Has 3…	QALFDLAAFR	576.314	692.373	y6	464.262	y4

## Sheet: Table S5
Table S5. SRM signal intensity values for all target peptides after normalization to stable isotope-labelled standards. Further details are available at SRM transitions are available at PeptideAtlas (http://www.peptideatlas.org/PASS/PASS00906)
cellular compartment	peptide sequence	Tissue/growth stage/growth conditions/cell line
CYTOSOL		CAULINE LEAVES	7-DAY OLD SEEDLINGS, LIGHT-GROWN	2ND STEM INTERNODE	REPRODICTIVE ROSETTE LEAVES	GREEN SILIQUE	AVERAGE 4-WEEK ROSETTE	AVERAGE CELL-SUSPENSION CULTURE	ROOT TISSUES	7-DAY OLD SEEDLINGS ETIOLATED
AT2G27860.1	VLALDVYNDK	7813	9606.02	15714.2	6832.16	8568.09	5782.29	3645.72	17751.2	6375.47
AT3G04120.1	GILGYTEDDVVSTDFVGDNR	2732.44	7726.71	9004.09	4321.97	5546.52	5402.46	14014.7	13777.5	5565.73
AT3G04120.1	VLPALNGK	35372.9	130331	72940.4	31838.5	70390.4	5153.7	11894	131892	75932.1
AT5G48180.1	SVFPAVSYGK	1395.37	8267.96	1381.92	699.364	13862.9	1952.17	10674.7	1657.63	17255.5
AT5G48480.1	VEVTEAEVELGFK	3902.74	7024.92	5913.24	2483.56	24031.4	10213.3	14116.1	10478.3	7852.78
AT1G43170.1	FIDTASIFGHGR	99853	193568	94579.4	58787.9	100545	60914.7	370641	248379	180081
AT1G43170.1	VDFAYSFFEK	56561.3	74796	64451.1	32377.7	62163.9	30810.2	84209.3	155772	68144.2
AT1G56070.1	FSVSPVVR	104350	137153	151198	73465.7	124713	149581	604188	311102	129936
AT1G56070.1	VENLYEGPLDDQYANAIR	36852.1	58997.9	40197	16667.1	20531.1	12007.2	72989	28086	27855.3
AT1G72370.1	AYLPVVESFGFSSQLR	58021.3	99784.1	73833.1	43013.5	80577.7	61130.1	232568	173439	77629.7
AT1G72370.1	FVDIGIPANNK	43516.1	52296.3	42420.1	21917.1	37959.1	18316.5	41217.8	102905	45121.5
AT1G72370.1	LLILTDPR	197291	239718	192420	93454.3	210431	249113	549003	416107	252329
ER
AT1G20330.1	ANVVGITINEYQVNR	6698.69	4859.83	16549.7	4137.42	7552.44	10823	52499.3	27254.5	4597.14
AT1G20330.1	LEEVYAEIYR	4439.25	3989.82	6081.04	1669.31	9740.67	7634.78	43526.7	14877	3907.28
AT2G01720.1	VESFTSIEPANR	3063.33	1362.82	4028.16	2267.35	2472.37	3027.15	3234.59	5185.95	2544.74
AT2G01720.1	YSYLDIVGR	1408.73	1839.57	2553.85	1074.26	2276.07	582.766	1057.82	4756.23	2040.81
AT2G30490.1	NVVFDIFTGK	1756.02	4624.02	12567.8	938.241	4832.52	1610.07	7226.08	19712.3	2571.48
EXTRACELLULAR
AT1G68560.1	IYGSDITTLR	5929.24	10745.3	6963.34	5507.4	7253.36	7447.29	8950.69	7367.61	24411.2
AT2G06850.1	IYLWFDPSK	3413.22	20613	27819.8	15272.1	5474.52	3181.9	22361.7	11031.3	46309.8
AT2G06850.1	TGQPAILQTNVFTGGK	4045.32	18661.6	24183.3	11722.6	5285.49	14356.5	43896.1	8563.09	37913.8
AT2G06850.1	TNWANAPFVASYK	868.899	5258.18	7363.25	3807.03	1916.95	4708.18	15806.8	3278.53	11295.7
AT3G45970.1	FVVTGGYDGK	82.3758	3567.72	605.036	1269.72	2272.43	420.4	38116.1	1704.33	3056.42
AT3G45970.1	QGIVDIEYQR	184.759	3764.46	1073.91	1524.26	2933.04	713.63	44586.9	1963.06	4503.49
AT3G45970.1	VPTGAIQFR	70.2554	2617.01	509.352	281.022	1369.98	416.849	41182.5	884.047	1756.39
GOLGI
AT1G26850.1	AIQNWIQYEGDVFR	3215.13	3472.35	10481.3	2957.92	4115.37	3626.67	15934.2	22120.1	1993.38
AT1G26850.1	LVDHEDGPLVPEK	4559.32	7839.81	6783.39	4336.92	5282.14	6449.78	13233.2	14289.6	4948.54
AT2G01970.1	AEFQAPVR	2130.4	4295.92	8392.84	2996.61	8111.91	4190.57	16411.1	15264	2481.56
AT2G01970.1	YIHGDVFR	7208.45	6850.59	24743.9	5470.24	18302.3	4345.52	19600.9	31492.2	7361.82
AT4G18030.1	AGQNWVQFQGNVFK	132.894	2923.67	2923.67	1860.52	797.364	4358.92	16213.1	3853.93	996.705
AT4G18030.1	LFAVPPSISK	1684	1151	2485	1168	980	2131.4	11515.8	4606	1043
MITOCHONDRIA
AT2G20360.1	FQDLDLVPHK	16342.1	22615.3	16552.9	9488.94	23142.5	11618.7	41761.9	27834.2	13548.1
AT3G01280.1	SFFTISGEVDTK	16934.6	29892	25359.1	27775.2	33719.4	27326.2	100487	65835.2	29079.5
AT5G47030.1	GLAEFFQ (FTQAN)	24836.2	40066.7	49903.1	27316.9	33980.3	24919.8	100314	93330.4	46888.8
AT5G66760.1	AVIELENYGLPFSR	2062.75	9996.42	6188.26	3235.55	7229.98	3692.26	19079.4	16350.2	9451.41
NUCLEAR
AT1G48920.1	GFDASLSEDDIK	9953.03	13659.2	5648.45	4052.61	3359.67	8613.36	70347.4	28252.8	6372.88
AT1G48920.1	TLFAANLSFNIER	2396.58	4417.22	2678.53	1362.76	1362.76	1719.9	26503.3	14849.4	4605.18
AT2G28740.1	IFLENVIR	39926.3	68742.7	42160.6	22794.8	76207	17322.8	108010	60121.7	16174.9
AT2G28740.1	ISGLIYEETR	29422.6	53082.5	32263.1	17750	57937.9	18388.4	109259	79031.1	44847.1
AT5G03740.1	LVHISQVALGESK	4842.28	9855.47	3532.02	3645.96	6380.42	3908.01	53151.2	6380.42	4158.67
AT5G03740.1	QVNFQLPNEDVK	11014.9	18020.7	7856.22	6195.89	2875.22	1992.4	43525.1	22151.3	10569.5
PLASTID
AT1G06680.1	EIEYPGQVLR	472760	282134	306396	661416	316336	794312	47537.4	1780.96	12424.8
AT1G06680.1	TNTDFLPYNGDGFK	359005	302160	213938	522611	238616	65621.4	2417.78	1893.44	13087.7
AT1G09340.1	FIGLFLSR	154246	368123	103277	153415	123446	45021.5	1483.08	1369.23	39030.8
AT1G09340.1	LAVNTIGSLVR	70192.6	64659.4	21922	23233.4	23809.1	56044.1	47190.8	1017.1	20956.1
AT1G09340.1	YVTFDGLAK	106848	172769	44168.9	113299	58674.6	8968.31	1195.45	1550.95	16140.3
AT1G13930.1	VAGASADILDAAEK	13991	23489.2	74557.8	63860.9	22061.7	134047	506.935	9095.54	6039.29
AT1G13930.1	VVAEAAQAAAR	11480.2	20304.1	66740.1	48534.4	17318.5	38211.3	893.551	5689.61	6396.17
AT1G15820.1	FFDPLGLAGK	140712	103927	94400.3	190107	96646.2	133919	25735	368.524	200.629
AT1G74470.1	SGATVINGLFLK	32379.5	36569.3	9909.32	15577.9	12034	3351.83	1934.27	14923.5	10725.2
AT3G46780.1	ADAVGVTVDGLFNK	13221.8	13029.6	9169.59	19196.1	6799.11	30793.8	1399.86	136.142	1817.9
PM	PM
AT1G04690.1	AVDVIPLLTPIVLDK	3214.48	7098.12	9023.53	4339.34	5521.68	646.18	11192.8	4946.93	6593.17
AT1G04690.1	IFWGGPGPNDK	1310.36	3946.55	5187.34	2547.28	5137.09	2021.59	3628.82	7062.04	4994.07
AT1G59870.1	IQVLGGAPDLTVK	3578.05	6948.58	4439.55	7797.51	1616.1	5209.24	2615.94	10608.4	6451.81
AT1G59870.1	NSLVTDYTLK	2802.73	6597.38	2958.44	8731.14	1257.19	5580.09	2712.77	14388.5	6141.79
AT1G59870.1	SLPTLLNVVR	2264.34	4482.8	3436.12	5733.82	1326.08	2920.7	1936.57	6772.16	4078.31
AT5G54500.2	AFLDATGGLWR	3139.1	24036.7	26625.3	6298.03	13776.3	4226.13	4981.89	26417	32288.6
PEROXISOME	perox
AT1G06460.1	LANLGTVWSPR	1360.86	1355.12	1682.42	1033.57	1062.28	3083.48	3083.48	3784	2664.31
AT1G06460.1	QEILQGPFK	928.556	1626.72	4140.1	1131.02	537.585	1443.8	6040.5	2527.35	2038.63
AT2G42790.1	GTLTIVDER	781.929	12530.9	5303.08	2786.88	8942.06	2137.27	37229.9	6225.36	18395.4
AT3G56460.1	GVDVLYDPVGGK	2388.08	7457.06	3930.25	3878.19	4938.84	3342.01	20096.3	5498.44	4977.88
VACUOLE
AT1G04120.1	STLIQALFR	12090.9	15070.2	9046.44	14972.3	4642.83	17014.3	2770.47	1141.68	6143.32
AT4G36195.1	QALFDLAAFR	1669.15	5482.42	3657.21	2476.59	3046.54	869.859	4700.77	4016.82	6439.13

## Sheet: Table S6
Data Set 1 (22 in Fig. S1)		Data Set 2 (23 in Fig. S1)		Data Set 3 (24 in Fig. S1)
Protein Identifier	Peptide Sequence	Protein Identifier	Peptide Sequence	Protein Identifier	Peptide Sequence
AT1G01050.1	AIGLMPMIDQGEKDDK	AT3G58610.1	AADVALGWSVALGSPFTFATTLEQEYR	AT4G04970.1	NYDDLNEYFWSK
AT1G01050.1	AIGLMPMIDQGEKDDK	AT1G15690.1	AADVGADLVGK	AT3G55320.1	RLSLIK
AT1G01050.1	ILYSSVVYPHNYGFVPR	AT2G30950.1	AAEEIIFGDSEVTTGAVGDLQQITGLAR	AT2G15490.1	STLLTTPINAK
AT1G01090.1	KGPAFGMPGVHVDGMDVLK	AT2G20530.1	AANFHIALDDVSITGLTFGK	AT5G08670.1	TVLIMELINNVAK
AT1G01090.1	QSTNNTSLLITK	AT1G15690.1	AAVIGDTIGDPLK	AT4G02570.1	YAIDAALVR
AT1G01090.1	SQLLENVFADPK	AT4G39270.1	ACHQENNGRPR	AT2G44450.1	AASDWLLIYPK
AT1G01170.1	TAGPPVVMNPISR	AT4G39270.1	ACHQENNGRPR	AT3G25500.1	AEEELLR
AT1G01290.1	LTHVGIAGEAQMVDVSSK	AT4G39270.1	ACHQENNGRPR	AT1G43170.1	AGQNGYHHR
AT1G01290.1	NDSQAIEQYAK	AT4G39270.1	ACHQENNGRPR	AT2G22900.1	ALNFADNQVMR
AT1G01370.1	GGEGGDNTQQTNPTTSPATGTR	AT2G43160.3	ADDNSQDGR	AT3G06180.1	AVLLFR
AT1G01470.1	DFVADK	AT4G02630.1	ADSHSVNNQLSR	AT1G47200.1	DAVLNR
AT1G01510.1	TDGSSGLNEESTSR	AT3G44330.1	AEGDSSQLPTIAVVASYDTFGAAPALSVGSDSNGSGVVALLEVAR	AT5G55990.1	DITTTFPSFVFHSQVEDT
AT1G01620.1	GFQPNPYQTLGGGANTVAHGYTK	AT1G12000.1	AELGYNYGVILIPEGLIDFIPEVQELIAELNEILANEVVDENGLWK	AT5G19440.1	DPQAELLDPAVK
AT1G01620.1	QPIGTSAQTDK	AT2G38940.1	AFGLFSK	AT1G69740.1	EALLEAR
AT1G01710.1	GFVTGQMFNR	AT2G16460.1	AFLVDTLALVR	AT5G37710.1	EIVLAIR
AT1G01710.1	IAQVVVPK	AT3G60600.1	AGHQENTSEAR	AT5G57480.1	ELLEDLK
AT1G01710.1	IAQVVVPK	AT1G27450.3	AIIIDDLIATGGTLAAAIR	AT1G07890.3	ELLSGEK
AT1G01710.1	ITDPHLPR	AT1G27450.3	AIIIDDLIATGGTLAAAIR	AT1G56070.1	EVDAHPLR
AT1G01710.1	VFGGQFVGQALAAASK	AT5G40770.1	AKDFNIVLDDVAITHLSYGVEFSR	AT3G44880.1	FVLAFR
AT1G01800.1	VAVVTGSNK	AT5G40770.1	AKDFNIVLDDVAITHLSYGVEFSR	AT4G15415.2	GHWNQAVQSLTLNVR
AT1G01820.1	DKHQNEQYR	AT5G19760.1	ALCGLTAGAIGACVGSPADLALIR	AT3G13870.1	GIWLAR
AT1G01820.1	FLSDGQPGTAQNVDK	AT5G19760.1	ALCGLTAGAIGACVGSPADLALIR	AT5G26860.1	GKELLNR
AT1G01820.1	FLSDGQPGTAQNVDKNTSLAR	AT4G00740.1	ALCYELIAVDGNTVIWK	AT1G03060.1	GLLSLGR
AT1G01820.1	FVNDLHALISPVPK	AT3G47520.1	ALDGDGDVYECSFVESTLTDLPFFASR	AT5G35570.1	GPYLALHLR
AT1G01820.1	FVNDLHALISPVPK	AT1G09640.1	ALIAAEYVGVQIDVPSDFQMGVTNK	AT1G74030.1	GVLQAIK
AT1G01820.1	HQNEQYR	AT5G19760.1	AMALNMGMLASYDQSAEYMR	AT3G25230.2	GWDLGIK
AT1G01820.1	HQNEQYR	AT2G28000.1	AMLQDIAILTGAEYLAMDMSLLVENATIDQLGIAR	AT4G18040.1	HLLEPK
AT1G01910.1	LPLLPEEVTGVEALK	AT5G62740.1	AMSAYGYEIVQTLIVDIEPDEHVK	AT1G10630.1	HWYIQSTCATSGEGLYEGLDWLSNNIASK
AT1G01910.1	LPLLPEEVTGVEALK	AT3G01290.1	AMTAYGYEILQTLIIDIEPDQQVK	AT2G20140.1	IFQIHTSK
AT1G01960.1	TVNPLLK	AT3G01290.1	AMTAYGYEILQTLIIDIEPDQQVK	AT4G30000.2	ISSQEELDR
AT1G02080.1	ALEQFVNR	AT2G27040.1	ANGNGSPNGNESPSDGDR	AT3G15730.1	IVSFVGGLDLCDGR
AT1G02080.1	DYALEPDESR	AT5G55230.2	ANNGGANGTHNR	AT2G18720.1	KIPLPVR
AT1G02080.1	LLLSSSEASSAGTR	AT5G55230.2	ANNGGANGTHNR	AT4G39080.1	KLASQK
AT1G02080.1	LLTVNGQK	AT5G55230.2	ANNGGANGTHNR	AT5G22790.1	KLFLLR
AT1G02090.1	LFAHGTWGDYK	AT5G55230.2	ANNGGANGTHNR	AT4G16720.1	KNNSLSLR
AT1G02090.1	QAEIIDQLVK	AT5G55230.2	ANNGGANGTHNR	AT4G11420.1	KSILEK
AT1G02090.1	QLTVLTLAESNK	AT5G55230.2	ANNGGANGTHNR	AT4G35260.1	KVLAEGK
AT1G02110.1	GESTSEVHR	AT2G32520.1	APIQAHFGELDNFVGFSDVTAAK	AT3G50030.1	LAALFK
AT1G02140.1	EVFLTPAVLK	AT3G01130.1	APPPGLYSGTSTLALVAR	AT1G62330.1	LAFDPLPFELQR
AT1G02140.1	YANNSNYK	AT4G38350.2	APSIVTDENILLLFDIQQK	AT1G56690.1	LAVAYGLLK
AT1G02140.1	YANNSNYK	AT1G65780.1	AQVIAIQEKIQETSIGDAGGLFSLR	AT1G71697.1	LEEFIHAR
AT1G02300.1	IGGHAVK	AT3G62360.1	ASPESVSLQIGYEDINGLDFLVFEQPETTILTCHVEGK	AT3G08510.1	LEVHEYDMSEK
AT1G02305.1	CVSGNQLWR	AT5G10780.2	ASQEQDDSANSR	AT4G38440.1	LGLAILK
AT1G02305.1	SHPDDIMAEVYK	AT1G20060.1	ATATTNSNSQSSR	AT4G04970.1	LISLLER
AT1G02305.1	SHPDDIMAEVYK	AT1G20060.1	ATATTNSNSQSSR	AT2G43090.1	LKPLGDAGPVIDAGGIFAYAR
AT1G02305.1	SHPDDIMAEVYK	AT3G04230.1	ATGGGNTSR	AT3G26840.1	LLEETVK
AT1G02310.1	TGEQDTFVDR	AT1G07140.1	ATNEPEHEHR	AT4G00750.1	LLFLVK
AT1G02335.1	IGEVFVFPR	AT3G08580.1	AVAGAGVLSGYDK	AT1G23080.1	LLIMEQFPETGASIVSFK
AT1G02370.1	GLEAAENYFNNLDPSAK	AT3G08580.1	AVAGAGVLSGYDK	AT1G80270.1	LLLDVK
AT1G02370.1	TSVAAPTVASR	AT3G08580.1	AVAGAGVLSGYDK	AT5G56730.1	LLQFIR
AT1G02370.1	TYAAAEK	AT3G08580.1	AVAGAGVLSGYDK	AT3G63340.2	LLVEVK
AT1G02500.1	AIGFVSDDVGLDADK	AT3G08580.1	AVAGAGVLSGYDK	AT2G47510.1	LNDHFPLVVWQTGSGTQSNMNANEVIANR
AT1G02520.1	AATELANAAK	AT3G08580.1	AVAGAGVLSGYDK	AT2G30490.1	LPYLQAVVKETLR
AT1G02780.1	GPGGDVAPVAAPAPAATPAPTAAVPK	AT1G50480.1	AYVSENVSLVEAGCVNLAK	AT3G57880.1	LQSLLSWR
AT1G02780.1	GPGGDVAPVAAPAPAATPAPTAAVPK	AT2G45010.1	CHECMQVLPETYEPPSDENWTTGIFGCAEDPESCR	AT2G47020.1	LQTLLLK
AT1G02780.1	GPGGDVAPVAAPAPAATPAPTAAVPK	AT1G21900.1	CVSEEIQSNVVVLADYYVVDEHNPENTPAVSSK	AT5G15490.1	LSIYDPQVTEEQIQR
AT1G02780.1	VWLDPNESSDISMANSR	AT1G21900.1	CVSEEIQSNVVVLADYYVVDEHNPENTPAVSSK	AT4G35000.1	LVELYAK
AT1G02816.1	STISGYISENK	AT4G30190.2	DANLASIPVEELIEK	AT1G60140.1	LVLIQIVNPAR
AT1G02840.1	DAEDAIHGR	AT4G30190.2	DANLASIPVEELIEK	AT2G26640.1	LWQIAFGSGFK
AT1G02880.3	FTPLLWEHAK	AT4G26240.1	DEDDDKFVLPTSEDVDSRPIDTQEQEEYVR	AT4G24290.2	LYLEGR
AT1G02880.3	VIDESHDQDTTDLDK	AT4G26240.1	DEDDDKFVLPTSEDVDSRPIDTQEQEEYVR	AT3G56750.1	NCETCAGLGHQESSLR
AT1G02890.1	ENPGEHEAMR	AT4G16660.1	DFDVSLAYESEGILPPGTTSPVFAQYSVSGLADASEK	AT4G39210.1	NIENILILSGDHLYR
AT1G02930.1	NVDFEFVHVELK	AT4G16660.1	DFDVSLAYESEGILPPGTTSPVFAQYSVSGLADASEK	AT4G16720.1	NNSLSLR
AT1G02930.1	TVVEEEEAK	AT1G62380.1	DGDWIDVPPLNHSIVINLGDQLEVITNGK	AT3G23400.1	QLAILK
AT1G02930.1	TVVEEEEAK	AT1G62380.1	DGDWIDVPPLNHSIVINLGDQLEVITNGK	AT2G15900.1	RASELK
AT1G02930.1	TVVEEEEAK	AT1G62380.1	DGDWIDVPPLNHSIVINLGDQLEVITNGK	AT1G10270.1	REELEK
AT1G02930.1	TVVEEEEAK	AT1G62380.1	DGDWIDVPPLNHSIVINLGDQLEVITNGK	AT3G04830.1	SELVLK
AT1G02930.1	VPAFEDGDFK	AT1G62380.1	DGDWIDVPPLNHSIVINLGDQLEVITNGK	AT1G32090.1	SFLQGFLPGLALK
AT1G03080.1	EIEDGVAK	AT5G61790.1	DIPNPDYFELDRPDYEPIAAIGIEIWTMQDGILFDNILIAK	AT3G49590.3	SLILLR
AT1G03090.2	DFADSFLGAQR	AT5G61790.1	DIPNPDYFELDRPDYEPIAAIGIEIWTMQDGILFDNILIAK	AT4G15430.1	SLVPAAFVSFK
AT1G03090.2	GFLPATGVLNHYRPVAVSPSVR	AT5G61790.1	DIPNPDYFELDRPDYEPIAAIGIEIWTMQDGILFDNILIAK	AT2G36070.1	SSLSSPK
AT1G03090.2	HIEVQIFGDK	AT5G61790.1	DIPNPDYFELDRPDYEPIAAIGIEIWTMQDGILFDNILIAK	AT5G05980.1	TGLFTSPHLIDVR
AT1G03090.2	IIEEAPAPNISEK	AT5G61790.1	DIPNPDYFELDRPDYEPIAAIGIEIWTMQDGILFDNILIAK	AT2G36850.1	TLEMVHK
AT1G03090.2	IIEEAPAPNISEK	AT5G61790.1	DIPNPDYFELDRPDYEPIAAIGIEIWTMQDGILFDNILIAK	AT3G16850.1	TLNTLAFQNAVFYLK
AT1G03090.2	LQVEHPVTEMIVGQDLVEWQIR	AT5G61790.1	DIPNPDYFELDRPDYEPIAAIGIEIWTMQDGILFDNILIAK	AT2G20690.1	TSLEELKK
AT1G03090.2	SADEAVR	AT3G19490.1	DLFLPSVVSLAVPLALMSLTSEVNGK	AT5G20400.1	TVQEVVAAGEGLPER
AT1G03090.2	SDLFADESNPAATEVAYK	AT3G52190.1	DMDFSLDSEFLATTSTDGSAR	AT3G26770.1	VALITGGASGLGK
AT1G03090.2	VANGEPLPLSQSEVPMSGHAFEAR	AT5G19760.1	DNLGFGEMSTVVGASAVSGFCAAACSLPFDFVK	AT2G06990.1	VIYTSPLK
AT1G03090.2	VGIEFSEDEEGVQHR	AT5G07140.1	DNQNAATGGGR	AT3G15730.1	VLLLVWDDR
AT1G03090.2	YQPDGSYLIEEGNDSPSLELR	AT2G45430.1	DQSTPGSGGESGGGGGGDNHITR	AT1G02930.1	VPAFEDGDFKLFESR
AT1G03140.1	GLPADIR	AT1G62380.1	DQTMALINEACENWGFFEIVNHGLPHDLMDK	AT3G44310.1	VTIVQSSTVYNDTPATLDK
AT1G03220.1	ALLLPVTK	AT1G62380.1	DQTMALINEACENWGFFEIVNHGLPHDLMDK	AT2G07698.1	VVSVGDGIAQVYGLNEIQAGEMVLFANGVK
AT1G03220.1	DQSTLQYTTVINQR	AT1G62380.1	DQTMALINEACENWGFFEIVNHGLPHDLMDK	AT1G61870.1	VYLEMPK
AT1G03220.1	GYVSSTYQSPR	AT1G62380.1	DQTMALINEACENWGFFEIVNHGLPHDLMDK	AT1G51570.1	VYTHSYPLLVLHPSGVK
AT1G03220.1	TPLVPASVVFDLGGR	AT1G62380.1	DQTMALINEACENWGFFEIVNHGLPHDLMDK	AT2G36380.1	YENLSVEGDVR
AT1G03220.1	TPLVPASVVFDLGGR	AT1G57680.1	DSGSSTQER	AT1G13090.1	YGPLVFLR
AT1G03220.1	TVPINPTLLK	AT4G17140.3	DSIDGIVNFFESSTAVSQTIALETAAAVQSTIDEVR	AT3G51160.1	YYQAGSSEMFGSTPPPQSETTPFHPR
AT1G03220.1	TVPINPTLLK	AT2G38020.1	EAADCAAQANDGGELLER	AT4G23270.1	GILYLHQDSR
AT1G03830.2	LQTSLVER	AT1G78900.1	EASIYTGITIAEYFR	AT5G04760.1	TPTQVASHAQK
AT1G03860.1	ASNFDIALDDVSITTLTFGK	AT1G78900.1	EASIYTGITIAEYFR	AT4G23270.1	LLVYEFVPNK
AT1G03860.1	EIAQTIAQSANK	AT1G75330.1	EAVIGADVVYSDVWASMGQK	AT4G23270.1	ILVYEFVPNK
AT1G03860.1	EIAQTIAQSANK	AT1G08480.1	EAVTFGVTGAALGAVSTAAFAWK	AT4G39170.1	EGRPVYIER
AT1G03860.1	EIAQTIAQSANK	AT5G20720.1	EDDIVGILETEDIK	AT5G60270.1	GGFGEVYK
AT1G03860.1	VYLSSNDLLLNLQEMNLEPK	AT1G78900.1	EDDLNEIVQLVGK	AT1G70710.1	SILFFEGQR
AT1G03860.1	VYLSSNDLLLNLQEMNLEPK	AT3G46970.1	EEVGEENFFLFGATADQVPR	AT1G61380.1	VVVWVANR
AT1G03860.1	VYLSSNDLLLNLQEMNLEPK	AT1G07890.3	EGLLQLVSDK	AT5G25220.1	QINNWFINQR
AT1G03860.1	VYLSSNDLLLNLQEMNLEPK	AT5G35160.2	EGQSIVFSYEVSFEESDIK	AT3G43810.1	DTDSEEELKEAFR
AT1G03860.1	VYPEGTHFMVPWFERPIIYDVR	AT3G52300.1	EIADVQEISK	AT3G43810.1	EADVDGDGQINYEEFVK
AT1G03900.1	ENSVEPSLDSSR	AT3G13930.1	EIQVGEVIAITVEDEDDIQK	AT3G43810.1	EADVDGDGQINYEEFVK
AT1G03910.2	VHTGYEWNK	AT5G59880.1	ELDGIQVELQATDPTEMDLDVFK	AT3G43810.1	ELGTVMR
AT1G04080.3	AEDQHVK	AT2G38670.1	ELGDFLLVGIHNDQTVSAK	AT3G26190.1	LHPPAPLLLPR
AT1G04080.3	EIDYLEPLVEK	AT3G11820.1	ELHQVFLDMAVLVEHQGAQLDDIESHVGR	AT3G43810.1	VFDKDQNGFISAAELR
AT1G04080.3	EQNGDIAGAR	AT3G11820.1	ELHQVFLDMAVLVEHQGAQLDDIESHVGR	AT3G43810.1	VFDKDQNGFISAAELR
AT1G04080.3	IAQDNIAK	AT3G11820.1	ELHQVFLDMAVLVEHQGAQLDDIESHVGR	AT3G20100.1	LREEIDSVVGK
AT1G04080.3	VIKPDADAQNIASSTER	AT3G52930.1	ELLFTAPGALPCLSGVILFEETLYQK	AT4G40040.1	EIAQDFK
AT1G04130.1	GSQAETTGEEDTSATK	AT3G23750.1	ELTFMTSLQLIDVSNNNLR	AT4G39480.1	FLSFNAGPR
AT1G04130.1	SHVNLLLGNYR	AT2G36060.2	EMAASHNR	AT4G23270.1	IIGGIAR
AT1G04170.1	FIMNTVADAAPIVPVSAQLK	AT4G33680.1	ENTNIIIDTFTSLGYDVYGGK	AT3G20100.1	IREEIDSVVGK
AT1G04170.1	FIMNTVADAAPIVPVSAQLK	AT3G42050.1	ENVTCFEENDFQILR	AT5G09510.1	KPMALIK
AT1G04170.1	HIIILQNK	AT1G07890.3	EQFPTISFADFHQLAGVVAVEVTGGPDIPFHPGR	AT4G21380.1	LQHINLVR
AT1G04170.1	KLDVTVLHPLSPEVISR	AT1G07890.3	EQFPTISFADFHQLAGVVAVEVTGGPDIPFHPGR	AT1G51060.1	NDEELSK
AT1G04170.1	NFVSPPNMIVIR	AT3G54960.1	EQSHGGGSYHEEEHDHQHR	AT4G40040.1	RVTIMPK
AT1G04170.1	QATINIGTIGHVAHGK	AT5G40450.1	ESFIEAPVSMLASGEDEPVTPQEGDYAANTQEER	AT4G36810.1	YSLLAGGK
AT1G04190.1	AAALYTQAIK	AT5G11260.1	ESGSATGQER	AT4G36810.1	YSLLAGGKR
AT1G04270.1	EAPQGEKPEPVR	AT1G26110.1	ESQNSRPR	AT5G19110.1	SISSLR
AT1G04270.1	GVDLDALLDMSTDDLVK	AT1G74390.1	ESSTSSSSSPK	AT5G19110.1	SLSSLR
AT1G04270.1	GVDLDALLDMSTDDLVK	AT1G43170.1	ETCEAVTIIETPAMVVVGVVAYVK	AT4G40040.1	STELLIR
AT1G04270.1	HGRPGVGATHSSR	AT2G07698.1	EVAAFAQFGSDLDAATQALLNR	AT5G47910.1	AYFYWVTR
AT1G04390.1	TAAVQFSQQGG	AT2G30490.1	EVLLTQGVEFGSR	AT1G30730.1	EAFLNYR
AT1G04410.1	DDAWLDGEFISTVQQR	AT1G64750.3	EVSQQWEDDWDDDDVNDDFSR	AT1G30730.1	EAFLNYR
AT1G04410.1	ELVKDDAWLDGEFISTVQQR	ATCG00120.1	EVTIVNTGTVLQVGDGIAR	AT4G40040.1	EIAQDFKTDLR
AT1G04410.1	GIMLGADQPVILHMLDIPPAAEALNGVK	AT5G14040.1	FASFETIVEMIYK	AT5G60300.3	GGFGEVYR
AT1G04410.1	MELIDAAFPLLK	AT3G52300.1	FDALLVELK	AT5G16000.1	GTVGHIAPEYLSTGQSSEK
AT1G04410.1	MELIDAAFPLLK	AT3G52300.1	FDALLVELK	AT3G28580.1	GYLLFGPPGTGK
AT1G04410.1	NVIIWGNHSSSQYPDVNHAK	AT3G52300.1	FDALLVELK	AT3G47780.1	KNLTYQK
AT1G04410.1	NVIIWGNHSSSQYPDVNHAK	AT3G52300.1	FDALLVELK	AT3G56630.1	MESIWGK
AT1G04410.1	NVIIWGNHSSSQYPDVNHAK	AT3G58610.1	FDYILTQQALVAVDSGAAINR	AT2G24180.1	NLPPGPPR
AT1G04410.1	NVIIWGNHSSSQYPDVNHAK	AT3G58610.1	FDYILTQQALVAVDSGAAINR	AT2G24180.1	NLPPGPPR
AT1G04410.1	NVIIWGNHSSSQYPDVNHAK	AT1G60950.1	FITPEGELEVECDDDVYVLDAAEEAGIDLPYSCR	AT2G24180.1	NLPPGPPR
AT1G04410.1	NVIIWGNHSSSQYPDVNHAK	AT1G60950.1	FITPEGELEVECDDDVYVLDAAEEAGIDLPYSCR	AT4G18360.1	RGTDVFK
AT1G04410.1	NVIIWGNHSSSQYPDVNHAK	AT4G35230.1	FSTEEATVVVELASQCLQYEPR	AT5G20490.1	SFEVER
AT1G04410.1	NVIIWGNHSSSQYPDVNHAK	AT4G35230.1	FSTEEATVVVELASQCLQYEPR	AT5G19110.1	SISSIR
AT1G04410.1	NVIIWGNHSSSQYPDVNHAK	AT2G01470.1	FSVDSAGNEVLYIAANTER	AT4G40040.1	STEILIR
AT1G04410.1	NVIIWGNHSSSQYPDVNHAK	AT3G57030.1	FTNDLDIDEQEDVIYFTDTSAR	AT2G43290.1	VFQMFDK
AT1G04410.1	NVIIWGNHSSSQYPDVNHAK	AT3G57030.1	FTNDLDIDEQEDVIYFTDTSAR	AT5G23780.1	ILELQR
AT1G04410.1	NVIIWGNHSSSQYPDVNHAK	AT3G57030.1	FTNDLDIDEQEDVIYFTDTSAR	AT2G06850.1	LYSSLWNADDWATR
AT1G04410.1	NVIIWGNHSSSQYPDVNHAK	AT2G03670.1	GDESSSNSSTVGER	AT5G35560.1	VSLLLK
AT1G04410.1	NVIIWGNHSSSQYPDVNHAK	AT1G47260.1	GDVNNISVGSGTNIQDNTLVHVAK	AT4G25530.1	WLATLQR
AT1G04410.1	SQAAALEK	AT1G19580.1	GDVNTVSVGSGTNIQDNSLVHVAK	AT1G14370.1	AFTFNELK
AT1G04410.1	VQTSSGEKPVR	AT1G19580.1	GDVNTVSVGSGTNIQDNSLVHVAK	AT2G39700.1	AGIVPVSYR
AT1G04430.1	AHMGSFAAALK	AT5G13490.1	GFTNFAIDFMMGGVSAAVSK	AT2G39700.1	AGIVPVSYRR
AT1G04430.1	AHMGSFAAALK	AT3G08580.1	GFTNFALDFLMGGVSAAVSK	AT3G24550.1	AGSGQGER
AT1G04430.1	AHMGSFAAALK	AT3G08580.1	GFTNFALDFLMGGVSAAVSK	AT3G24550.1	AGSGQGER
AT1G04430.1	ANIPHTHLAK	AT3G05090.1	GHTDNVR	AT5G20490.1	AMINEGK
AT1G04430.1	ANIPHTHLAK	AT1G62380.1	GLDNLETEVEDVDWESTFYVR	AT1G62670.1	AMVVFEYLQR
AT1G04430.1	ANIPHTHLAK	AT1G62380.1	GLDNLETEVEDVDWESTFYVR	AT3G43810.1	EAFSLFDKDGDGCITTK
AT1G04430.1	DKDVWVMNVVSPDGPNTLK	AT1G23290.1	GNAGGMHHHR	AT1G06650.2	ELVSEENPPK
AT1G04430.1	DKDVWVMNVVSPDGPNTLK	AT5G39570.1	GNDDDDDEQRR	AT2G45260.1	ENNPKPVCVSPQDSR
AT1G04430.1	DKDVWVMNVVSPDGPNTLK	AT5G25590.1	GPTEEAEGGDDATTSSR	AT1G22060.1	FAEVEGER
AT1G04430.1	DKDVWVMNVVSPDGPNTLK	AT1G55860.1	GSDNSVSASSSTAER	AT1G12780.1	FDAVIHFAGLK
AT1G04430.1	DKQSVVESIK	AT1G69850.1	GSLASHGAEQFDESTPK	AT5G50000.1	GIYDGQDVAVK
AT1G04430.1	EKSDQNWMVEK	AT1G73180.1	GSPGSVQIFGCGEELQSQPSAR	AT5G49760.1	GLAYLHELADPPIIHR
AT1G04430.1	EKSDQNWMVEK	AT4G23650.1	GSSGSGTVGSSGSGTGGSR	AT2G44450.1	GPSIWDTFSEKYPEK
AT1G04430.1	KLGSSYLSGDDDNGDTK	AT5G26340.1	GTDNVEPEFADLLEASR	AT5G13370.1	GSSVSQYK
AT1G04430.1	LADFGYSTDMFEK	AT1G11260.1	GVDDVSQEFDDLVAASK	AT2G05220.1	IAGFSTHLMK
AT1G04430.1	LADFGYSTDMFEK	AT1G11260.1	GVDDVSQEFDDLVAASK	AT2G05220.1	IAGFSTHLMK
AT1G04430.1	LADFGYSTDMFEKDTELWK	AT4G36180.1	GVGCTNHR	AT5G23780.1	IIELQR
AT1G04430.1	LGSSYLSGDDDNGDTK	AT1G26850.1	GVPAVIGVLGTIK	AT2G05220.1	ILEEVAIIPSK
AT1G04430.1	LGSSYLSGDDDNGDTKQDDSVANAEDSLVVAK	AT3G12780.1	GVSLLLPTDVVVADK	AT2G05220.1	ILEEVAIIPSKR
AT1G04430.1	LTSSPPR	AT5G43330.1	GVVATTDAVEACTGVNVAVMVGGFPR	AT1G80870.1	ISDFGLSR
AT1G04430.1	QDDSVANAEDSLVVAK	AT1G04410.1	GVVATTDAVEGCTGVNVAVMVGGFPR	AT2G06850.1	IYSSLWNADDWATR
AT1G04430.1	QDDSVANAEDSLVVAK	AT1G12360.1	HAHIADASER	AT2G05220.1	KILEEVAIIPSKR
AT1G04430.1	QDDSVANAEDSLVVAK	AT5G53440.1	HHDNSDDVGDR	AT4G40040.1	KSAPTTGGVK
AT1G04430.1	QQVDSYWNLMSSK	AT1G44910.1	HHNNSDEDVSSDR	AT2G36850.1	LLFNQAFSR
AT1G04430.1	QQVDSYWNLMSSK	AT4G27585.1	HISEGSNNR	AT2G05220.1	LQEEERER
AT1G04430.1	QSVVESIK	AT4G17540.1	HQDTTAEER	AT3G17850.1	LTDFGLSK
AT1G04430.1	QSVVESIK	AT4G17540.1	HQDTTAEER	AT2G05220.1	MTLDFHTNKK
AT1G04430.1	QSVVESIKK	AT5G07470.1	HQQQMER	AT5G57610.1	NIVHFDLK
AT1G04430.1	TYDLLHAWSIFSDIK	AT5G61640.1	HQQQVDR	AT1G10450.1	NQYEESLFR
AT1G04430.1	VLRPGGYFAYSSPEAYAQDEENLK	AT1G54460.1	HSVGGCKDEVK	AT5G10560.1	QGIVLLK
AT1G04430.1	VNTSSELDQDSEDGENNVVFIVQK	AT2G16570.1	HVFGEILATESPVECDVVIAVPDSGVVAALGYAAK	AT1G02520.1	QQMGLVGQEPVLFNDTIR
AT1G04430.1	VNTSSELDQDSEDGENNVVFIVQK	AT5G02960.1	IAAFVPNDGCLNYIEENDEVLIAGFGR	AT2G05220.1	RMDFVPDESAIK
AT1G04430.1	YLQALHWETVASEK	AT1G80480.1	IAVIENEFGEVDIDGSLVASK	AT2G05220.1	RMDFVPDESAIK
AT1G04430.1	YLQALHWETVASEK	AT5G13450.1	IDPSIYGGLIVEFQQK	AT4G40040.1	SAPTTGGVK
AT1G04480.1	GSAITGPIGK	AT2G39460.1	IEDNNTLVFIVDIR	AT3G45850.1	SLLTLGR
AT1G04480.1	GSAITGPIGK	AT4G34200.1	IGEIPAVEEFVFLK	AT1G54290.1	SLTTVQGLK
AT1G04480.1	IASAANAIV	AT5G06320.1	IGVYYDEIEVR	AT1G54290.1	SLTTVQGLKK
AT1G04480.1	NLYIISVK	AT3G54110.1	ILAGLTTGALGIMVANPTDLVK	AT3G11700.1	SVQEDFNR
AT1G04480.1	NLYIISVK	AT3G54110.1	ILAGLTTGALGIMVANPTDLVK	AT5G09510.1	TFNQVEIKPEMIGHYLAEFSISYKPVK
AT1G04510.1	GIDDGEQGPNAK	AT3G62700.1	ILFLDEATASVDSQTDAMIQK	AT3G26190.1	THDLETCTRPK
AT1G04510.1	GIDDGEQGPNAK	AT4G00335.1	ILVDEEEDCCPICFEDYDVENPR	AT4G15233.2	TTLLDVLSGR
AT1G04510.1	QLLAEAER	AT3G51460.1	ILWANHGDEISIQYSGTPALK	AT5G20490.1	TVEQQVLESNPVLEAFGNAK
AT1G04630.1	DMPLLQDGPPPGGFAPVR	AT5G19760.1	ISADEGVLALWK	AT4G24760.1	TYWFDIYK
AT1G04630.1	VGENVYNSGR	AT1G26850.1	ISSGSISGVTVDAYEDDNR	AT1G69640.1	VEEEEK
AT1G04630.1	YLEYEADVMK	AT1G26850.1	ISSGSISGVTVDAYEDDNR	ATCG01130.1	VMDEGEEGTEK
AT1G04630.1	YLEYEADVMK	AT4G12650.1	ITFTYEVEFVK	AT5G35560.1	VSILLK
AT1G04640.1	SIGFGAR	AT4G35000.1	ITYADLYQLAGVVAVEVTGGPDIVFVPGR	AT4G25530.1	WIATLQR
AT1G04640.1	SMIEFASIYGVK	AT4G35000.1	ITYADLYQLAGVVAVEVTGGPDIVFVPGR	AT5G08670.1	ENINSFQGLLDGKYDDLSEQSFYMVGGIDEVVAK
AT1G04690.1	AMNYVIDK	AT4G35000.1	ITYADLYQLAGVVAVEVTGGPDIVFVPGR	AT1G62380.1	AHTDAGGLILLFQDDK
AT1G04690.1	DHGVNFFDNAEVYANGR	AT4G35000.1	ITYADLYQLAGVVAVEVTGGPDIVFVPGR	AT1G62380.1	AHTDAGGLILLFQDDKVSGLQLLK
AT1G04690.1	VETEFLPLYTNHGIGLTTWSPLASGVLTGK	AT4G35000.1	ITYADLYQLAGVVAVEVTGGPDIVFVPGR	AT1G62380.1	AHTDAGGLILLFQDDKVSGLQLLK
AT1G04710.1	DSAAYQYGDDVVIVAAQR	AT5G14040.1	IVMIGTLTGAQWGLYDAFK	AT1G62380.1	AHTDAGGLILLFQDDKVSGLQLLK
AT1G04710.1	EDGTTTAGNSSQLSDGAGAVLLMR	AT4G15210.1	KMHADQDYCGDAAK	AT1G62380.1	AHTDAGGLILLFQDDKVSGLQLLK
AT1G04710.1	KAASATASGK	AT2G45070.1	KPTSGAGGGGASGGAAGSMLQFYTDDAPGLK	AT5G08670.1	ENINSFQGLLDGK
AT1G04710.1	TNVNPSEVGDIVVGTVLGPGSQR	AT5G11670.1	LADHTFLFLGAGEAGTGIAELIALK	AT5G08670.1	ENINSFQGLLDGKYDDLSEQSFYMVGGIDEVVAK
AT1G04750.1	AATAQANSLNK	AT5G11670.1	LADHTFLFLGAGEAGTGIAELIALK	AT5G46020.1	EREELEK
AT1G04750.1	AATAQANSLNK	AT1G21750.1	LAPILDEVAVSYQSDSSVVIAK	AT5G36890.1	FGLVYVDYK
AT1G04750.1	AQVSEVK	AT1G21750.1	LAPILDEVAVSYQSDSSVVIAK	AT1G27450.3	GFLFGPPIALAIGAK
AT1G04750.1	GVMMENIEK	AT3G06850.1	LAVEDSQDSLLTTDSSEIVTLGGSK	AT5G08670.1	GSITSVQAIYVPADDLTDPAPATTFAHLDATTVLSR
AT1G04810.1	AIDEYAILR	AT5G09810.1	LAYVALDYEQELETAK	AT5G08670.1	GSITSVQAIYVPADDLTDPAPATTFAHLDATTVLSR
AT1G04810.1	AVESSEVVEIDPR	AT3G11130.1	LDNFDGPAVGEVAVDAQLYEEAFAIFK	AT1G63010.5	GTYNGGLLSTEAGTLAR
AT1G04810.1	EAESMQVDSTATTVEK	AT1G78900.1	LEGDSATIQVYEETAGLTVNDPVLR	AT1G63010.5	GTYNGGLLSTEAGTLAR
AT1G04810.1	LHALSYLIR	AT1G55860.1	LENKPVGEEASSETR	AT5G08670.1	IPSAVGYQPTLASDLGALQER
AT1G04810.1	LPTAVLSTSAK	AT5G13420.1	LFEPIYDQTEGADGYVSVEVSPR	AT4G28710.1	LFDWLVNK
AT1G04820.1	AFHEQLSVAEITNSAFEPASMMAK	AT5G60640.1	LIFVSVDLDNEDYGKPVAEYFGVSGNGPK	AT4G20830.1	LGLVFNPYGGK
AT1G04820.1	AFHEQLSVAEITNSAFEPASMMAK	AT5G60640.1	LIFVSVDLDNEDYGKPVAEYFGVSGNGPK	AT4G20830.1	LGLVFNPYGGK
AT1G04820.1	AFHEQLSVAEITNSAFEPASMMAK	AT5G60640.1	LIFVSVDLDNEDYGKPVAEYFGVSGNGPK	AT3G26830.1	LHPTTPLLLPR
AT1G04820.1	AFHEQLSVAEITNSAFEPASMMAK	AT2G27510.1	LLGPDGQEDEFEVQDDQYILDAAEEAGVDLPYSCR	AT5G13000.1	LLANPLR
AT1G04820.1	AVCMISNSTSVAEVFSR	AT2G27510.1	LLGPDGQEDEFEVQDDQYILDAAEEAGVDLPYSCR	AT1G59910.1	LLEAILK
AT1G04820.1	FDGALNVDVTEFQTNLVPYPR	AT2G27510.1	LLGPDGQEDEFEVQDDQYILDAAEEAGVDLPYSCR	AT4G37370.1	LMPFGLGR
AT1G04820.1	GHYTIGK	AT2G27510.1	LLGPDGQEDEFEVQDDQYILDAAEEAGVDLPYSCR	AT4G37370.1	LMPFGLGR
AT1G04820.1	GHYTIGK	AT2G27510.1	LLGPDGQEDEFEVQDDQYILDAAEEAGVDLPYSCR	AT4G22310.1	LQALWNHPAGPK
AT1G04820.1	IHFMLSSYAPVISAEK	AT2G27510.1	LLGPDGQEDEFEVQDDQYILDAAEEAGVDLPYSCR	AT5G45160.1	LSSILEK
AT1G04820.1	IHFMLSSYAPVISAEK	AT2G27510.1	LLGPDGQEDEFEVQDDQYILDAAEEAGVDLPYSCR	AT5G45160.1	LSSLLEK
AT1G04820.1	IHFMLSSYAPVISAEK	AT1G27770.1	LLLQSIFTNTGGEIVVGK	AT5G09510.1	NMIIVPEMIGSIIGVYNGK
AT1G04820.1	IHFMLSSYAPVISAEK	AT3G44330.1	LLVHGNIPFPVYFAFENEETDAMLADVK	AT3G55320.1	RLSLLK
AT1G04820.1	SLSIERPTYTNLNR	AT3G44330.1	LLVHGNIPFPVYFAFENEETDAMLADVK	AT5G44100.1	TVLMLADQLLNR
AT1G04820.1	TVGGGDDAFNTFFSETGAGK	AT3G44330.1	LLVHGNIPFPVYFAFENEETDAMLADVK	AT1G18150.2	ADPLALR
AT1G04820.1	TVGGGDDAFNTFFSETGAGK	AT3G12780.1	LSELLGIEVTK	AT3G27350.2	AFFEAHYK
AT1G04870.2	MDAYFNAVFQNK	AT1G15690.1	LTSDLGASSSGGANNGKNGYGDYLIEEEEGVNDQSVVAK	AT5G08670.1	AHGGFSVFAGVGER
AT1G04870.2	SNVTSVINMEHTR	AT1G15690.1	LTSDLGASSSGGANNGKNGYGDYLIEEEEGVNDQSVVAK	AT5G08670.1	AHGGFSVFAGVGER
AT1G04870.2	SNVTSVINMEHTR	AT5G12200.1	MHLIWDTMVESGQLSATDYVR	AT5G08670.1	AHGGFSVFAGVGER
AT1G04900.1	TTNLSVPLK	AT5G12470.1	NDGDGHGDEDR	AT5G08670.1	AHGGFSVFAGVGER
AT1G04910.1	ALAPIFIAR	AT5G12470.1	NDGDGHGDEDRDR	AT5G08670.1	AHGGFSVFAGVGER
AT1G04910.1	CNGGLNQQR	AT5G12470.1	NDGDGHGDEDRDR	AT5G08670.1	AHGGFSVFAGVGER
AT1G04910.1	EHSAIYLTPFSHR	AT5G12470.1	NDGDGHGDEDRDR	AT5G08670.1	AHGGFSVFAGVGER
AT1G04910.1	INVEELWESAK	AT5G12470.1	NDGDGHGDEDRDR	AT5G08670.1	AHGGFSVFAGVGER
AT1G04910.1	LAEEIDNPEYQR	AT5G12470.1	NDGDGHGDEDRDR	AT5G08670.1	AHGGFSVFAGVGER
AT1G04910.1	SDWPPPTK	AT2G04030.1	NEEELTSLDDYIENMGENQK	AT5G08670.1	AHGGFSVFAGVGER
AT1G04910.1	SGGWRPSSAPR	AT1G78900.1	NGSVTIVGAVSPPGGDFSDPVTSATLSIVQVFWGLDK	AT5G08670.1	AHGGFSVFAGVGER
AT1G04980.1	DPYGFVWVAAGK	AT1G15690.1	NGYGDYLIEEEEGVNDQSVVAK	AT5G08670.1	AHGGFSVFAGVGER
AT1G04980.1	NGGGSSEK	AT1G15690.1	NGYGDYLIEEEEGVNDQSVVAK	AT5G08670.1	AHGGFSVFAGVGER
AT1G04980.1	VFVPGKPPIDYQGAR	AT1G15690.1	NGYGDYLIEEEEGVNDQSVVAK	AT5G08670.1	AHGGFSVFAGVGER
AT1G04980.1	VQGFPTILVFGSDK	AT1G15690.1	NGYGDYLIEEEEGVNDQSVVAK	AT5G08670.1	AHGGFSVFAGVGER
AT1G04985.1	TTENALK	AT5G21150.1	NHAGNDTNDADR	AT5G08670.1	AHGGFSVFAGVGER
AT1G05070.1	VTSSYQK	AT5G21150.1	NHAGNDTNDADR	AT5G08670.1	AHGGFSVFAGVGER
AT1G05150.1	ADNNNNNVDAFSDAGWSR	AT1G09850.1	NHGIDTEKDYPYQER	AT5G08670.1	AHGGFSVFAGVGER
AT1G05150.1	ELGPSSEISEKR	AT4G31990.3	NHIPFFDVAYQGFASGSLDEDAASVR	AT5G08670.1	AHGGFSVFAGVGER
AT1G05150.1	EYESEAEAMK	AT4G31990.3	NHIPFFDVAYQGFASGSLDEDAASVR	AT5G08670.1	AHGGFSVFAGVGER
AT1G05150.1	GSEAASSSSITDER	AT2G04350.1	NIIYIEEDGVDVASSDVNSMGDITVSSISEVEK	AT5G08670.1	AHGGFSVFAGVGER
AT1G05150.1	LLSSLKPDTFQGAIK	AT2G04350.1	NIIYIEEDGVDVASSDVNSMGDITVSSISEVEK	AT5G08670.1	AHGGFSVFAGVGER
AT1G05150.1	TTLRPDLATALQIR	AT2G04350.1	NIIYIEEDGVDVASSDVNSMGDITVSSISEVEK	AT5G08670.1	AHGGFSVFAGVGER
AT1G05150.1	VAFDALLWRPVNEGSSQITK	AT2G04350.1	NIIYIEEDGVDVASSDVNSMGDITVSSISEVEK	AT5G08670.1	AHGGFSVFAGVGER
AT1G05150.1	VLTVWPNHWR	AT2G04350.1	NIIYIEEDGVDVASSDVNSMGDITVSSISEVEK	AT5G08670.1	AHGGFSVFAGVGER
AT1G05180.1	AEADFLVIEER	AT2G04350.1	NIIYIEEDGVDVASSDVNSMGDITVSSISEVEK	AT5G08670.1	AHGGFSVFAGVGER
AT1G05180.1	FAANYNK	AT1G07920.1	NMITGTSQADCAVLIIDSTTGGFEAGISK	AT5G08670.1	AHGGFSVFAGVGER
AT1G05180.1	MAEEWAQSHSGNLPSTR	AT1G07920.1	NMITGTSQADCAVLIIDSTTGGFEAGISK	AT5G08670.1	AHGGFSVFAGVGER
AT1G05180.1	QFVPMLGTYIFNGIDHK	AT1G07920.1	NMITGTSQADCAVLIIDSTTGGFEAGISK	AT5G08670.1	AHGGFSVFAGVGER
AT1G05270.1	IASHLEVFPGAEFR	AT1G07920.1	NMITGTSQADCAVLIIDSTTGGFEAGISK	AT5G08670.1	AHGGFSVFAGVGER
AT1G05270.1	VAYEEAIK	AT1G07920.1	NMITGTSQADCAVLIIDSTTGGFEAGISK	AT5G08670.1	AHGGFSVFAGVGER
AT1G05320.1	EIDEATTR	AT1G07920.1	NMITGTSQADCAVLIIDSTTGGFEAGISK	AT5G08670.1	AHGGFSVFAGVGER
AT1G05500.1	ASVEPVLEQYRPAIVASLTFSK	AT1G07920.1	NMITGTSQADCAVLIIDSTTGGFEAGISK	AT5G08670.1	AHGGFSVFAGVGER
AT1G05500.1	ASVEPVLEQYRPAIVASLTFSK	AT1G07920.1	NMITGTSQADCAVLIIDSTTGGFEAGISK	AT5G08670.1	AHGGFSVFAGVGER
AT1G05500.1	DAVEDSITWPVR	AT1G10170.1	NNAPENQHQR	AT5G08670.1	AHGGFSVFAGVGER
AT1G05500.1	SELANTVAAFAR	AT1G10170.1	NNAPENQHQR	AT5G08670.1	AHGGFSVFAGVGER
AT1G05500.1	TLVGVSLPIQVK	AT5G46760.1	NNTNTAEQEHR	AT5G08670.1	AHGGFSVFAGVGER
AT1G05500.1	TLVGVSLPIQVK	AT3G04120.1	NPEDIPWAEAGADYVVESTGVFTDK	AT5G08670.1	AHGGFSVFAGVGER
AT1G05500.1	VIPIIPGDYSDLELKPVGMLEVK	AT3G04120.1	NPEDIPWAEAGADYVVESTGVFTDK	AT5G08670.1	AHGGFSVFAGVGER
AT1G05500.1	VIPIIPGDYSDLELKPVGMLEVK	AT1G13440.1	NPEDIPWGEAGADFVVESTGVFTDK	AT5G08670.1	AHGGFSVFAGVGER
AT1G05520.1	DQVLEQLGLGASGR	AT1G12900.1	NPSNLPWGELGIDLVIEGTGVFVDR	AT5G08670.1	AHGGFSVFAGVGER
AT1G05520.1	GPSVADTVIGEGNTTQWK	AT5G49220.1	NPVGDNEGSSEGSSNSR	AT5G08670.1	AHGGFSVFAGVGER
AT1G05520.1	SQFVQVFNNSPDETAYNR	AT2G23070.1	NQQQQHQQQQQSR	AT5G08670.1	AHGGFSVFAGVGER
AT1G05620.1	NALHLLEVAGR	AT3G13990.1	NSSGAQDSTDECNAPADAR	AT5G08670.1	AHGGFSVFAGVGER
AT1G05620.1	VAVTVDAPAVVK	AT3G49680.1	NVTVDELLEADEVFCTGTAVVVSPVGSVTYK	AT5G08670.1	AHGGFSVFAGVGER
AT1G05850.1	EMAAFLGHVASK	AT2G16460.1	QAEAITSAITEVLNDSLENVSESFVSK	AT5G08670.1	AHGGFSVFAGVGER
AT1G05850.1	EMAAFLGHVASK	AT2G45270.1	QAEEAHSR	AT5G08670.1	AHGGFSVFAGVGER
AT1G05850.1	GALPIYWNFNYGAAGEALK	AT4G16310.1	QANTTNTSR	AT5G08670.1	AHGGFSVFAGVGER
AT1G05890.2	HQNDDVGR	AT4G24830.1	QDISSFEGSEIYNQADAAGFIR	AT5G08670.1	AHGGFSVFAGVGER
AT1G06130.1	ALGIPETADEAEALGIIR	AT3G08580.1	QFDGLVDVYR	AT5G08670.1	AHGGFSVFAGVGER
AT1G06130.1	IPGIDVALK	AT3G08580.1	QFDGLVDVYR	AT5G08670.1	AHGGFSVFAGVGER
AT1G06130.1	LFEGTPEQMLASLQR	AT3G08580.1	QFDGLVDVYR	AT5G08670.1	AHGGFSVFAGVGER
AT1G06130.1	NLTYILNTHHHYDHTGGNLELK	AT3G08580.1	QFDGLVDVYR	AT1G62380.1	AHTDAGGIILLFQDDK
AT1G06130.1	TENTDIRR	AT5G13490.1	QFNGLVDVYK	AT1G62380.1	AHTDAGGIILLFQDDKVSGLQLLK
AT1G06220.2	ALQFNTLPVVK	AT2G22125.1	QGSSSAQER	AT1G62380.1	AHTDAGGIILLFQDDKVSGLQLLK
AT1G06220.2	ALQFNTLPVVK	AT2G22125.1	QGSSSAQER	AT1G62380.1	AHTDAGGIILLFQDDKVSGLQLLK
AT1G06220.2	AVPMSLVLEDSR	AT5G67500.2	QNPLIDITATLGSPVISFGAEAGYDTTSK	AT1G62380.1	AHTDAGGIILLFQDDKVSGLQLLK
AT1G06220.2	DSIVQGFQWGAR	AT5G67500.2	QNPLIDITATLGSPVISFGAEAGYDTTSK	AT4G18360.1	AIALTVDTPR
AT1G06220.2	ELYSEVEVK	AT5G67500.2	QNPLIDITATLGSPVISFGAEAGYDTTSK	AT2G29140.1	AIEVVDLDQK
AT1G06220.2	GHVTSDVPQPGTPAYIVK	AT1G43850.1	QQQQQQQQQQQQQQQQQQQQQQQQTVSQNTNSDQSSR	AT4G21980.2	AIFVFVK
AT1G06220.2	GHVTSDVPQPGTPAYIVK	AT4G32600.1	QTNTTSSR	AT4G21980.2	AIFVFVK
AT1G06220.2	ITMIAEPLDR	AT3G09810.1	QVFTAADVVIDWDEQFVGTEVDPR	AT1G06700.1	ALIGEGSYGR
AT1G06220.2	KGMSEDVSGNK	AT3G09810.1	QVFTAADVVIDWDEQFVGTEVDPR	ATMG00160.1	ALWHFHYK
AT1G06220.2	KVDHSYTGTK	AT4G23650.1	RGSSGSGTVGSSGSGTGGSR	AT4G30280.1	APFTAFYR
AT1G06220.2	LHGVAMDVDK	AT4G23650.1	RGSSGSGTVGSSGSGTGGSR	AT4G30290.1	APFTAYYR
AT1G06220.2	LTMIAEPLDR	AT4G23650.1	RGSSGSGTVGSSGSGTGGSR	AT2G31390.1	APGGAPANVAIAVSR
AT1G06220.2	NVALVGHLQHGK	AT4G23650.1	RGSSGSGTVGSSGSGTGGSR	AT5G35120.1	AQAQLQK
AT1G06220.2	NVALVGHLQHGK	AT4G23650.1	RGSSGSGTVGSSGSGTGGSR	AT4G09720.3	ATIGADFVTK
AT1G06220.2	QGPNILLDDTLPTEVDR	AT4G23650.1	RGSSGSGTVGSSGSGTGGSR	AT1G49240.1	AVFPSVVGRPR
AT1G06220.2	SDTSVFDVFGR	AT4G23650.1	RGSSGSGTVGSSGSGTGGSR	AT4G33070.1	AVKPVMVGGPK
AT1G06220.2	SIWAFGPDK	AT5G17770.1	RHQLSHNVAK	AT4G33070.1	AVKPVMVGGPK
AT1G06220.2	SYPLAITK	AT2G27389.1	RQLAGGGGSSGGGGGGGGSR	ATCG00490.1	AVYECLR
AT1G06220.2	TATEPLNPSELPK	AT2G01690.2	RSEEQQQQQQQQQQQQQQQQRPPPSSTSSSVADNNRPPSR	AT5G08670.1	CALVYGQMNEPPGAR
AT1G06220.2	VLGEGYSPEDEEDMTIK	AT2G01690.2	RSEEQQQQQQQQQQQQQQQQRPPPSSTSSSVADNNRPPSR	AT5G08670.1	CALVYGQMNEPPGAR
AT1G06220.2	VLGEGYSPEDEEDMTIK	AT2G01690.2	RSEEQQQQQQQQQQQQQQQQRPPPSSTSSSVADNNRPPSR	AT5G08670.1	CALVYGQMNEPPGAR
AT1G06290.1	EAVGGQGVK	AT4G02030.2	RTDSNGSNTTTSSR	AT5G08670.1	CALVYGQMNEPPGAR
AT1G06290.1	ENLLNAVADVSSDGK	AT2G30800.1	SANSSGSSNK	AT5G08670.1	CALVYGQMNEPPGAR
AT1G06290.1	GIETVTTYDPK	AT3G10370.1	SAQESALIAATASDPLDVLVIGGGATGSGVALDAVTR	AT5G08670.1	CALVYGQMNEPPGAR
AT1G06290.1	IFVSPDYNQTMEQQR	AT3G06450.1	SATGGGGGEQR	AT5G08670.1	CALVYGQMNEPPGAR
AT1G06290.1	IGLNGVDNGR	AT5G47020.1	SDDESPGNNSACPSK	AT5G08670.1	DAEGQDVLLFIDNIFR
AT1G06290.1	TENLVGQLK	AT1G72750.1	SDHGSDENTR	AT5G08670.1	DAEGQDVLLFIDNIFR
AT1G06290.1	VTIASSAIYSAK	AT2G07698.1	SDQTGAGSLTALPVIETQAGDVSAYIPTNVISITDGQICLETELFYR	AT5G08670.1	DAPALVDLATGQEILATGIK
AT1G06290.1	YGYLSQDNVGDVR	AT2G07698.1	SDQTGAGSLTALPVIETQAGDVSAYIPTNVISITDGQICLETELFYR	AT5G08670.1	DAPALVDLATGQEILATGIK
AT1G06400.1	SVDGGGESADLPGKGETINVK	AT2G07698.1	SDQTGAGSLTALPVIETQAGDVSAYIPTNVISITDGQICLETELFYR	AT5G08670.1	DAPALVDLATGQEILATGIK
AT1G06410.1	ALLNSDLIGFHTFDYAR	AT2G07698.1	SDQTGAGSLTALPVIETQAGDVSAYIPTNVISITDGQICLETELFYR	AT5G08670.1	DAPALVDLATGQEILATGIK
AT1G06410.1	AVLVQIVNPAR	AT2G07698.1	SDQTGAGSLTALPVIETQAGDVSAYIPTNVISITDGQICLETELFYR	AT5G08670.1	DAPALVDLATGQEILATGIK
AT1G06410.1	DADPGFGSLQAK	AT4G38600.1	SESALKPAAPIGNTEPGTLPSGAGVSSPSSSTPASTTR	AT5G08670.1	DAPALVDLATGQEILATGIK
AT1G06410.1	DADPGFGSLQAK	AT5G52200.2	SETTTNSR	AT5G08670.1	DAPALVDLATGQEILATGIK
AT1G06410.1	IGIAAEHGYFLK	AT1G42540.1	SGNLNLEAMTVFDGGEALLK	ATCG00490.1	DDENVNSQPFMR
AT1G06410.1	IMPVGINMGR	AT2G42210.2	SIPTAIAAGATLAVTSALIDSGGQTTR	ATCG00490.1	DDENVNSQPFMR
AT1G06410.1	NSIFIVSGR	AT3G43300.1	SLDNSECPNDQK	AT4G23650.1	DENSPLK
AT1G06410.1	QGLLGSESDFSGPK	AT4G22710.1	SLLMDMVLGGVDTSVNASEFAMAEIVSRPEVLNK	AT3G23310.1	DIKPDNLLLDR
AT1G06410.1	QYTESTDGSSIEIK	AT4G22710.1	SLLMDMVLGGVDTSVNASEFAMAEIVSRPEVLNK	AT5G26860.1	DLAMTGEVTLTGR
AT1G06410.1	SGHYIVEVKPQGVSK	AT4G22710.1	SLLMDMVLGGVDTSVNASEFAMAEIVSRPEVLNK	AT5G26860.1	DLAMTGEVTLTGR
AT1G06410.1	SGHYIVEVKPQGVSK	AT1G59870.1	SLQVSGDITYNGYQLDEFVPR	AT5G26860.1	DLAMTGEVTLTGR
AT1G06430.1	VQLPGLSQELLQK	AT3G57410.1	SNGSQGGPR	AT3G61050.1	DLQVFTVAR
AT1G06530.1	ASELETEVAR	AT5G42190.1	SSDGENFEIDEAVALESQTIK	AT1G33110.1	DLWPVFK
AT1G06530.1	DNDAINR	AT5G13490.1	SSFDAFSQIVK	AT1G07780.3	DRPLVK
AT1G06530.1	IGDLESQNQELAR	AT2G05710.1	SSGEDTIILAGAEYGSGSSR	AT4G30360.1	DTEEWMR
AT1G06530.1	SLESDVAK	AT2G05710.1	SSGEDTIILAGAEYGSGSSR	AT1G60730.3	DVEEDIIPTCR
AT1G06530.1	VVALESEIVELQK	AT3G08580.1	SSLDAFK	AT4G30280.1	DVQIHWGDGR
AT1G06640.1	ELVSEENPPK	AT1G51630.1	SSQGAETDPVSCLAMFGSLELQPAVNELVESMIQR	AT4G30280.1	DVQIHWGDGR
AT1G06670.1	SVIETIAGAK	AT3G24350.2	SSQNDEGNNSR	AT2G35795.1	EAALILGVR
AT1G06700.1	IADFNLSNQAPDNAAR	AT1G67720.1	SSSSSSSK	AT3G46030.1	EAGAGGDK
AT1G06700.1	NSKPAPVAK	AT3G60240.4	STGNQQQQQQHR	AT3G46030.1	EAGAGGDKK
AT1G06700.1	SSNVLLFEDYK	AT3G60240.4	STGNQQQQQQHR	AT5G08670.1	EGNDLYR
AT1G06700.1	SSQQQSDANHK	AT3G60240.4	STGNQQQQQQHR	AT5G08670.1	EGNDLYREMIESGVIK
AT1G06720.1	GPITIVQGK	AT3G60240.4	STGNQQQQQQHR	AT5G08670.1	EGNDLYREMIESGVIK
AT1G06720.1	HHAAEK	AT3G16060.1	STGTTGANEESSR	AT2G43090.1	EHAPVCLGAAGAK
AT1G06720.1	TAHPYVLVDR	AT4G12420.1	STIQVYPGAWSAILISLDNPGAWNLR	AT1G24240.1	EIPEIKPGYIVQLK
AT1G06720.1	VMGVLTHLDK	AT4G12420.1	STIQVYPGAWSAILISLDNPGAWNLR	AT5G08670.1	EMIESGVIK
AT1G06780.2	AMNYNTEEQVQAQK	AT4G12420.1	STIQVYPGAWSAILISLDNPGAWNLR	AT5G08670.1	EMIESGVIK
AT1G06780.2	MTVSSDEK	AT1G56070.1	STLTDSLVAAAGIIAQEVAGDVR	AT5G08670.1	EMIESGVIK
AT1G06780.2	QTLALDKR	AT1G56070.1	STLTDSLVAAAGIIAQEVAGDVR	AT5G08670.1	EMIESGVIK
AT1G06790.1	ESDANGLR	AT1G56070.1	STLTDSLVAAAGIIAQEVAGDVR	AT5G08670.1	ENINSFQGLLDGK
AT1G06840.1	AQEGSLQGEK	AT1G07920.1	STNLDWYK	AT5G08670.1	ENINSFQGLLDGK
AT1G06890.1	ASETSTQLPQMK	AT4G23650.1	STTSTQQNGR	AT5G08670.1	ENINSFQGLLDGKYDDLSEQSFYMVGGIDEVVAK
AT1G06890.1	ASETSTQLPQMK	AT1G15690.1	SVGSAALK	AT5G08670.1	ENINSFQGLLDGKYDDLSEQSFYMVGGIDEVVAK
AT1G06900.1	AINSDVDPK	AT1G15690.1	SVGSAALK	AT5G08670.1	ENINSFQGLLDGKYDDLSEQSFYMVGGIDEVVAK
AT1G06900.1	SVSALDNVVVK	AT1G15690.1	SVGSAALK	AT5G08670.1	ENINSFQGLLDGKYDDLSEQSFYMVGGIDEVVAK
AT1G06900.1	SVSALDNVVVK	AT1G71080.1	SVSSGSGSGGQSSSGSSSR	AT5G08670.1	ENINSFQGLLDGKYDDLSEQSFYMVGGIDEVVAK
AT1G06950.1	AGAIHEEIYR	AT1G71080.1	SVSSGSGSGGQSSSGSSSR	AT5G08670.1	ENINSFQGLLDGKYDDLSEQSFYMVGGIDEVVAK
AT1G06950.1	AGAIHEEIYR	AT3G23300.1	TASESDQDSDNVILIVQK	AT5G08670.1	ENINSFQGLLDGKYDDLSEQSFYMVGGIDEVVAK
AT1G06950.1	EAEAISVDVTSK	AT5G01590.1	TDEDEEEEEEEDDDSNSKK	AT5G08670.1	ENINSFQGLLDGKYDDLSEQSFYMVGGIDEVVAK
AT1G06950.1	EAEAISVDVTSK	AT4G11380.2	TEDEDFAEGSEAGYSSSNPVDSAASPPGNIPQPSGR	AT5G08670.1	ENINSFQGLLDGKYDDLSEQSFYMVGGIDEVVAK
AT1G06950.1	ETAMSIASK	AT4G12420.1	TENLDSWYLGQETYVR	AT5G08670.1	ENINSFQGLLDGKYDDLSEQSFYMVGGIDEVVAK
AT1G06950.1	GVGPISLIGDESDFER	AT4G12420.1	TENLDSWYLGQETYVR	AT5G08670.1	ENINSFQGLLDGKYDDLSEQSFYMVGGIDEVVAK
AT1G06950.1	IPFGAQITTK	AT5G35735.1	TGQASAGGGGSGDR	AT5G08670.1	ENINSFQGLLDGKYDDLSEQSFYMVGGIDEVVAK
AT1G06950.1	IPFGAQITTK	AT5G35735.1	TGQASAGGGGSGDR	AT5G08670.1	ENINSFQGLLDGKYDDLSEQSFYMVGGIDEVVAK
AT1G06950.1	NPGIHGNKK	AT5G35735.1	TGQASAGGGGSGDR	AT5G23850.1	EPYAYWK
AT1G06950.1	QQAEVILADGQLTK	AT5G35735.1	TGQASAGGGGSGDR	AT5G46020.1	EREEIEK
AT1G06950.1	QVGLPQPQAEK	AT3G46740.1	TKPDGTLGVTISFAESTWQSADR	AT2G18193.1	ERLDPALLRPGR
AT1G06950.1	QVGLPQPQAEK	AT5G14040.1	TLIYLAGSASAEIIADIALCPFEAVK	AT1G48900.1	EVMEMLEEYKR
AT1G06950.1	SLASVVEELEK	AT3G09440.1	TLSSTAQTTIEIDSLFDGIDFYAPITR	AT3G03530.1	EVYEALR
AT1G06950.1	VVHDLAQSR	AT3G09440.1	TLSSTAQTTIEIDSLFDGIDFYAPITR	AT5G14820.1	FAAAEIFAR
AT1G06950.1	VVHDLAQSR	AT5G02500.1	TLSSTAQTTIEIDSLYEGIDFYSTITR	AT2G31800.1	FALDIAR
AT1G06950.1	YVTSVLPTEGQSLKGDEVAK	AT5G02500.1	TLSSTAQTTIEIDSLYEGIDFYSTITR	AT4G12300.1	FDLQGLVK
AT1G06950.1	YVTSVLPTEGQSLKGDEVAK	AT5G02500.1	TLSSTAQTTIEIDSLYEGIDFYSTITR	AT5G08670.1	FEDQEGLPPIMTSLEVQDHPTR
AT1G07040.1	ALWFAPPNASAVPGGSGVNGPLPR	AT1G65270.2	TPIFTEEILGSENVEGEVEPPPER	AT5G08670.1	FEDQEGLPPIMTSLEVQDHPTR
AT1G07040.1	ALWFAPPNASAVPGGSGVNGPLPR	AT4G33910.1	TSSGTFISASEESTGALDFVER	AT5G08670.1	FEDQEGLPPIMTSLEVQDHPTR
AT1G07040.1	DSSMSSNNVSR	AT4G33910.1	TSSGTFISASEESTGALDFVER	AT5G08670.1	FEDQEGLPPIMTSLEVQDHPTR
AT1G07040.1	IFESTFQEQLSR	AT5G10260.1	TSSNSAQGEQQR	AT5G08670.1	FEDQEGLPPIMTSLEVQDHPTR
AT1G07040.1	KYTEASPNGK	AT5G10260.1	TSSNSAQGEQQR	AT5G08670.1	FEDQEGLPPIMTSLEVQDHPTR
AT1G07040.1	SVLGQMETVYLNR	AT1G29910.1	VAGNGPLGEAEDLLYPGGSFDPLGLATDPEAFAELK	AT5G08670.1	FEDQEGLPPIMTSLEVQDHPTR
AT1G07040.1	VFISELLVDQMSSQTQDVIR	AT1G29910.1	VAGNGPLGEAEDLLYPGGSFDPLGLATDPEAFAELK	AT5G08670.1	FEDQEGLPPIMTSLEVQDHPTR
AT1G07110.1	HGESMDNVR	AT3G02090.2	VAINEIAESIMAFNTNYK	AT5G08670.1	FEDQEGLPPIMTSLEVQDHPTR
AT1G07140.1	DAADTAGLLEK	AT1G22300.1	VAQLDVELTVEER	AT5G02490.1	FEEMNMDLFR
AT1G07140.1	DAADTAGLLEK	AT1G74470.1	VAVIGGGPAGGAAAETLAQGGIETILIER	AT5G36890.1	FGIVYVDYK
AT1G07140.1	LTVEETK	AT1G74470.1	VAVIGGGPAGGAAAETLAQGGIETILIER	AT2G20990.3	FHLIDSK
AT1G07140.1	SGMSVQEHVGNEK	AT1G74470.1	VAVIGGGPAGGAAAETLAQGGIETILIER	AT4G11150.1	FIRQEAEEK
AT1G07180.1	QQVTDTVQAK	AT1G74470.1	VAVIGGGPAGGAAAETLAQGGIETILIER	AT2G25080.1	FKAEFPIFDK
AT1G07180.1	YDGLAPTK	AT1G74470.1	VAVIGGGPAGGAAAETLAQGGIETILIER	AT2G37710.1	FKDLYYATK
AT1G07210.1	SEVTTEEVLK	AT1G26630.1	VDYQLIDITEDGFVSLLTDSGGTK	AT5G08670.1	FLSQPFHVAEIFTGAPGK
AT1G07220.1	SLHSESGSGR	AT5G42020.1	VEIESLFDGVDLSEPLTR	AT3G48520.1	FPVFQAGPR
AT1G07230.1	SHFLTK	AT5G42020.1	VEIESLFDGVDLSEPLTR	AT5G35700.1	FSLVNVAGNDIVQGNK
AT1G07320.1	GTASTLTR	AT3G62360.1	VESEIIEVDFETNAQIHIGPLR	AT5G08670.1	FTQANSEVSALLGR
AT1G07360.1	AGEMGTLESPDDESIK	AT1G15690.1	VGGGIYTK	AT5G08670.1	FTQANSEVSALLGR
AT1G07360.1	DQFYAHGEIESIR	AT2G28000.1	VGPDGVLSIESSSSFETTVEVEEGMEIDR	AT5G08670.1	FTQANSEVSALLGR
AT1G07370.1	DLSSIGDTVVISVTK	AT2G28000.1	VGPDGVLSIESSSSFETTVEVEEGMEIDR	AT5G08670.1	FTQANSEVSALLGR
AT1G07370.1	LMDIDSEHLGIPDAEYHSIVR	AT5G15730.2	VHGSNSSQGDR	AT5G08670.1	FTQANSEVSALLGR
AT1G07370.1	NLSMGMNLGNMSK	AT5G23060.1	VISIPLEELPNK	AT5G08670.1	FTQANSEVSALLGR
AT1G07410.1	SVADEDGR	AT3G02090.2	VLDSNVNQALDVLADILQNSK	AT5G08670.1	FTQANSEVSALLGRIPSAVGYQPTLASDLGALQER
AT1G07510.1	EQQQISFQEFK	AT3G02090.2	VLDSNVNQALDVLADILQNSK	AT5G20010.1	FYCWDTAGQEK
AT1G07510.1	EVLHQDDLTK	AT3G01290.1	VLNPGLQFVPWVIGDYVAGTLTLR	AT4G15800.1	GAQANPYSR
AT1G07510.1	EVLHQDDLTK	AT3G01290.1	VLNPGLQFVPWVIGDYVAGTLTLR	AT3G09200.1	GDLKEVSEEVAK
AT1G07510.1	GGFSGGNDER	AT3G01290.1	VLNPGLQFVPWVIGDYVAGTLTLR	AT3G09200.1	GDSVVLMGK
AT1G07510.1	HEGATVTMAHFDSAIDR	AT2G16570.1	VLQTITGVGLVSEVFNESK	AT5G08670.1	GEIKTEHYLPIHR
AT1G07510.1	LLEAGLVDHIDVSNK	AT2G38940.1	VLQVEIEPEQQK	AT1G27450.3	GFIFGPPIALAIGAK
AT1G07510.1	MQGGLGGLGGPGGK	AT5G04740.1	VMADVNIDVESAEIDTEGLVAK	AT1G27450.3	GFIFGPPIALAIGAK
AT1G07510.1	MQGGLGGLGGPGGK	AT1G09780.1	VNIPNGDMVGHTGDIEATVVACEAADLAVK	AT3G49120.1	GFPVIDR
AT1G07510.1	SGETTNYDR	AT4G21150.1	VPIAATGAISIENAEIAVLDSDIGSVESQK	AT3G47590.1	GGDVVLLYASK
AT1G07510.1	SQTTEEVVQGPGNGVPAK	AT5G13450.1	VPIALVGENGNFASWLYIAAVK	AT5G14820.1	GGQPEIFEELAQR
AT1G07510.1	TGAMIDEEVR	AT3G62220.1	VQPIEVAAILADELIEATNDFGTNSLIGEGSYAR	AT3G51550.1	GLHYLHTGAK
AT1G07510.1	YYFNIGSVESFEEK	AT4G26100.1	VSGALDNSGNISNQPTSSSAR	AT3G09200.1	GLRGDSVVLMGK
AT1G07615.1	GGEGGSGCSSVR	AT3G60750.1	VSIEAASTFGWGK	AT3G09200.1	GLRGDSVVLMGK
AT1G07615.1	GLGHNFLR	AT3G58610.1	VSLAGYEEYIVR	AT2G29140.1	GNEDSSFGDDYEKEIGVLLGEQQR
AT1G07615.1	SSLIVANK	AT4G12420.1	VSNVGISTSLNFR	AT3G26190.1	GQHFELLPFGGGR
AT1G07615.1	VAPLQETR	AT3G07020.2	VSSSSSSSSSSSSGR	AT3G26150.1	GQHFELLPFGSGR
AT1G07615.1	YNVAELTQQGQR	AT5G14030.1	VSVSYDIYNQGSSSAYDVTLTDNSWDK	AT5G08670.1	GSITSVQAIYVPADDLTDPAPATTFAHLDATTVLSR
AT1G07660.1	DAVTYTEHAR	AT5G14030.1	VSVSYDIYNQGSSSAYDVTLTDNSWDK	AT5G08670.1	GSITSVQAIYVPADDLTDPAPATTFAHLDATTVLSR
AT1G07660.1	DNIQGITKPAIR	AT5G14030.1	VSVSYDIYNQGSSSAYDVTLTDNSWDK	AT5G08670.1	GSITSVQAIYVPADDLTDPAPATTFAHLDATTVLSR
AT1G07660.1	DNIQGITKPAIR	AT5G14030.1	VSVSYDIYNQGSSSAYDVTLTDNSWDKK	AT5G08670.1	GSITSVQAIYVPADDLTDPAPATTFAHLDATTVLSR
AT1G07660.1	IFLENVIR	AT5G14030.1	VSVSYDIYNQGSSSAYDVTLTDNSWDKK	AT5G08670.1	GSITSVQAIYVPADDLTDPAPATTFAHLDATTVLSR
AT1G07660.1	ISGLIYEETR	AT5G14030.1	VSVSYDIYNQGSSSAYDVTLTDNSWDKK	AT5G08670.1	GSITSVQAIYVPADDLTDPAPATTFAHLDATTVLSR
AT1G07660.1	ISGLIYEETR	AT5G14030.1	VSVSYDIYNQGSSSAYDVTLTDNSWDKK	AT5G08670.1	GSITSVQAIYVPADDLTDPAPATTFAHLDATTVLSR
AT1G07660.1	TLYGFGG	AT4G12420.1	VTGVGILK	AT5G08670.1	GSITSVQAIYVPADDLTDPAPATTFAHLDATTVLSR
AT1G07660.1	TLYGFGG	AT5G17920.1	VVDLQEELDIDVLVHGEPER	AT5G08670.1	GSITSVQAIYVPADDLTDPAPATTFAHLDATTVLSR
AT1G07660.1	TVTAMDVVYALK	AT5G17920.1	VVDLQEELDIDVLVHGEPER	AT5G08670.1	GSITSVQAIYVPADDLTDPAPATTFAHLDATTVLSR
AT1G07660.1	TVTAMDVVYALKR	AT5G17920.1	VVDLQEELDIDVLVHGEPER	AT5G08670.1	GSITSVQAIYVPADDLTDPAPATTFAHLDATTVLSR
AT1G07670.1	ELVPGDIVELR	AT5G17920.1	VVDLQEELDIDVLVHGEPER	AT3G53260.1	GTDSYGVTTGFGATSHR
AT1G07670.1	GAVENVLER	AT3G51800.2	VVLSVSSPETTVDEVEFEENEVYAIDIVASTGDGKPK	AT3G44720.1	GTSVLFK
AT1G07670.1	GMPTEAALK	AT1G60950.1	VVSGSVDQSDQSFLDDEQIGEGFVLTCAAYPTSDVTIETHKEEDIV	AT3G09200.1	GTVEIITPVELIK
AT1G07670.1	HQIYGLNELEKPEGTSIFK	AT1G60950.1	VVSGSVDQSDQSFLDDEQIGEGFVLTCAAYPTSDVTIETHKEEDIV	AT1G04750.1	GTVILVEFTDFK
AT1G07670.1	HVDENADIQGK	AT1G60950.1	VVSGSVDQSDQSFLDDEQIGEGFVLTCAAYPTSDVTIETHKEEDIV	AT1G63010.5	GTYNGGLLSTEAGTIAR
AT1G07670.1	HVDENADIQGK	AT1G60950.1	VVSGSVDQSDQSFLDDEQIGEGFVLTCAAYPTSDVTIETHKEEDIV	AT1G63010.5	GTYNGGLLSTEAGTIAR
AT1G07670.1	LILEQFNDTLVR	AT1G60950.1	VVSGSVDQSDQSFLDDEQIGEGFVLTCAAYPTSDVTIETHKEEDIV	AT5G09510.1	GVDLDALLDMSTDDLVK
AT1G07670.1	QTNSSELVK	AT2G07698.1	VVSVGDGIAQVYGLNEIQAGEMVLFANGVK	AT5G09510.1	GVDLDALLDMSTDDLVK
AT1G07670.1	SFNVEGTSFDPR	AT2G07698.1	VVSVGDGIAQVYGLNEIQAGEMVLFANGVK	AT5G09510.1	GVDLDALLDMSTDDLVK
AT1G07670.1	TGTLTTNQMAVSK	AT2G07698.1	VVSVGDGIAQVYGLNEIQAGEMVLFANGVK	AT5G09510.1	GVDLDALLDMSTDDLVK
AT1G07670.1	VHSQIQEAAQHEEDTPLKK	AT2G07698.1	VVSVGDGIAQVYGLNEIQAGEMVLFANGVK	AT5G09510.1	GVDLDALLDMSTDDLVK
AT1G07670.1	VVALISSTLR	AT2G07698.1	VVSVGDGIAQVYGLNEIQAGEMVLFANGVK	AT2G37620.1	GYSFTTTAER
AT1G07750.1	AGSLFIVPR	AT2G07698.1	VVSVGDGIAQVYGLNEIQAGEMVLFANGVK	AT2G37620.1	GYSFTTTAER
AT1G07750.1	SLSPEVLQAAFK	AT2G07698.1	VVSVGDGIAQVYGLNEIQAGEMVLFANGVK	AT2G37620.1	GYSFTTTAEREIVR
AT1G07750.1	SLSPEVLQAAFK	AT2G07698.1	VVSVGDGIAQVYGLNEIQAGEMVLFANGVK	AT1G24240.1	HIMQIVDKEAVEEVR
AT1G07750.1	TSSAIFFPPSN	AT2G07698.1	VVSVGDGIAQVYGLNEIQAGEMVLFANGVK	AT1G24240.1	HIMQIVDKEAVEEVR
AT1G07750.1	TSSAIFFPPSN	AT2G07698.1	VVSVGDGIAQVYGLNEIQAGEMVLFANGVK	AT5G20010.1	HLTGEFEK
AT1G07750.1	VAPEVEK	AT2G07698.1	VVSVGDGIAQVYGLNEIQAGEMVLFANGVK	AT5G20010.1	HLTGEFEK
AT1G07750.1	VAYVLQGSGTAGIVLPEKEEK	AT2G07698.1	VVSVGDGIAQVYGLNEIQAGEMVLFANGVK	AT5G20010.1	HLTGEFEKK
AT1G07750.1	VAYVLQGSGTAGIVLPEKEEK	AT4G12420.1	WDGIAR	AT2G44450.1	HWMTLNEPLTVVQQGYVAGVMAPGR
AT1G07750.1	VAYVLQGSGTAGIVLPEKEEK	AT4G00090.1	WDHHHIHEK	AT2G44450.1	HWMTLNEPLTVVQQGYVAGVMAPGR
AT1G07750.1	VLETHIK	AT1G07890.3	YAADEDAFFADYAEAHMK	AT2G44450.1	HWMTLNEPLTVVQQGYVAGVMAPGR
AT1G07770.1	FLIVMQK	AT5G08680.1	YDDLSEQSFYMVGGIDEVVAK	AT1G56560.1	IDVQTGIK
AT1G07770.1	HGYIGEFEYVDDHR	AT1G29910.1	YLGPFSGESPSYLTGEFPGDYGWDTAGLSADPETFAR	AT2G31960.1	IFPDEWTNFLER
AT1G07770.1	ISVLNDALK	AT4G21150.1	YSSNNPESSTFAAGLAYETLAGVISLAPSEFDPSLIQSVK	AT4G33070.1	IFVPEGKPLK
AT1G07770.1	QFGYIVLTTSAGIMDHEEAR	AT4G21150.1	YSSNNPESSTFAAGLAYETLAGVISLAPSEFDPSLIQSVK	AT2G40890.1	IGGYDIPK
AT1G07770.1	QFGYIVLTTSAGIMDHEEAR	AT4G21150.1	YSSNNPESSTFAAGLAYETLAGVISLAPSEFDPSLIQSVK	AT5G11850.1	IGIGSYGEVYR
AT1G07770.1	QFGYIVLTTSAGIMDHEEAR	AT1G76810.1	AAAAAAATSSVEVK	AT4G20830.1	IGLVFNPYGGK
AT1G07770.1	QFGYIVLTTSAGIMDHEEAR	AT1G03140.1	AAAAASGGDGK	AT4G20830.1	IGLVFNPYGGK
AT1G07770.1	QFGYIVLTTSAGIMDHEEAR	AT3G45890.1	AAAADIEER	AT3G47000.1	IGQMTQIER
AT1G07770.1	QFGYIVLTTSAGIMDHEEAR	AT3G45890.1	AAAADIEER	AT4G18700.1	IISKLEEIAK
AT1G07770.1	SMYNAEK	AT3G25920.1	AAAAEAATSEPAASA	AT5G13000.1	ILANPLR
AT1G07870.2	DDQTQPSSDSTK	AT3G25920.1	AAAAEAATSEPAASA	AT1G59910.1	ILEALLK
AT1G07870.2	DDQTQPSSDSTK	AT5G46110.4	AAAAEGGDTAGDAK	AT4G33070.1	ILHHTIGLPDFSQELR
AT1G07870.2	DVNNEGGVGK	ATCG00280.1	AAAAGFEK	AT5G08670.1	IMNVLGEPIDER
AT1G07870.2	GLEYLHDR	AT5G44370.1	AAAAGFGGALLPTNVNHHK	AT5G08670.1	IMNVLGEPIDERGEIK
AT1G07870.2	GLEYLHDR	AT3G23820.1	AAAAHHLHR	AT5G08670.1	IMNVLGEPIDERGEIK
AT1G07870.2	IVGGTTSVAK	AT1G69250.1	AAAAPQKPAYVSK	AT5G08670.1	IMNVLGEPIDERGEIK
AT1G07870.2	MVDPLLQGQYPVR	AT2G26890.1	AAAASLLGK	AT5G08670.1	IMNVLGEPIDERGEIKTEHYLPIHR
AT1G07870.2	NGVQGIR	AT1G69200.1	AAAASSDVEEVK	AT3G09200.1	INKGTVEIITPVELIK
AT1G07890.3	ALLDDPVFRPLVEK	AT1G59610.1	AAAASSWSDNSGTESSPR	AT5G08670.1	IPSAVGYQPTLASDLGALQER
AT1G07890.3	ALLDDPVFRPLVEK	AT1G10290.1	AAAASSYSDNSGTESSPR	AT5G08670.1	IPSAVGYQPTLASDLGALQER
AT1G07890.3	ALLDDPVFRPLVEK	AT1G67900.1	AAAATNNGEK	AT5G08670.1	IPSAVGYQPTLASDLGALQER
AT1G07890.3	EGLLQLVSDK	AT5G47210.1	AAAAVQPPK	AT5G08670.1	IPSAVGYQPTLASDLGALQER
AT1G07890.3	EGLLQLVSDK	AT5G47210.1	AAAAVQPPK	AT5G08670.1	IPSAVGYQPTLASDLGALQER
AT1G07890.3	FDAEQAHGANSGIHIALR	AT3G57530.1	AAAAVTK	AT5G08670.1	IPSAVGYQPTLASDLGALQER
AT1G07890.3	FDAEQAHGANSGIHIALR	AT2G07690.1	AAACLLFGGSR	AT5G08670.1	IPSAVGYQPTLASDLGALQER
AT1G07890.3	LAWHSAGTFDCQSR	AT5G63420.1	AAADITGR	AT5G08670.1	IPSAVGYQPTLASDLGALQER
AT1G07890.3	LSELGFADA	AT3G61540.1	AAADLLAK	AT5G08670.1	IPSAVGYQPTLASDLGALQER
AT1G07890.3	NYPTVSEDYKK	AT3G09300.1	AAADNSEDNTDPK	AT3G26190.1	IQGYNIPK
AT1G07890.3	QMGLSDKDIVALSGAHTLGR	AT5G17020.1	AAADQILR	AT3G26190.1	IQGYNIPK
AT1G07890.3	QMGLSDKDIVALSGAHTLGR	AT3G09770.1	AAADTEIYPLAVK	AT1G24793.1	IQIESESSDDREVEVPIFDGSAK
AT1G07890.3	QMGLSDKDIVALSGAHTLGR	AT2G06990.1	AAAEAVGESSLESK	AT5G45160.1	ISSLLEK
AT1G07890.3	QMGLSDKDIVALSGAHTLGR	AT5G49830.2	AAAECAQIALGHCSLLEAR	AT5G08670.1	ITTTKKGSITSVQAIYVPADDLTDPAPATTFAHLDATTVLSR
AT1G07890.3	QMGLSDKDIVALSGAHTLGR	AT3G52390.2	AAAEDFCEIVER	AT4G11150.1	IVCENTLDAR
AT1G07890.3	YAADEDAFFADYAEAHMK	AT2G25670.1	AAAEEAAAR	AT4G11150.1	IVCENTLDAR
AT1G07890.3	YAADEDAFFADYAEAHMK	AT2G20360.1	AAAEEAVLNALPEATIMRPATMIGTEDR	AT5G11670.1	IWLVDSK
AT1G07890.3	YAADEDAFFADYAEAHMK	AT2G20360.1	AAAEEAVLNALPEATIMRPATMIGTEDR	AT5G11670.1	IWLVDSK
AT1G07890.3	YAADEDAFFADYAEAHMK	AT2G20360.1	AAAEEAVLNALPEATIMRPATMIGTEDR	AT5G26860.1	KDLAMTGEVTLTGR
AT1G07910.1	EVPVELTELIYNDK	AT2G20360.1	AAAEEAVLNALPEATIMRPATMIGTEDR	AT5G08670.1	KGSITSVQAIYVPADDLTDPAPATTFAHLDATTVLSR
AT1G07910.1	GLATLEVSLK	AT5G30510.1	AAAEELLEK	AT5G08670.1	KGSITSVQAIYVPADDLTDPAPATTFAHLDATTVLSR
AT1G07910.1	IVSSQSSR	AT3G19130.1	AAAEEVLQNYSGSVMPNSDQPFR	AT5G08670.1	KGSITSVQAIYVPADDLTDPAPATTFAHLDATTVLSR
AT1G07910.1	LAAANPTMR	AT3G19130.1	AAAEEVLQNYSGSVMPNSDQPFR	AT5G08670.1	KGSITSVQAIYVPADDLTDPAPATTFAHLDATTVLSR
AT1G07910.1	QGVTPATPEPAVK	AT2G19950.2	AAAEFQLEK	AT5G08670.1	KGSITSVQAIYVPADDLTDPAPATTFAHLDATTVLSR
AT1G07910.1	QGVTPATPEPAVK	AT2G19950.2	AAAEFQLEK	AT5G08670.1	KGSITSVQAIYVPADDLTDPAPATTFAHLDATTVLSR
AT1G07910.1	SIDNASENDGR	AT5G57460.1	AAAEGNTDFFEVDHR	AT5G08670.1	KGSITSVQAIYVPADDLTDPAPATTFAHLDATTVLSR
AT1G07910.1	TSAVSQIGSSGDTK	AT5G45170.1	AAAEHIGLPVNNCVLVAGSQPGVSAAK	AT5G08670.1	KGSITSVQAIYVPADDLTDPAPATTFAHLDATTVLSR
AT1G07920.1	ARYDEIIK	AT5G45170.1	AAAEHIGLPVNNCVLVAGSQPGVSAAK	AT5G08670.1	KGSITSVQAIYVPADDLTDPAPATTFAHLDATTVLSR
AT1G07920.1	EHALLAFTLGVK	AT2G47000.1	AAAELANASK	AT5G08670.1	KGSITSVQAIYVPADDLTDPAPATTFAHLDATTVLSR
AT1G07920.1	EHALLAFTLGVK	AT2G47000.1	AAAELANASK	AT5G08670.1	KGSITSVQAIYVPADDLTDPAPATTFAHLDATTVLSR
AT1G07920.1	EHALLAFTLGVK	AT3G24030.1	AAAELASQLR	AT5G08670.1	KGSITSVQAIYVPADDLTDPAPATTFAHLDATTVLSR
AT1G07920.1	EVSSYLK	AT2G19710.1	AAAELSNK	AT5G08670.1	KGSITSVQAIYVPADDLTDPAPATTFAHLDATTVLSR
AT1G07920.1	GYVASNSK	AT3G58580.1	AAAENNANEDDDLNR	AT5G08670.1	KGSITSVQAIYVPADDLTDPAPATTFAHLDATTVLSR
AT1G07920.1	GYVASNSK	AT5G15910.1	AAAEQGVK	AT5G11670.1	KIWLVDSK
AT1G07920.1	GYVASNSK	AT4G29440.1	AAAESAER	AT5G14820.1	KLDTVYELLK
AT1G07920.1	GYVASNSK	AT3G48690.1	AAAETDSK	AT5G20010.1	KNLQYYEISAK
AT1G07920.1	GYVASNSKDDPAK	AT5G66030.1	AAAETLK	AT3G18740.1	KSHEGINSR
AT1G07920.1	GYVASNSKDDPAK	AT4G24620.1	AAAEVLALQK	AT5G08670.1	KTYDYGGK
AT1G07920.1	GYVASNSKDDPAK	AT2G26570.1	AAAEVSCLK	AT3G06810.1	KVLELR
AT1G07920.1	IGGIGTVPVGR	AT3G26950.1	AAAFELFGEQGNSAPR	AT5G08670.1	KVLNTGAPITVPVGR
AT1G07920.1	IGGIGTVPVGR	AT3G03710.1	AAAGASK	AT5G08670.1	KVLNTGAPITVPVGR
AT1G07920.1	LPLQDVYK	AT5G22000.2	AAAGDEHSVNER	AT1G50200.1	KVSALK
AT1G07920.1	MTPTKPMVVETFSEYPPLGR	AT5G22000.2	AAAGDEHSVNER	AT4G20830.1	KYFGENFDR
AT1G07920.1	MTPTKPMVVETFSEYPPLGR	AT5G13530.1	AAAGGGGSSVR	AT3G18740.1	LALVMK
AT1G07920.1	MTPTKPMVVETFSEYPPLGR	AT5G13530.1	AAAGGGGSSVR	AT2G47110.1	LAVLQFYK
AT1G07920.1	MTPTKPMVVETFSEYPPLGR	AT2G16640.1	AAAGLSVTHLGDSVSAGLK	AT5G14820.1	LDLSHDLIVEVLER
AT1G07920.1	MTPTKPMVVETFSEYPPLGR	AT2G16640.1	AAAGLSVTHLGDSVSAGLK	AT4G28710.1	LFDWIVNK
AT1G07920.1	MTPTKPMVVETFSEYPPLGR	AT2G16640.1	AAAGLSVTHLGDSVSAGLK	AT5G14820.1	LFHVMK
AT1G07920.1	QTVAVGVIK	AT4G33140.1	AAAGTTDLADGR	AT3G26830.1	LHPTTPLLIPR
AT1G07920.1	QTVAVGVIK	AT3G01210.1	AAAHIGGGGSN	AT5G35700.1	LINVAVPGTIDER
AT1G07920.1	QTVAVGVIK	AT1G28200.1	AAAHSSDYAPYPK	AT3G20100.1	LIQETDLPK
AT1G07920.1	STNLDWYK	AT5G67530.1	AAAIAAILESR	AT4G36195.1	LKFPHLTCGSLASSAVVR
AT1G07920.1	STNLDWYK	AT3G57410.1	AAALAALTSAFNSSSGR	AT3G24550.1	LKIALGSAK
AT1G07920.1	STTTGHLIYK	AT3G22590.1	AAALEVWEK	AT1G79940.1	LLEELLK
AT1G07920.1	STTTGHLIYK	AT1G53300.1	AAALIGLSR	AT4G36195.1	LLELGLK
AT1G07920.1	STTTGHLIYK	AT5G46150.2	AAALLSFR	AT1G51060.1	LLGDVTIANGGVMPNIHNLLLPK
AT1G07920.1	STTTGHLIYK	AT2G41500.1	AAAMAVPTNDK	AT1G51060.1	LLGDVTIANGGVMPNIHNLLLPK
AT1G07920.1	STTTGHLIYK	AT3G25500.1	AAAMDSEVLSSYVSK	AT1G51060.1	LLGDVTIANGGVMPNIHNLLLPK
AT1G07920.1	STTTGHLIYK	AT1G73430.1	AAANELKPVLEEIESR	AT1G51060.1	LLGDVTIANGGVMPNIHNLLLPK
AT1G07920.1	STTTGHLIYK	AT4G04770.1	AAANTYPYIQVK	AT5G16000.1	LLVYPYMSNGSVASR
AT1G07920.1	STTTGHLIYK	AT5G13550.1	AAAPLTGIVLGTTIAK	AT4G37370.1	LMPFGIGR
AT1G07920.1	SVEMHHESLLEALPGDNVGFNVK	AT5G05010.1	AAAPPPTDPFTLTVEEK	AT4G37370.1	LMPFGIGR
AT1G07920.1	SVEMHHESLLEALPGDNVGFNVK	AT5G05010.1	AAAPPPTDPFTLTVEEK	AT1G24793.1	LNPEIAGAGR
AT1G07920.1	SVEMHHESLLEALPGDNVGFNVK	AT5G44130.1	AAAPSESEK	AT5G65940.1	LPGFFGEYVGLTGAR
AT1G07920.1	VETGMIKPGMVVTFAPTGLTTEVK	AT5G61790.1	AAAPVEK	AT3G61050.1	LPLSSLEAGVTK
AT1G07920.1	VETGMIKPGMVVTFAPTGLTTEVK	AT5G61790.1	AAAPVEK	AT4G22310.1	LQAIWNHPAGPK
AT1G07920.1	VETGMIKPGMVVTFAPTGLTTEVK	AT5G19460.1	AAAPYFGIK	AT1G56560.1	LSALSFHIR
AT1G07920.1	VETGMIKPGMVVTFAPTGLTTEVK	AT3G13670.1	AAAQEEEGNTAPFPER	AT5G25930.1	LSGEIPR
AT1G07920.1	YDEIIK	AT1G50030.1	AAAQEVVDK	AT1G51570.1	LSTLEADR
AT1G07920.1	YYCTVIDAPGHR	AT5G03070.1	AAAQLVK	AT1G24240.1	LVAGVGVESMFPLYSPNLR
AT1G07990.1	NTVENVNR	AT2G45770.2	AAASDQLEIWAER	AT1G24240.1	LVAGVGVESMFPLYSPNLR
AT1G08110.4	ESPANNPGLSTNR	AT3G60320.1	AAASGEQVSQMLELGR	AT5G20010.1	LVIVGDGGTGK
AT1G08110.4	FEELGVEFAK	AT4G02600.1	AAASNGDEGSSQAGPGPDSGSGSAPAAGPGAGFAGIQLSR	AT5G20010.1	LVIVGDGGTGK
AT1G08110.4	FEELGVEFAK	AT4G02600.1	AAASNGDEGSSQAGPGPDSGSGSAPAAGPGAGFAGIQLSR	AT3G03530.1	LVKEVYEALR
AT1G08110.4	GFGHIGVTVDDVHK	AT4G02600.1	AAASNGDEGSSQAGPGPDSGSGSAPAAGPGAGFAGIQLSR	AT5G08670.1	LVLEVSHHLGQNVVR
AT1G08110.4	GYHNGNSEPR	AT4G02600.1	AAASNGDEGSSQAGPGPDSGSGSAPAAGPGAGFAGIQLSR	AT5G08670.1	LVLEVSHHLGQNVVR
AT1G08110.4	GYHNGNSEPR	AT4G02600.1	AAASNGDEGSSQAGPGPDSGSGSAPAAGPGAGFAGIQLSR	AT5G08670.1	LVLEVSHHLGQNVVR
AT1G08110.4	GYHNGNSEPR	AT3G04080.1	AAASPSGASLDECR	AT5G08670.1	LVLEVSHHLGQNVVR
AT1G08110.4	GYHNGNSEPR	AT3G04080.1	AAASPSGASLDECR	AT1G62430.1	LVSGLIK
AT1G08110.4	GYHNGNSEPR	AT3G04080.1	AAASPSGASLDECRR	AT1G07780.3	MCGITSAR
AT1G08110.4	GYIMQQTMFR	AT5G56590.1	AAASSDNAETYNSNIIR	AT2G47000.1	MFETIER
AT1G08130.1	IGETQDANLGK	AT3G01800.1	AAASSQMEAAIDALSR	AT1G22360.1	MLASWCPQEK
AT1G08130.1	NTGKYPDVALALSR	AT1G31160.1	AAASVADTGAPTIFDK	AT5G08670.1	MLSPHILGEEHYNTAR
AT1G08130.1	QNTELGDLGLVAK	AT3G20330.1	AAATANIPVINAGDGPGEHPTQALLDVYTIQSEIGK	AT5G08670.1	MLSPHILGEEHYNTAR
AT1G08130.1	SDTSSIAEDSK	AT3G19960.2	AAATIQSQVK	AT5G08670.1	MLSPHILGEEHYNTAR
AT1G08130.1	SQVIATPK	AT2G26890.1	AAATVIGFVTCLR	AT5G08670.1	MLSPHILGEEHYNTAR
AT1G08190.1	DQVLHSGEGPIHSVK	AT3G57410.1	AAAVAALSQVLTAEK	AT5G08670.1	MLSPHILGEEHYNTAR
AT1G08190.1	GSLIAWANDVGVK	AT2G41740.1	AAAVAALSQVLVAENK	AT5G08670.1	MLSPHILGEEHYNTAR
AT1G08190.1	MIALGTHDGTVR	AT5G25940.1	AAAVAAVASAIPTVAAVR	AT5G08670.1	MLSPHILGEEHYNTAR
AT1G08190.1	QALAVIINK	AT5G25940.1	AAAVAAVASAIPTVAAVR	AT5G08670.1	MLSPHILGEEHYNTAR
AT1G08190.1	QGNAQRPEIR	AT5G25940.1	AAAVAAVASAIPTVAAVR	AT5G08670.1	MLSPHILGEEHYNTAR
AT1G08190.1	VGAGYLDHLIVER	AT5G25940.1	AAAVAAVASAIPTVAAVR	AT5G08670.1	MLSPHILGEEHYNTAR
AT1G08200.1	HLLEPDTVQWAGR	AT5G25940.1	AAAVAAVASAIPTVAAVR	AT5G08670.1	MLSPHILGEEHYNTAR
AT1G08200.1	LMTETPHK	AT5G25940.1	AAAVAAVASAIPTVAAVR	AT5G08670.1	MLSPHILGEEHYNTAR
AT1G08200.1	QDPEFYVLK	AT5G25940.1	AAAVAAVASAIPTVAAVR	AT5G08670.1	MLSPHILGEEHYNTAR
AT1G08200.1	TFIYIK	AT5G25940.1	AAAVAAVASAIPTVAAVR	AT4G24000.1	MMYEDMK
AT1G08200.1	VSGETAIESPTIDVSSK	AT5G25940.1	AAAVAAVASAIPTVAAVR	AT2G22900.1	MNSYWAK
AT1G08220.1	QVGYAFGDHYYFR	AT5G25940.1	AAAVAAVASAIPTVAAVR	AT3G17850.1	NAVESILAER
AT1G08220.1	TIIPAASAIK	AT5G25940.1	AAAVAAVASAIPTVAAVR	AT5G57890.1	NDELTVEELKR
AT1G08360.1	EAITTITGK	AT5G25940.1	AAAVAAVASAIPTVAAVR	AT1G56560.1	NFLLHTLQLQSWEK
AT1G08360.1	FPTLVSHQESLESK	AT5G25940.1	AAAVAAVASAIPTVAAVR	AT5G14820.1	NLIEAAR
AT1G08360.1	YHAFLASESVIK	AT3G09740.1	AAAVAMNAEIR	AT2G42590.3	NLLSVGYK
AT1G08360.1	YHAFLASESVIK	AT3G09740.1	AAAVAMNAEIR	AT5G08670.1	NLQDIIAILGMDELSEDDKLTVAR
AT1G08420.1	GRPQNSNDR	AT2G45290.1	AAAVEAIVTSSDSSLVDK	AT5G08670.1	NLQDIIAILGMDELSEDDKLTVAR
AT1G08420.1	IFASEPTVLQLK	AT3G60750.1	AAAVETVEPTTDSSIVDK	AT5G08670.1	NLQDIIAILGMDELSEDDKLTVAR
AT1G08420.1	WEWAIAPGVSPSSR	AT3G22110.1	AAAVGANNQAAQSILK	AT5G08670.1	NLQDIIAILGMDELSEDDKLTVAR
AT1G08450.1	ELFAEAEK	AT3G27325.2	AAAVHPR	AT5G08670.1	NLQDIIAILGMDELSEDDKLTVAR
AT1G08450.1	EYIDDPNDVKPEGFDSIPR	AT4G32720.1	AAAVLANEGGLAVK	AT5G08670.1	NLQDIIAILGMDELSEDDKLTVAR
AT1G08450.1	KLHVIVSYQGQNYPIK	AT1G17220.1	AAAVPIVIAINK	AT5G08670.1	NLQDIIAILGMDELSEDDKLTVAR
AT1G08450.1	KPEDWDDREYIDDPNDVKPEGFDSIPR	AT5G05000.2	AAAVSTFQSEGLRPTLVSR	AT5G08670.1	NLQDIIAILGMDELSEDDKLTVAR
AT1G08450.1	KPEDWDDREYIDDPNDVKPEGFDSIPR	AT4G34450.1	AAAVSTLAK	AT5G20010.1	NLQYYEISAK
AT1G08450.1	LHVIVSYQGQNYPIK	AT1G15240.2	AAAYTNKPSSSLNAPTLNK	AT5G20010.1	NLQYYEISAK
AT1G08450.1	LHVIVSYQGQNYPIK	AT1G60730.3	AACEASLMR	AT5G09510.1	NMIIVPEMIGSIIGVYNGK
AT1G08450.1	LLSGYVNQK	AT1G60730.3	AACEASLMR	AT5G09510.1	NMIIVPEMIGSIIGVYNGK
AT1G08450.1	NPWIDNPEFEDDPDLYVLK	AT1G21780.1	AACEESLMEDINSSNVLER	AT5G09510.1	NMIIVPEMIGSIIGVYNGK
AT1G08450.1	SIVDDYFAQHR	AT1G13270.1	AACELAAR	AT5G09510.1	NMIIVPEMIGSIIGVYNGK
AT1G08450.1	TLVVQYSVK	AT5G46070.1	AACHASNANMDNVVK	AT5G09510.1	NMIIVPEMIGSIIGVYNGK
AT1G08450.1	TLVVQYSVK	AT5G46070.1	AACHASNANMDNVVK	AT5G09510.1	NMIIVPEMIGSIIGVYNGK
AT1G08450.1	WVLSDWK	AT1G04190.1	AACLVTPK	AT5G09510.1	NMIIVPEMIGSIIGVYNGK
AT1G08450.1	YAGIEVWQVK	AT2G38960.3	AACPVPFDEAK	AT5G09510.1	NMIIVPEMIGSIIGVYNGK
AT1G08450.1	YAGIEVWQVK	AT5G49830.2	AACQPSTR	AT5G09510.1	NMIIVPEMIGSIIGVYNGK
AT1G08460.1	GVAEEHSHGR	AT1G43690.1	AACSWSGDPPSIV	AT5G55990.1	NMTLQYLK
AT1G08470.1	AGTSEVVALLHGFPDNIR	AT1G44900.1	AADADLDAR	AT2G37280.1	NVAETGR
AT1G08470.1	FLNEVQGPESIAFDPQGR	AT3G10630.1	AADAFVLPTR	AT1G54290.1	NVSTFLVQAGLVK
AT1G08470.1	FLNEVQGPESIAFDPQGR	AT1G80410.2	AADAILK	AT4G04970.1	NYDDINEYFWSK
AT1G08470.1	NIFTHLMAHYPR	AT5G01460.1	AADALHQEER	AT3G22190.1	QAAVTLR
AT1G08470.1	NLQFPNGLSLGK	AT5G60750.1	AADAVLK	AT3G53030.1	QFTSDIQTR
AT1G08470.1	NLQFPNGLSLGK	AT5G64740.1	AADDGEFSDLYLFK	AT5G55910.1	QHPFFEGVNWALVR
AT1G08470.1	QNLLQNSEIR	AT5G64740.1	AADDGEFSDLYLFK	AT5G08670.1	QISELGIYPAVDPLDSTSR
AT1G08470.1	QNLLQNSEIR	AT2G46280.1	AADDSHFLTGSLDK	AT5G08670.1	QISELGIYPAVDPLDSTSR
AT1G08470.1	VGPEGGLATSVTNEADGVPLR	AT2G46280.1	AADDSHFLTGSLDK	AT5G08670.1	QISELGIYPAVDPLDSTSR
AT1G08480.1	LDTMAAQVK	AT4G38630.1	AADEAGQK	AT5G08670.1	QISELGIYPAVDPLDSTSR
AT1G08480.1	LDTMAAQVK	AT5G66200.1	AADEASSFK	AT5G55990.1	QQGFIER
AT1G08480.1	LSFFENYTR	AT3G07160.1	AADEIQDEDPNIAR	AT1G74280.1	QQGIHESINR
AT1G08490.1	ATDEFELAR	AT5G41480.1	AADELGSR	AT1G74280.1	QQGIHESINR
AT1G08490.1	FINASDSR	AT1G27930.1	AADETLFLCSTASAK	AT1G74280.1	QQGIHESINR
AT1G08490.1	GIHYLSAK	AT4G04850.2	AADFLDER	AT5G41210.1	QQLSPEFK
AT1G08490.1	ILHQEVNGSK	AT3G59290.1	AADFVNESSPQQVEAFDEFDPR	AT5G41210.1	QQLSPEFK
AT1G08490.1	LSSLPDVR	AT3G12390.1	AADGDIVSAIMELTT	AT1G74040.1	QVEVTINGIGER
AT1G08610.1	ETSNRGNGIR	AT1G26550.1	AADGLGTCTYVK	AT1G74040.1	QVEVTINGIGER
AT1G08660.1	CAVVGNSGDLLK	AT1G26550.1	AADGLGTCTYVK	AT4G14030.1	QYNIEDPK
AT1G08660.1	DGSGQFGNCK	AT3G08930.1	AADGLHQEER	AT3G55320.1	RISLIK
AT1G08660.1	DHYIQMK	AT3G21110.1	AADHDVPISPNEIVEGGFMTQAEFDEASMK	AT1G24240.1	RNAGLNSTFR
AT1G08660.1	DHYIQMK	AT3G21110.1	AADHDVPISPNEIVEGGFMTQAEFDEASMK	AT3G18740.1	RSEIEYYAMLAK
AT1G08660.1	DNEAPVNEK	AT3G21110.1	AADHDVPISPNEIVEGGFMTQAEFDEASMK	AT3G18740.1	RSEIEYYAMLAK
AT1G08660.1	DNEAPVNEK	AT3G21110.1	AADHDVPISPNEIVEGGFMTQAEFDEASMK	AT2G29450.1	RVEMALK
AT1G08660.1	GPVSGSPDMSETR	AT3G21110.1	AADHDVPISPNEIVEGGFMTQAEFDEASMK	AT3G18740.1	SEIEYYAMLAK
AT1G08660.1	VFEALEFK	AT5G44250.1	AADLASNVVSELVK	AT3G18740.1	SEIEYYAMLAK
AT1G08660.1	VFEALEFK	AT3G06860.1	AADLDIAGIMGMGFPPYR	AT4G35100.1	SFGAAVIYNNEK
AT1G08660.1	VWGDADPTK	AT4G32640.1	AADLDSQFACMLK	AT3G18740.1	SGKYTLGYK
AT1G08660.1	VWGDADPTK	AT2G44310.1	AADLEASK	AT2G16510.1	SGVGVASMGVMRPELVMK
AT1G08720.1	DSSEVVAQR	AT3G55410.1	AADLGVESIVIGMSHR	AT2G16510.1	SGVGVASMGVMRPELVMK
AT1G08720.1	GSHYTGNEDDAVNTIR	AT3G55410.1	AADLGVESIVIGMSHR	AT2G16510.1	SGVGVASMGVMRPELVMK
AT1G08720.1	TNDAAPPSDQNR	AT3G55410.1	AADLGVESIVIGMSHR	AT2G16510.1	SGVGVASMGVMRPELVMK
AT1G08750.1	FQDAEELQSHDLADAVK	AT3G55410.1	AADLGVESIVIGMSHR	AT2G16510.1	SGVGVASMGVMRPELVMK
AT1G08750.1	HENAVPR	AT3G55410.1	AADLGVESIVIGMSHR	AT2G16510.1	SGVGVASMGVMRPELVMK
AT1G08750.1	NEYPAQVFNNENHK	AT3G55410.1	AADLGVESIVIGMSHR	AT2G16510.1	SGVGVASMGVMRPELVMK
AT1G08820.1	QSLQHELAELR	AT3G47810.2	AADLPPK	AT2G16510.1	SGVGVASMGVMRPELVMK
AT1G08980.1	VPGGSSSGSAVAVAAR	AT2G15860.2	AADMATGFTNALAGLHVNDMIQR	AT2G16510.1	SGVGVASMGVMRPELVMK
AT1G09020.1	GNSAASGQLLTPTR	AT2G15860.2	AADMATGFTNALAGLHVNDMIQR	AT2G16510.1	SGVGVASMGVMRPELVMK
AT1G09020.1	GNSAASGQLLTPTR	AT2G15860.2	AADMATGFTNALAGLHVNDMIQR	AT2G16510.1	SGVGVASMGVMRPELVMK
AT1G09020.1	LVIVEAGSK	AT2G15860.2	AADMATGFTNALAGLHVNDMIQR	AT2G16510.1	SGVGVASMGVMRPELVMK
AT1G09020.1	VIALDVNLPVK	AT5G04930.1	AADMESFNGFIK	AT2G16510.1	SGVGVASMGVMRPELVMK
AT1G09040.1	LLVDAVAIGK	AT5G04930.1	AADMESFNGFIK	AT2G16510.1	SGVGVASMGVMRPELVMK
AT1G09070.1	LTLVFEIVADRPIAGDKPVGEVSVPVK	AT5G23120.1	AADNIAANLYAVK	AT2G16510.1	SGVGVASMGVMRPELVMK
AT1G09070.1	QDLYAVVSINGDAR	AT1G10450.1	AADNTTPDSYPR	AT3G18740.1	SHEGINSR
AT1G09070.1	SLDLTIISAEDLK	AT5G11900.1	AADNVSDK	AT3G18740.1	SHEGINSR
AT1G09100.1	AMEVDEKPTEDYNDIGGLEK	AT1G52670.1	AADQGLVILQSPTVGYFR	AT5G20010.1	SNYNFEKPFLYLAR
AT1G09100.1	DATEVNHEDFNEGIIQVQAK	AT2G44040.1	AADSAGVNIVPISFGSAGEDGQR	AT5G11850.1	SPNLLVDKNWVVK
AT1G09130.3	SVAYNEHRPR	AT3G59890.1	AADSAGVNIVPTSFGSVEEAGQTVEVCGK	AT1G63130.1	SQLSLALAVLAK
AT1G09140.1	DADDAIYGR	AT4G16340.1	AADSILGGNNSR	AT5G17760.1	SSLVAAMANYLK
AT1G09150.1	LLHQYPNIMK	AT4G16340.1	AADSILGGNNSR	AT5G46750.1	SSSSSSK
AT1G09150.1	QHALAIGFTK	AT1G27752.1	AADSLSQK	AT2G15490.1	STILTTPLNAK
AT1G09160.2	ITASGGEVGR	AT1G07780.3	AADSSDLELVQLHGNGSR	AT1G04120.1	STLIQALFR
AT1G09160.2	LEENVEER	AT3G10650.1	AADSSTMNEEQR	AT3G13080.1	STLIQTLFR
AT1G09160.2	NHMDTNNK	AT3G10650.1	AADSSTMNEEQR	AT2G05070.1	STPQSIWYGPDRPK
AT1G09160.2	YGQAALAK	AT5G38660.1	AADSTSSSPSVASGDR	AT2G05070.1	STPQSIWYGPDRPK
AT1G09210.1	GKWEAPLIDNPDFKDDPELYVFPK	AT5G38660.1	AADSTSSSPSVASGDR	AT3G11320.1	SVLQGILLSSEGEK
AT1G09210.1	KPDGYDDIPK	AT1G08630.1	AADSVQVCLSK	AT4G10610.1	TAIAPVNPTFLPR
AT1G09210.1	KPEDWDDEEDGEWTAPTIPNPEYMGEWKPK	AT1G63690.2	AADTYVK	AT5G08670.1	TEHYLPIHR
AT1G09210.1	KPEDWDDEEDGEWTAPTIPNPEYMGEWKPK	AT3G58610.1	AADVALGWSVALGSPFTFATTLEQEYR	AT5G08670.1	TEHYLPIHR
AT1G09210.1	KPEDWDEQEYISDPEDK	AT3G58610.1	AADVALGWSVALGSPFTFATTLEQEYR	AT5G55990.1	TFEEADTK
AT1G09210.1	KPEDWDEQEYISDPEDK	AT1G15690.1	AADVGADLVGK	AT5G08670.1	TIAMDGTEGLVR
AT1G09210.1	KPEDWDEQEYISDPEDKKPDGYDDIPK	AT1G15690.1	AADVGADLVGK	AT5G08670.1	TIAMDGTEGLVR
AT1G09210.1	LLSGDVDQKK	AT1G15690.1	AADVGADLVGK	AT5G08670.1	TIAMDGTEGLVR
AT1G09210.1	QTGSLYSDWDLLPPK	AT1G15690.1	AADVGADLVGK	AT5G08670.1	TIAMDGTEGLVR
AT1G09210.1	QTGSLYSDWDLLPPK	AT1G15690.1	AADVGADLVGK	AT5G08670.1	TIAMDGTEGLVR
AT1G09210.1	QTGSLYSDWDLLPPKK	AT1G15690.1	AADVGADLVGK	AT5G08670.1	TIAMDGTEGLVR
AT1G09210.1	QTGSLYSDWDLLPPKK	AT1G15690.1	AADVGADLVGK	AT5G08670.1	TIAMDGTEGLVR
AT1G09210.1	SGSLFDNVLICDDPDYAK	AT1G15690.1	AADVGADLVGK	AT5G08670.1	TIAMDGTEGLVR
AT1G09210.1	VHAILTYNEANHLIK	AT1G15690.1	AADVGADLVGKIER	AT4G22310.1	TIHFWAPTFK
AT1G09210.1	VHAILTYNEANHLIK	AT3G09350.1	AADVVSTIVQNNPR	AT4G22310.1	TIHFWAPTFK
AT1G09210.1	VHAILTYNEANHLIK	AT5G44240.1	AADYSIGR	AT4G23850.1	TLFSGYYK
AT1G09210.1	VHAILTYNEANHLIK	AT5G06110.1	AAEAAQLHK	AT5G52470.1	TNVIPIIEDAR
AT1G09210.1	WEAPLIDNPDFK	AT5G63905.1	AAEAAQR	AT5G08670.1	TREGNDLYREMIESGVIK
AT1G09210.1	WEAPLIDNPDFKDDPELYVFPK	AT5G63905.1	AAEAAQR	AT5G08670.1	TREGNDLYREMIESGVIK
AT1G09210.1	YVGLELWQVK	AT1G79820.1	AAEAEAVFEK	AT5G08670.1	TREGNDLYREMIESGVIK
AT1G09210.1	YVGLELWQVK	AT3G56240.1	AAEAETKPSQV	AT2G37620.1	TSSSVEK
AT1G09270.1	TGVDADEAR	AT1G14060.1	AAEAEVK	AT5G08670.1	TVLIMELINNVAK
AT1G09270.1	VVIEQGAVPIFVK	AT1G14850.1	AAEAFEDPR	AT5G08670.1	TVLIMELINNVAK
AT1G09300.1	DIAWEGEVAGVDAASEVFK	AT4G18060.1	AAEAFTTIGLR	AT5G08670.1	TVLIMELINNVAK
AT1G09300.1	DIGQPTPASHPHLMAEGEVTPGIR	AT5G18280.2	AAEAGFVDPK	AT5G08670.1	TVLIMELINNVAK
AT1G09300.1	IEDDVLITETGYEVLTGSMPK	AT3G04080.1	AAEAGFVDPNQPVAEVRPLDFEK	AT5G08670.1	TVLIMELINNVAK
AT1G09300.1	LVELLPENSLAIISSAPVK	AT2G36200.2	AAEANDSQINSIIDFQK	AT5G08670.1	TVLIMELINNVAK
AT1G09300.1	LVELLPENSLAIISSAPVK	AT3G26380.1	AAEASSNGVR	AT5G08670.1	TVLIMELINNVAK
AT1G09300.1	MAFNPVVGGGSNASVIHYSR	AT3G26380.1	AAEASSNGVR	AT5G08670.1	TVLIMELINNVAK
AT1G09300.1	MAFNPVVGGGSNASVIHYSR	AT3G26380.1	AAEASSNGVR	AT5G08670.1	TVLIMELINNVAK
AT1G09300.1	MAFNPVVGGGSNASVIHYSR	AT4G22000.1	AAEAVAK	AT5G08670.1	TVLIMELINNVAK
AT1G09300.1	MAFNPVVGGGSNASVIHYSR	AT1G18260.1	AAEAYMHAK	AT5G08670.1	TVLIMELINNVAK
AT1G09300.1	TLSSLTHELR	AT1G18260.1	AAEAYMHAK	AT5G08670.1	TVLIMELINNVAK
AT1G09300.1	TLSSLTHELR	AT1G18260.1	AAEAYMHAK	AT5G08670.1	TVLIMELINNVAK
AT1G09300.1	TLSSLTHELR	AT1G71410.1	AAEDAFLDLIR	AT5G08670.1	TVLIMELINNVAK
AT1G09300.1	VFHNVQSASQR	AT2G15860.2	AAEDISR	AT5G08670.1	TVLIMELINNVAK
AT1G09430.1	LANIDLQIR	AT2G19950.2	AAEDLFEVVDR	AT5G08670.1	TVLIMELINNVAK
AT1G09490.1	DVALVHIK	AT4G28750.1	AAEDPAPASSSSK	AT5G08670.1	TVLIMELINNVAK
AT1G09560.1	GDVFAFPK	ATCG00270.1	AAEDPEFETFYTK	AT5G44100.1	TVLMLADQLINR
AT1G09590.1	ANGETISTK	AT2G20260.1	AAEDTPPATASSDSSSTTAAAAPAK	AT1G31770.1	TVVTTIHQPSSR
AT1G09590.1	AVGVEVNK	AT5G41790.1	AAEEENK	AT5G08670.1	TYDYGGK
AT1G09590.1	DLFARPFR	AT5G41790.1	AAEEESR	AT5G08670.1	TYDYGGK
AT1G09590.1	GYIPLSTYLR	AT2G30950.1	AAEEIIFGDSEVTTGAVGDLQQITGLAR	AT5G08670.1	TYDYGGKGAIGR
AT1G09590.1	GYIPLSTYLR	AT2G29580.1	AAEELSNR	AT5G20010.1	VCENIPIVLCGNK
AT1G09590.1	VEHVQQSR	AT2G38550.1	AAEESPSDVK	AT5G08670.1	VCQVIGAIVDVR
AT1G09590.1	VNGAIHK	AT2G38550.1	AAEESPSDVK	AT5G08670.1	VCQVIGAIVDVR
AT1G09590.1	VNGAIHK	AT3G16000.1	AAEETIESLK	AT1G24240.1	VEVPENK
AT1G09620.1	AALNLAYQNFSK	AT3G16000.1	AAEETIESLK	AT5G53300.1	VFHPNINSNGSICLDILK
AT1G09620.1	AALNLAYQNFSK	AT2G48120.1	AAEEVEER	AT5G08670.1	VGLTGLTVAEYFR
AT1G09620.1	AGGQVYQWEIMR	AT4G23940.1	AAEEVIYGSDTSK	AT5G08670.1	VGLTGLTVAEYFR
AT1G09620.1	ATGEGVQPQEYTLIK	AT3G09735.1	AAEFDGK	AT5G08670.1	VGLTGLTVAEYFR
AT1G09620.1	ATGEGVQPQEYTLIK	AT3G56190.1	AAEFFQNEEVTTSANQCNLK	AT3G09200.1	VGSSEAALLAK
AT1G09620.1	CNGHIMLNSEK	AT5G53770.1	AAEFIQDAVSK	AT3G09200.1	VGSSEAALLAK
AT1G09620.1	CNGHIMLNSEK	AT5G11770.1	AAEFVISK	AT5G14820.1	VIDELFALDR
AT1G09620.1	DEAISIGTQALNLR	AT5G11770.1	AAEFVISK	AT2G47110.1	VKLAVLQFYK
AT1G09620.1	GAQVTAVPEGK	AT2G35630.1	AAEGCISEILR	AT2G43350.1	VLLIVNVASK
AT1G09620.1	GAQVTAVPEGK	AT1G09920.1	AAEGDGNGR	AT5G08670.1	VLNTGAPITVPVGR
AT1G09620.1	GLVYVNEQFDGWR	AT1G09920.1	AAEGDGNGR	AT5G08670.1	VLNTGAPITVPVGR
AT1G09620.1	KGAQVTAVPEGK	AT3G48110.1	AAEGFSR	AT5G08670.1	VLNTGAPITVPVGR
AT1G09620.1	KGAQVTAVPEGK	AT2G21440.1	AAEGISVPDNSQGQSDKDTSIPETDEK	AT2G45710.1	VLQNDIDLLNPPAELEK
AT1G09620.1	KWWEDEDVFR	AT2G40660.1	AAEGVKPVDKPDVQPQLGTK	AT2G45710.1	VLQNDIDLLNPPAELEK
AT1G09620.1	LIETGEAIIYSEPEKPVMSR	AT5G46070.1	AAEIEAK	AT2G45710.1	VLQNDIDLLNPPAELEKR
AT1G09620.1	LIETGEAIIYSEPEKPVMSR	AT4G24680.1	AAEIELGSVSVPSLDIK	AT1G26850.1	VLRPGGYWILSGPPINWK
AT1G09620.1	LIETGEAIIYSEPEKPVMSR	AT5G28740.1	AAEIFGVPR	AT1G26850.1	VLRPGGYWILSGPPINWK
AT1G09620.1	LLEIEATVR	AT5G35630.1	AAEIFSNK	AT3G59110.1	VMGTFGYVAPEYANTGLLNEK
AT1G09620.1	LPFGEIEVLQSNK	AT5G35630.1	AAEIFSNKK	AT3G59110.1	VMGTFGYVAPEYANTGLLNEK
AT1G09620.1	MEVVKPFPLK	AT5G47260.1	AAEILAVLK	AT3G18740.1	VSCLSIVDPGDSDIIK
AT1G09620.1	NGFYDLQAAR	AT2G47510.1	AAEILGR	AT1G62380.1	VSGLQLLK
AT1G09620.1	QSIEEFSATGTR	AT4G31880.1	AAEISTPER	AT1G61890.1	VSNELGAGNPR
AT1G09620.1	SFGLTDSEIANFR	ATCG00520.1	AAELAYFLR	AT1G20580.1	VSQLEHVFIR
AT1G09620.1	SFGLTDSEIANFR	AT4G16630.1	AAELHGNLTQAQR	AT5G08670.1	VVDLLAPYQR
AT1G09620.1	SFVTTDVNPFFDAFVR	AT1G18450.1	AAELMFEK	AT5G08670.1	VVDLLAPYQR
AT1G09620.1	SSDIPSAVLSEMK	AT5G07350.2	AAELQCK	AT5G08670.1	VVDLLAPYQR
AT1G09620.1	TGPPSTYADK	AT2G07698.1	AAELTNLFESR	AT5G08670.1	VVDLLAPYQR
AT1G09620.1	VDFASAYHR	AT2G07698.1	AAELTNLFESR	AT1G76680.2	VVLAPLTR
AT1G09620.1	VFLAAATLRPETMYGQTNAWVLPDGK	AT2G07698.1	AAELTNLFESR	AT2G05070.1	WAMLGALGCTFPEILSK
AT1G09620.1	YLQDSIVLMR	AT2G07698.1	AAELTNLFESR	AT2G05070.1	WAMLGALGCTFPEILSK
AT1G09630.1	AVATEDAQSYAEK	AT1G16480.1	AAENLSK	AT2G05070.1	WAMLGALGCTFPEILSK
AT1G09630.1	AVATEDAQSYAEK	AT5G65460.1	AAENTLDSSAVTK	AT1G06650.2	WGFFQVINHGVSLELLEK
AT1G09630.1	EGLSFIETSALEALNVEK	AT2G27730.1	AAENVFIK	AT1G55810.1	YADIIIPR
AT1G09630.1	RPDEEYDYLFK	AT2G27730.1	AAENVFIK	AT5G44090.1	YAETVIYR
AT1G09640.1	EAPVAEAPK	AT2G27730.1	AAENVFIK	AT4G02570.1	YAIDAAIVR
AT1G09640.1	EAPVAEAPK	AT2G27730.1	AAENVFIK	AT5G08670.1	YDDLSEQSFYMVGGIDEVVAK
AT1G09640.1	LAEEEEAPKPK	AT2G27730.1	AAENVFIK	AT5G08670.1	YDDLSEQSFYMVGGIDEVVAK
AT1G09640.1	LAEEEEAPKPK	AT2G27730.1	AAENVFIK	AT5G08670.1	YDDLSEQSFYMVGGIDEVVAK
AT1G09640.1	QTEAVPPIASK	AT3G02260.1	AAEPTSSGGK	AT5G08670.1	YDDLSEQSFYMVGGIDEVVAK
AT1G09640.1	QTEAVPPIASK	AT3G02260.1	AAEPTSSGGK	AT5G08670.1	YDDLSEQSFYMVGGIDEVVAK
AT1G09640.1	QTEAVPPIASK	AT1G24095.1	AAEPYLEVSGVTR	AT5G08670.1	YDDLSEQSFYMVGGIDEVVAK
AT1G09640.1	VPVLETPEGSVFESNAIAR	AT4G25340.1	AAEQDDGQESANK	AT5G20010.1	YEPTIGVEVHPLDFFTNCGK
AT1G09640.1	VPVLETPEGSVFESNAIAR	AT3G52950.1	AAEQGSALAAAVEGVEK	AT3G09200.1	YKVGAPAR
AT1G09640.1	YFWTVVNQPNFTK	AT2G29080.1	AAEQVLIGK	AT5G20490.1	YLAYLGGR
AT1G09640.1	YFWTVVNQPNFTK	AT1G07510.1	AAEQVLIGR	AT2G05070.1	YLGPFSENTPSYLTGEYPGDYGWDTAGLSADPETFAK
AT1G09760.1	KVSETAENPETPK	AT3G11450.1	AAESAQQQK	AT2G37620.1	YPIEHGIVNNWDDMEK
AT1G09760.1	VSETAENPETPK	AT1G22060.1	AAESDVMELK	AT2G37620.1	YPIEHGIVNNWDDMEK
AT1G09760.1	VSETAENPETPK	AT4G35240.1	AAESGSEIAK	AT1G49240.1	YPIEHGVVSNWDDMEK
AT1G09770.1	ADVEAHLR	AT1G23180.1	AAESIADASINEDMR	AT1G49240.1	YPIEHGVVSNWDDMEK
AT1G09770.1	GIDYNAEIPFEK	AT1G23180.1	AAESIADASINEDMR	AT1G49240.1	YPIEHGVVSNWDDMEK
AT1G09770.1	QEDVEDSHK	AT1G23180.1	AAESIADASINEDMR	AT2G44450.1	YPVDMVNNVK
AT1G09770.1	QEEMAASFR	AT5G14105.1	AAESIKPK	AT4G40040.1	YRPGTVALR
AT1G09770.1	TIAPIVGR	AT3G43190.1	AAESLADFFTK	AT4G40040.1	YRPGTVALR
AT1G09780.1	ENGVDAQIASGGGR	AT1G52980.1	AAESQDAFEEK	AT4G40040.1	YRPGTVALR
AT1G09780.1	ENGVDAQIASGGGR	AT4G05400.1	AAETALLNLK	AT1G59580.1	YVPIKPIGR
AT1G09780.1	GIYVVTADHGNAEDMVK	AT3G26020.4	AAETEAK	AT2G07698.1	EVAAFAQFGSDLDAATQALLNR
AT1G09780.1	GIYVVTADHGNAEDMVK	AT5G10730.1	AAETELLTR	AT3G27850.1	FGVSPLSLAPAAAAVAAPADGGAAAVVEEQTEFDVVINEVPSSSR
AT1G09780.1	GIYVVTADHGNAEDMVK	AT4G36520.1	AAETNQECVYDWEQNAR	AT1G06390.1	HYTSSNQR
AT1G09780.1	HGAPDTWTLIK	AT2G04700.1	AAEVGQGFWNCPCVPMR	AT2G07698.1	RSDQTGAGSLTALPVIETQAGDVSAYIPTNVISITDGQICLETELFYR
AT1G09780.1	HGAPDTWTLIK	AT2G04700.1	AAEVGQGFWNCPCVPMR	AT2G07698.1	RSDQTGAGSLTALPVIETQAGDVSAYIPTNVISITDGQICLETELFYR
AT1G09780.1	IFEGEGFK	AT3G47690.1	AAEVQALSK	AT2G07698.1	SDQTGAGSLTALPVIETQAGDVSAYIPTNVISITDGQICLETELFYR
AT1G09780.1	KEPGANDQYLPPFVIVDESGK	AT1G43910.1	AAEVYLPTCLAGLSTGK	AT2G07698.1	VVSVGDGIAQVYGLNEIQAGEMVLFANGVK
AT1G09780.1	KEPGANDQYLPPFVIVDESGK	AT1G43910.1	AAEVYLPTCLAGLSTGK	AT2G07698.1	VVSVGDGIAQVYGLNEIQAGEMVLFANGVK
AT1G09780.1	LQILTSHTLKPVPIAIGGPGLAQGVR	AT1G79940.1	AAEYMEIPVR	AT2G07698.1	VVSVGDGIAQVYGLNEIQAGEMVLFANGVK
AT1G09780.1	MIFDAIEQVK	AT5G53120.6	AAFALPTFLR	AT2G07698.1	VVSVGDGIAQVYGLNEIQAGEMVLFANGVK
AT1G09780.1	MIFDAIEQVK	AT1G76400.1	AAFAVAEK	AT1G29910.1	YLGPFSGESPSYLTGEFPGDYGWDTAGLSADPETFAR
AT1G09780.1	NAVEAVK	AT5G36160.1	AAFCQLEVR	AT5G19460.1	AAAPYFGLK
AT1G09780.1	YENDWEVVK	AT5G49690.1	AAFDLLQPPLK	AT5G10050.1	AALHALTDTLR
AT1G09780.1	YLVSPPEIDR	AT3G17205.1	AAFDVQYGLFK	AT1G69230.1	AEGQNTGNFLTDRPSTK
AT1G09780.1	YLVSPPEIDR	AT2G03800.1	AAFEATK	AT1G69230.1	AEGQNTGNFLTDRPSTK
AT1G09780.1	YVSESFETNTLHLVGLLSDGGVHSR	AT3G20930.1	AAFEGFGELVEVK	AT4G16650.1	AELAEIR
AT1G09780.1	YVSESFETNTLHLVGLLSDGGVHSR	AT3G13330.1	AAFELLK	AT1G43170.1	AGQNGYHHR
AT1G09780.1	YVSESFETNTLHLVGLLSDGGVHSR	AT5G40770.1	AAFGLGTAATVLNTSLFTVDGGER	AT1G43170.1	AGQNGYHHR
AT1G09780.1	YVSESFETNTLHLVGLLSDGGVHSR	AT5G40770.1	AAFGLGTAATVLNTSLFTVDGGER	AT5G25820.1	AHLFYLPFSSR
AT1G09780.1	YVSESFETNTLHLVGLLSDGGVHSR	AT5G40770.1	AAFGLGTAATVLNTSLFTVDGGER	AT3G43300.1	AIALLR
AT1G09830.1	NLEEAER	AT5G40770.1	AAFGLGTAATVLNTSLFTVDGGER	AT1G10510.1	ALSELIK
AT1G09850.1	NHGIDTEK	AT5G40770.1	AAFGLGTAATVLNTSLFTVDGGER	AT5G66760.1	AYFSATSAHTCTGDGNAMVAR
AT1G09850.1	NHGIDTEKDYPYQER	AT5G40770.1	AAFGLGTAATVLNTSLFTVDGGER	AT1G22440.1	CILWMDK
AT1G09850.1	VVTIDSYAGVK	AT5G55500.1	AAFGLPVNR	AT1G49240.1	CPEVLFQPSFVGMEAAGIHETTYNSIMK
AT1G09850.1	VVTIDSYAGVK	AT4G19900.1	AAFGSDDVPLDESIR	AT5G55990.1	DITTTFPSFVFHSQVEDT
AT1G09850.1	VVTIDSYAGVK	AT3G55850.2	AAFLDHHLGSLSPGK	AT1G57700.1	DLETNQLVALKK
AT1G09850.1	VVTIDSYAGVK	AT5G14050.1	AAFLPNGSQVIVSGR	AT4G23850.1	DLLTPTFK
AT1G09870.1	AFAVTSENR	AT5G14050.1	AAFLPNGSQVIVSGR	AT5G41080.1	ELSFLLK
AT1G09870.1	ASASAVAFGMGLFSEK	AT3G07100.1	AAFMVMNQLGGK	AT3G56150.1	ELVAAR
AT1G09870.1	ASASAVAFGMGLFSEK	AT5G13780.1	AAFNLYTETLGYK	AT3G62150.1	FYDPDSGQITLDGVELK
AT1G09870.1	EKPLELPPQPPK	AT1G67360.2	AAFNYAATEYK	AT5G56090.1	GYLTLR
AT1G09870.1	ERFPSLFEEDYHPDVYTIR	AT1G30230.2	AAFPNLNSDAGLK	AT5G11170.1	GYVGIHSSGFR
AT1G09870.1	FPSLFEEDYHPDVYTIR	AT1G79690.1	AAFPVTKPPGANFYPPDMDK	AT5G64860.1	HFLLNK
AT1G09870.1	GYGNSLNYK	AT5G67470.1	AAFQAITQEK	AT3G63250.1	HGADLNDPLWSAK
AT1G09870.1	HHLSTVTR	AT3G57330.1	AAFQFIDAGARPEYK	AT1G78850.1	HNATLSFLR
AT1G09870.1	IPGWLGQWK	AT4G37640.1	AAFQFISGVSPSDYTVPEDVK	AT1G10630.1	HWYIQSTCATSGEGLYEGLDWLSNNIASK
AT1G09870.1	LPPGSYEK	AT4G24000.1	AAFYGDSPK	AT1G10630.1	HWYIQSTCATSGEGLYEGLDWLSNNIASK
AT1G09870.1	LPSDKIPGWLGQWK	AT5G48960.1	AAGADGGR	AT1G67880.1	IAGITDDDLLLMSDVDEIPSR
AT1G09870.1	YFVQVLHNEHPIAVPGCDGK	AT5G48960.1	AAGADGGR	AT1G29310.1	IIEVDNNVREDR
AT1G10070.1	SITNYAPVLK	AT4G22010.1	AAGAFGAIR	AT5G45250.1	ILGVVGMPGIGK
AT1G10150.1	SSDSSVVDR	AT1G11680.1	AAGAFSYIAFGGGR	AT5G18500.1	ILIGTAK
AT1G10180.1	ALPGHSDEDGLPELQDNTVLAR	AT5G54440.1	AAGAHRPVDADHSETDTEGR	AT5G53650.1	ISTLESLR
AT1G10180.1	GINPQSSLPK	AT5G54440.1	AAGAHRPVDADHSETDTEGR	AT3G15730.1	IVSFVGGLDLCDGRYDTPFHSLFR
AT1G10180.1	IDLLLAEHK	AT2G42490.1	AAGANPEVR	AT5G43400.1	LAISWSHDPLTTLK
AT1G10200.1	GNLSQLEGGGENAAK	AT3G04470.1	AAGASDSGTR	AT3G22370.1	LAYWTVK
AT1G10200.1	GNLSQLEGGGENAAK	ATCG00830.1	AAGAVAK	AT3G51160.1	LFLGNLQASR
AT1G10270.1	AMIDAYLK	AT1G55090.1	AAGAVIR	AT2G43090.1	LKPLGDAGPVIDAGGIFAYAR
AT1G10270.1	ASDLDAASK	AT5G43970.1	AAGDAVEVSK	AT2G01320.3	LLAIMGPSGSGK
AT1G10270.1	AVEFFDELK	AT5G43970.1	AAGDAVEVSKK	AT2G01320.3	LLAIMGPSGSGK
AT1G10270.1	FFAEGVSR	AT5G17530.3	AAGDLEKPLEGFHIVVDAGNGAGGFFAAK	AT2G01320.3	LLAIMGPSGSGK
AT1G10270.1	GQAADSTVYNNLIR	AT5G17530.3	AAGDLEKPLEGFHIVVDAGNGAGGFFAAK	AT2G05940.1	LLDLEGLQGHR
AT1G10270.1	HILANAPFAPSSVTYR	AT5G17530.3	AAGDLEKPLEGFHIVVDAGNGAGGFFAAK	AT3G59110.1	LLDSGESHITTR
AT1G10270.1	HILANAPFAPSSVTYR	AT5G17530.3	AAGDLEKPLEGFHIVVDAGNGAGGFFAAK	AT2G47510.1	LNDHFPLVVWQTGSGTQSNMNANEVIANR
AT1G10270.1	HILANAPFAPSSVTYR	AT2G07690.1	AAGEVLTGLK	AT3G62580.1	LSLFIK
AT1G10270.1	IGDAASLLR	AT4G37640.1	AAGFEICADELGSIVESHDVK	AT3G62580.1	LSLFIK
AT1G10270.1	LPDSTSALVGQR	AT4G37640.1	AAGFEICADELGSIVESHDVK	AT2G41640.1	LVLLSR
AT1G10270.1	LTESAEVLTK	AT4G37640.1	AAGFEICADELGSIVESHDVK	AT4G08900.1	LVMEEEPLRPLVLGGDHSISYPVVR
AT1G10270.1	NAGQSGNTPPR	AT2G25355.1	AAGFGPLK	AT4G08900.1	LVMEEEPLRPLVLGGDHSISYPVVR
AT1G10270.1	NAGQSGNTPPR	AT4G38420.1	AAGGFGGFR	AT2G26640.1	LWQIAFGSGFK
AT1G10270.1	NAGQSGNTPPR	AT1G56220.3	AAGGSETGPR	AT4G39270.1	LWSLPELK
AT1G10270.1	SLPADAPSHR	AT3G48140.1	AAGILDNHAEGEK	AT2G47510.1	LYQLAQGGTAVGTGLNTK
AT1G10270.1	SLPADAPSHR	AT3G48140.1	AAGILDNHAEGEK	AT2G47510.1	LYQLAQGGTAVGTGLNTK
AT1G10270.1	TMAFSSAEEAAAER	AT5G64270.1	AAGLASMIAAMRPDIDNIDEYVR	AT2G01220.2	MDISSTELR
AT1G10270.1	VVADFGAR	AT5G53850.2	AAGLEAIISIRPGNAPLPENHGFK	AT2G01220.2	MDISSTELR
AT1G10290.1	AAAASSYSDNSGTESSPR	AT3G25860.1	AAGMALAQHPVVNASCK	AT4G16720.1	NNSLSLR
AT1G10290.1	ALAAVQALLSNQGPPK	AT3G25860.1	AAGMALAQHPVVNASCK	AT4G16720.1	NNSLSLR
AT1G10290.1	ATSPQPDGPTAGGSLK	AT3G25860.1	AAGMALAQHPVVNASCK	AT4G16720.1	NNSLSLRR
AT1G10290.1	ATSPQPDGPTAGGSLK	AT3G25860.1	AAGMALAQHPVVNASCK	AT4G16720.1	NNSLSLRR
AT1G10290.1	GGQVGSVSMR	AT1G78900.1	AAGMDGQK	AT3G52950.1	NPIFVTSDSLALEALQK
AT1G10290.1	IDQAAENSK	AT1G78900.1	AAGMDGQK	AT5G16390.1	QLDCELVIR
AT1G10290.1	KANGPDSK	AT2G33840.1	AAGMDNDKVEFLWSSEEINSK	AT1G79440.1	RLLVLK
AT1G10290.1	LGEQLVNSAEGTR	AT2G37500.1	AAGMYAGLR	AT1G32090.1	SFLQGFLPGLALK
AT1G10290.1	LPSVLSGLQGK	AT5G17530.3	AAGQGSGSK	AT5G65440.3	SLILSLK
AT1G10310.1	ALALELAK	AT3G17205.1	AAGSASNESVDR	AT4G11600.1	SLYDFTVK
AT1G10310.1	GVPDIIVNNAGTINK	AT1G26370.1	AAGSGNNIDK	AT3G59350.1	SSNVLLFEDFK
AT1G10310.1	TVLITGVSK	AT4G27010.2	AAGTCVK	AT3G12580.1	SSVHDVVLVGGSTR
AT1G10350.1	SAEAGSQANR	AT2G44065.1	AAGTNAK	AT5G66760.1	SSYTIVDHTYDAVVVGAGGAGLR
AT1G10430.1	AILVEEYNVQPVK	AT1G43620.1	AAGVEFYPLGGDPR	AT3G16850.1	TLNTLAFQNAVFYLK
AT1G10510.1	ESQAASGFPNAK	AT3G52470.1	AAGVLVGDNAVK	AT4G29130.1	VLALLK
AT1G10510.1	ESQAASGFPNAK	AT1G70480.2	AAGVMEDGHSPDEQR	AT3G15730.1	VLLLVWDDR
AT1G10510.1	GAFYVAEYIK	AT5G52920.1	AAGVMHTVALR	AT5G51050.1	VLLQIQK
AT1G10580.1	FVMSGDGEGK	AT5G26570.1	AAGVSQR	AT5G51050.1	VLLQIQK
AT1G10580.1	FVTSSDDK	AT2G45260.1	AAGWDLDSAANSIEPDVVYAK	AT4G24840.1	VLPLLTK
AT1G10580.1	GQQGETK	AT1G74030.1	AAGWGVMVSHR	AT1G74010.1	VLQTLFLK
AT1G10580.1	KEEIEPEAENPETEAWLR	AT4G30950.1	AAHESIQENWGK	AT3G44310.1	VTIVQSSTVYNDTPATLDKAEK
AT1G10580.1	SWIEAPK	AT4G30950.1	AAHESIQENWGK	AT2G07698.1	VVSVGDGIAQVYGLNEIQAGEMVLFANGVK
AT1G10590.3	VEVAEEPTDITVK	AT3G05220.1	AAHGGGGGGQMK	AT1G51570.1	VYTHSYPLLVLHPSGVK
AT1G10630.1	DAVLLVFANK	AT4G16760.1	AAHLLQCR	AT5G41210.1	AAAEAEQLLTK
AT1G10630.1	DAVLLVFANK	AT5G62530.1	AAHMLALPK	AT5G19460.1	AAAPYFGIK
AT1G10630.1	HYFQNTQGLIFVVDSNDR	AT5G62530.1	AAHMLALPK	AT1G07780.3	AADSSDLELVQLHGNGSR
AT1G10630.1	HYFQNTQGLIFVVDSNDR	AT1G31160.1	AAHNEEAAAK	AT1G07780.3	AADSSDLELVQLHGNGSR
AT1G10630.1	HYFQNTQGLIFVVDSNDR	AT2G19540.1	AAHNSIGLFK	AT1G07780.3	AADSSDLELVQLHGNGSR
AT1G10630.1	HYFQNTQGLIFVVDSNDRDR	AT2G05920.1	AAHPEWSPSAIK	AT1G07780.3	AADSSDLELVQLHGNGSR
AT1G10630.1	HYFQNTQGLIFVVDSNDRDR	AT2G05920.1	AAHPEWSPSAIK	AT5G65780.2	AAEALQAEANR
AT1G10630.1	HYFQNTQGLIFVVDSNDRDR	AT2G36850.1	AAHSEWR	AT2G07698.1	AAELTNLFESR
AT1G10630.1	ILMVGLDAAGK	AT5G64440.1	AAHVISIGSPTLSSLTPYCEAGK	AT2G07698.1	AAELTNLFESR
AT1G10630.1	ILMVGLDAAGK	AT5G64440.1	AAHVISIGSPTLSSLTPYCEAGK	AT4G24000.1	AAFYGDSPK
AT1G10630.1	ILMVGLDAAGK	AT5G64440.1	AAHVISIGSPTLSSLTPYCEAGK	AT5G09770.1	AAGFVR
AT1G10630.1	LGEIVTTIPTIGFNVETVEYK	AT5G64440.1	AAHVISIGSPTLSSLTPYCEAGK	AT5G09770.1	AAGFVRGDDVLHK
AT1G10630.1	LGEIVTTIPTIGFNVETVEYK	AT2G03280.2	AAICDMVTVAR	AT5G66760.1	AAIGLSEHGFNTACITK
AT1G10630.1	NISFTVWDVGGQDK	AT2G46520.1	AAICENINHYIEK	AT5G10050.1	AAIHALTDTLR
AT1G10630.1	QDLPNAMNAAEITDK	AT3G25680.1	AAIDCQK	AT5G05730.2	AALPVGTVSGAPK
AT1G10630.1	QDLPNAMNAAEITDK	AT3G57120.1	AAIEDGDGDR	AT3G58750.1	AALSDEYFVK
AT1G10630.1	QDLPNAMNAAEITDK	AT3G57120.1	AAIEDGDGDRDGR	AT1G04750.1	AATAQANSLNK
AT1G10630.1	QDLPNAMNAAEITDK	AT5G10540.1	AAIEEVQPEK	AT1G04750.1	AATAQANSLNK
AT1G10660.2	ASNRPSEAPAR	AT1G22940.1	AAIEGGATIIQLR	AT1G04750.1	AATAQANSLNKEFGSK
AT1G10700.1	VLAAHGAAK	AT4G08920.1	AAIENGSEEGLGDSAEVEEAPIEFPR	AT4G39210.1	AATPAVPVGGCYR
AT1G10700.1	VLAAHGAAK	AT3G08950.1	AAIGGPFSLIR	AT2G15490.1	AAVEEGGSSYNDVNK
AT1G10840.1	ADLGVLALK	AT5G58270.1	AAIHETISNFPDK	AT5G61840.1	AAVWENFK
AT1G10840.1	VVQIEGLAVLK	AT1G09760.1	AAIINSQTIEEIAR	AT1G79650.4	AAYNNPER
AT1G10900.1	EGLQDGR	AT4G32330.1	AAIIPAK	AT3G11400.2	AAYVPPSMR
AT1G10950.1	DVSEESGWK	AT2G22480.1	AAIITCGGLCPGLNDVIR	AT4G18800.1	ADDDYDYLFK
AT1G10950.1	HVLYTHK	AT2G22480.1	AAIITCGGLCPGLNDVIR	AT1G56070.1	ADEAERGITIK
AT1G10950.1	HVLYTHK	AT1G76150.1	AAILELETR	AT5G20290.1	ADGYILEGK
AT1G10950.1	NWSGAPNNPCR	AT4G31810.1	AAILNNPSSLNALSAPMVGR	AT5G20290.1	ADGYILEGKELEFYMK
AT1G10950.1	SVICPLELDEAK	AT5G19050.1	AAILQAPVSDR	AT5G50000.1	ADQIDLK
AT1G10950.1	YQAEEQVTLWVNK	AT3G47960.1	AAIMTPEEK	AT3G56190.1	ADVVSITNALEK
AT1G11200.1	TTHLDYLTLK	AT1G29790.1	AAINHLTTHQPDK	AT5G56350.1	AEATDVANAVLDGTDCVMLSGETAAGAYPELAVR
AT1G11260.1	FVEDGEYGNALEMGK	AT5G23120.1	AAIQETVSATLNR	AT3G25500.1	AEEEIIR
AT1G11260.1	FVEDGEYGNALEMGK	AT1G75500.1	AAIQSSAEHGIER	AT4G12300.1	AEEMESVGTEFK
AT1G11260.1	GQHEEAK	AT1G75500.1	AAIQSSAEHGIER	AT4G12300.1	AEEMESVGTEFK
AT1G11260.1	GVDDVSQEFDDLVAASK	AT3G47630.2	AAISAALLLLPSK	AT1G69230.1	AEGQNTGNFITDRPSTK
AT1G11260.1	NSNQAGTK	AT4G34430.4	AAISAISAAAVK	AT1G69230.1	AEGQNTGNFITDRPSTK
AT1G11260.1	NSNQAGTK	AT5G22060.1	AAISDMEIDDCEETTLHDVNIEDEMK	AT4G16650.1	AEIAELR
AT1G11360.1	KSPTVVTVQPSSPR	AT5G22060.1	AAISDMEIDDCEETTLHDVNIEDEMKR	AT5G42880.1	AEKEEQQAK
AT1G11430.1	DGPPPPEQR	AT1G32220.1	AAISNGIEVVSVSR	AT2G01220.2	AELFPGSSFVIGADTAAR
AT1G11580.1	DATIITGSLNVIDGSTTFR	AT1G32220.1	AAISNGIEVVSVSR	AT4G22130.1	AEQSLVR
AT1G11580.1	EAEQFTVAK	AT1G32220.1	AAISNGIEVVSVSR	AT3G59870.1	AERPELLTVILPQSLK
AT1G11580.1	EDQNQNTAISIQK	AT5G64460.2	AAISSLNCPPVITEESCR	AT3G59870.1	AERPELLTVILPQSLKK
AT1G11580.1	EDQNQNTAISIQK	AT3G06530.2	AAISTLEVLAGR	AT1G49240.1	AEYDEAGPGIVHR
AT1G11580.1	LDLLHVFLK	AT1G65820.3	AAITEFLPK	AT1G49240.1	AEYDEAGPGIVHR
AT1G11580.1	LLESSPK	AT4G21680.1	AAIVTPDDEAEK	AT1G49240.1	AEYDEAGPGIVHRK
AT1G11580.1	LLESSPK	AT1G21630.2	AAIYSPASANIPAPK	AT5G13430.1	AFAYFVLSGGR
AT1G11580.1	NLMLVGDGK	AT1G29880.1	AAKPEIDAAIEQLNK	AT5G13430.1	AFAYFVLSGGR
AT1G11580.1	TVNEAVAAAPENSNTR	AT5G10490.1	AAKPTAEQENK	AT3G53420.1	AFQSSYYTR
AT1G11580.1	TVNEAVAAAPENSNTR	AT1G68830.1	AALAHPYFDR	AT3G53420.1	AFQSSYYTR
AT1G11580.1	VTANVVVAK	AT2G33585.1	AALAMADTNQYVEK	AT1G29310.1	AFSPTTINTGR
AT1G11660.1	DANPELQSAEIR	AT2G33585.1	AALAMADTNQYVEK	AT1G29310.1	AFSPTTINTGR
AT1G11660.1	NTATESER	AT1G29070.1	AALCQTK	AT2G26570.1	AGASTMESR
AT1G11680.1	AIWSHLLR	AT5G06140.1	AALDIFVNR	AT3G48780.1	AGDLTGIK
AT1G11680.1	EYFSAALDEQK	AT3G24180.1	AALDLVHDALTNYK	AT3G46100.1	AGEEIRDQLYCFEDR
AT1G11680.1	FSPGREEDK	AT5G11490.2	AALDPGAFQQK	AT5G10260.1	AGFNIKPLFR
AT1G11680.1	GHIVATSPAFANR	AT3G08680.1	AALDWETR	AT3G60245.1	AGGAYTMNTASAVTVR
AT1G11680.1	GHIVATSPAFANR	AT4G10790.1	AALEADQAR	AT3G60245.1	AGGAYTMNTASAVTVR
AT1G11680.1	IDHDILSEMDVLYR	AT2G17265.1	AALEAGAFGCTISGAGPTAVAVIDSEEK	AT3G60245.1	AGGAYTMNTASAVTVR
AT1G11680.1	LGSVFTVNLVHK	AT5G49650.1	AALEATATGLEEK	AT1G76140.1	AGHGAGRPTQK
AT1G11680.1	LSEIFAK	AT5G43940.2	AALECCHK	AT1G08360.1	AGKFPTLVSHQESLESK
AT1G11680.1	MELDSENK	AT4G33920.1	AALEEAAK	AT1G62810.1	AGMIISQATVR
AT1G11680.1	WGESGEVDIK	AT5G57610.1	AALEGAAEVK	AT1G43170.1	AGMTHIVR
AT1G11680.1	YKEYFSAALDEQK	AT4G18240.1	AALELLLQSGK	AT5G54280.2	AGPVLIAVNPFK
AT1G11750.2	IIFIGQPINAQVAQR	AT4G36520.1	AALEQEEK	AT1G43170.1	AGQNGYHHR
AT1G11840.6	DPDGYTFELIQR	AT3G25660.1	AALEQNDILISPAAPSAAYK	AT1G43170.1	AGQNGYHHR
AT1G11840.6	EAGPLPGLGTK	AT2G05990.1	AALESDTR	AT1G43170.1	AGQNGYHHR
AT1G11840.6	EAGPLPGLGTK	AT4G18130.1	AALESLLCK	AT1G43170.1	AGQNGYHHR
AT1G11840.6	FLHVVYR	AT2G20580.1	AALESMR	AT1G43170.1	AGQNGYHHR
AT1G11840.6	GGGSVIAFVK	AT4G03200.1	AALFIR	AT1G43170.1	AGQNGYHHR
AT1G11840.6	GNAYAQIAIGTDDVYK	AT5G07940.1	AALGDACSSSSTDR	AT1G43170.1	AGQNGYHHR
AT1G11840.6	GNAYAQIAIGTDDVYK	AT2G41560.1	AALHFIDAAARPEYK	AT4G21980.2	AGQSDVPDIDKK
AT1G11840.6	IVNQELGGK	AT4G15530.5	AALIADEIAK	AT3G24550.1	AGSGQGEREFQAEVEIISR
AT1G11840.6	TIEFYTEVFGMK	AT3G16785.1	AALIGSANINDR	AT4G39730.1	AGTDSIISAR
AT1G11840.6	TVLVDNK	AT3G54670.3	AALIYQK	AT4G30020.1	AGVFVAQAAGNGGPFPK
AT1G11840.6	TVLVDNKDFLK	AT3G57410.1	AALLLGTHHVVEDQSSSGNQGPR	AT3G45600.1	AGVLGSLK
AT1G11860.1	AEGGFLGADVILQQLK	AT2G07050.1	AALLLSK	AT3G45600.1	AGVLGSLKK
AT1G11860.1	DKDLAHIEEHMK	AT3G49080.1	AALLRPLAETK	AT5G22460.1	AGYGESDPHPSR
AT1G11860.1	DKDLAHIEEHMK	AT3G27110.1	AALLVAQDPK	AT5G22460.1	AGYGESDPHPSR
AT1G11860.1	DLAHIEEHMK	AT3G19100.1	AALMALSK	AT5G22460.1	AGYGESDPHPSR
AT1G11860.1	GGAIDDSVITK	AT5G20200.1	AALNDDVAISELER	AT5G22460.1	AGYGESDPHPSR
AT1G11860.1	GGDVSWHIHDER	AT2G20450.1	AALNDFDR	AT5G64500.1	AGYNIYK
AT1G11860.1	IGEITSGGFSPNLK	AT2G20450.1	AALNDFDR	AT4G10590.2	AHIWDYFDK
AT1G11860.1	IGEITSGGFSPNLK	AT1G09620.1	AALNLAYQNFSK	AT5G25820.1	AHLFYIPFSSR
AT1G11860.1	MVPFAGWSMPIQYK	AT1G09620.1	AALNLAYQNFSK	AT5G52370.1	AHWNGISYEITK
AT1G11860.1	MVPFAGWSMPIQYK	AT5G53460.1	AALNLQHGAMK	AT5G52370.1	AHWNGISYEITK
AT1G11860.1	RAEGGFLGADVILQQLK	AT5G53460.1	AALNLQHGAMK	AT3G43300.1	AIAILR
AT1G11860.1	RAEGGFLGADVILQQLK	AT1G75500.1	AALNMGISK	AT2G20140.1	AICTEAGLLALR
AT1G11860.1	RAEGGFLGADVILQQLK	AT2G07360.2	AALNPVK	AT5G38000.1	AIDSGHPNYK
AT1G11860.1	SHSEVHDESGNK	AT1G14850.1	AALNQGAR	AT5G58270.1	AIDSLINYETVK
AT1G11860.1	SHSEVHDESGNK	AT4G32120.1	AALNTVLK	AT1G74060.1	AIEAVPELK
AT1G11860.1	SLLALQGPLAAPVLQHLTK	AT3G05630.1	AALPIIRPTIGR	AT1G23900.1	AIEYNSIVDR
AT1G11860.1	SLLALQGPLAAPVLQHLTK	AT2G28000.1	AALQAGIDK	AT4G31860.1	AIGDMEFK
AT1G11860.1	SLLALQGPLAAPVLQHLTK	AT2G42790.1	AALSDDYFVK	AT3G53260.1	AIHGGNFQGTPIGVSMDNTR
AT1G11860.1	TALYDFHVAHGGK	AT5G20490.1	AALSTQCGWR	AT5G67630.1	AILIAGQPGTGK
AT1G11860.1	TALYDFHVAHGGK	AT1G67700.2	AALSTSDVIELPTQDQLK	AT2G22900.1	AINFADNQVMR
AT1G11860.1	TALYDFHVAHGGK	AT1G67700.2	AALSTSDVIELPTQDQLK	AT3G11400.2	AINKLNGYGYDNLILR
AT1G11860.1	TGYTGEDGFEISVPDEHAVDLAK	AT1G76550.1	AALSVMASVTDVLTTISSSSTSGQQFA	AT1G06220.2	AIQLRPLEPAPIQHLAR
AT1G11860.1	TGYTGEDGFEISVPDEHAVDLAK	AT1G29150.1	AALTAAR	AT1G08130.1	AISEAFGR
AT1G11860.1	VGFFSSGPPAR	AT3G07750.1	AALTNTAIPK	AT1G74270.1	AKFTSNLPPK
AT1G11870.2	ANLPATK	AT1G13770.1	AALTQHFALQDNAADISAK	AT1G18320.1	AKHDTVNTAIAGCVTGGSMSAR
AT1G11870.2	ESLVTLEEDLVK	AT1G13770.1	AALTQHFALQDNAADISAK	AT1G18320.1	AKHDTVNTAIAGCVTGGSMSAR
AT1G11870.2	ESLVTLEEDLVK	AT1G14850.1	AALTSDAEEK	AT5G09590.1	AKIEAANK
AT1G11870.2	YRPSEPPQTGPK	AT1G14850.1	AALTSDAEEKENVAR	AT2G02510.1	AKPLGTTGEFFR
AT1G11890.1	NVQEVLGVGEK	AT1G51980.1	AALTSLDMPLQGVSLPPPLADK	AT4G16720.1	AKQGFVVYR
AT1G11905.1	EGALLEGVK	AT1G51980.1	AALTSLDMPLQGVSLPPPLADK	AT1G72340.1	ALAAVIR
AT1G11905.1	LLEENQVLR	AT1G51980.1	AALTSLDMPLQGVSLPPPLADK	AT4G27440.1	ALAETGK
AT1G11905.1	QEQLDSELEAR	AT1G51980.1	AALTSLDMPLQGVSLPPPLADK	AT4G05020.2	ALATDEWLR
AT1G11905.1	TSAVALQK	AT1G51980.1	AALTSLDMPLQGVSLPPPLADKVEPSK	AT1G56000.1	ALCNESGVK
AT1G11910.1	AAPVWYNMLK	AT1G51980.1	AALTSLDMPLQGVSLPPPLADKVEPSK	AT2G36900.1	ALDVLNTVGLSNSVLR
AT1G11910.1	AAPVWYNMLK	AT1G51980.1	AALTSLDMPLQGVSLPPPLADKVEPSK	AT5G17270.1	ALEVSNDK
AT1G11910.1	AAPVWYNMLK	AT1G51980.1	AALTSLDMPLQGVSLPPPLADKVEPSK	AT4G15415.2	ALFLWNNDHIR
AT1G11910.1	EPGITFVVAK	AT1G51980.1	AALTSLDMPLQGVSLPPPLADKVEPSK	AT3G26190.1	ALFSYTASIVCR
AT1G11910.1	EPVFSFWLNR	AT1G51980.1	AALTSLDMPLQGVSLPPPLADKVEPSK	AT4G39910.1	ALGDQFPEGER
AT1G11910.1	HTYVPVTQK	AT1G79350.1	AALVAVGIVR	AT4G39910.1	ALGDQFPEGER
AT1G11910.1	HTYVPVTQK	AT5G57110.1	AALVLNASR	AT5G48620.1	ALGGLLANK
AT1G11910.1	LGDSGDADVVVLK	AT5G57110.1	AALVLNASR	AT1G80070.1	ALHVNNEK
AT1G11910.1	NADEEEGGELVFGGVDPNHFK	AT5G11810.1	AALVTDSSTLTSFGK	AT1G47550.2	ALIEELDKVIER
AT1G11910.1	NADEEEGGELVFGGVDPNHFK	AT1G79820.1	AAMAELVK	AT3G53120.1	ALIHLAAK
AT1G11940.1	SFVDSFLHTK	AT1G79820.1	AAMAELVK	AT5G16730.1	ALLDSTR
AT1G11940.1	YLISSPR	AT2G26140.1	AAMDGSK	AT3G11700.1	ALLLQTLEDAVGR
AT1G11960.1	TVGVAIPIK	AT5G17530.3	AAMEAITK	AT1G06410.1	ALLNSDLIGFHTFDYAR
AT1G12000.1	DLTAVGSPENAPAK	AT5G17530.3	AAMEAITK	AT1G48900.1	ALLQSDVSFPLVK
AT1G12000.1	DLTAVGSPENAPAK	AT5G23900.1	AAMELVK	AT3G17420.1	ALLTALR
AT1G12000.1	GQFMGQSHFFGYEGR	AT4G27585.1	AAMEMQAEAER	AT3G17420.1	ALLTALR
AT1G12000.1	INNTLPLPSVLK	AT4G27585.1	AAMEMQAEAER	AT5G11230.1	ALMPVAVYSIGVLFK
AT1G12000.1	IVEGPASSAAGNPDEIAK	AT4G27585.1	AAMEMQAEAER	AT1G10510.1	ALSEILK
AT1G12000.1	IVEGPASSAAGNPDEIAK	AT4G27585.1	AAMEMQAEAER	AT3G27850.1	ALTSLALK
AT1G12000.1	QAEETAK	AT4G27585.1	AAMEMQAEAER	AT3G27850.1	ALTSLALKEAK
AT1G12000.1	QAEETAK	AT4G27585.1	AAMEMQAEAER	AT1G21440.1	ALVDVLK
AT1G12050.1	GQGHPQGNSEPYFGPSK	AT4G27585.1	AAMEMQAEAER	AT3G08850.1	ALVLLGR
AT1G12050.1	GQGHPQGNSEPYFGPSK	AT1G13690.1	AAMETAEELHR	AT1G63830.2	ALYNDMSR
AT1G12140.1	DFPFVPRPEDDESR	AT3G24180.1	AAMEYMEQFDR	AT1G63830.2	ALYNDMSR
AT1G12140.1	VAHVPGIDSWPGK	AT4G32285.1	AAMGGGLDPLLLNGMYDQGAVR	AT1G63830.2	ALYNDMSR
AT1G12200.1	DIAQVAK	AT4G02590.1	AAMIDEIVDYVK	AT1G63830.2	ALYNDMSR
AT1G12200.1	EDGSVVFENGK	AT2G42580.1	AAMLDQTNPEVVSVLNNVK	AT2G29690.1	AMELIDELEVTR
AT1G12200.1	STSPDTYEK	AT3G13860.1	AAMLQGVSEVAEAVK	AT2G29690.1	AMELIDELEVTR
AT1G12270.1	AAVQFFLK	AT3G13860.1	AAMLQGVSEVAEAVK	AT2G42740.1	AMQLLESGLK
AT1G12270.1	HMQNPMVMNK	AT3G07330.1	AAMNCEYVK	AT2G42740.1	AMQLLESGLK
AT1G12270.1	LISAGIVQMK	AT3G07330.1	AAMNCEYVK	AT2G42740.1	AMQLLESGLK
AT1G12270.1	NPNDHK	AT3G19170.1	AAMTEEDLAELAR	AT2G16510.1	ANAQQPK
AT1G12270.1	NPSSLNLYLK	AT3G19170.1	AAMTEEDLAELAR	AT2G16510.1	ANAQQPK
AT1G12270.1	NPSSLNLYLK	AT3G12600.1	AAMYALYVK	AT2G16510.1	ANAQQPK
AT1G12350.1	GAASTENFVK	AT4G25450.1	AANAHDFIISLPQGYDTLVGER	AT2G16510.1	ANAQQPK
AT1G12350.1	LIATILK	AT4G25450.1	AANAHDFIISLPQGYDTLVGER	AT3G12360.1	ANELNQPR
AT1G12350.1	MAVMDQQAAVAEGR	AT2G22660.2	AANASGGGYGAR	AT2G15490.1	ANIDEQECLK
AT1G12350.1	NIQVHGSHSGAVK	AT2G06210.1	AANDATDGK	AT3G23280.1	ANLEEPK
AT1G12350.1	NIQVHGSHSGAVK	AT4G24820.1	AANEEELK	AT5G39990.1	ANLVTYR
AT1G12350.1	VHAVVANELLTR	AT4G24820.1	AANEEELK	AT4G39350.1	APEWYFSQK
AT1G12350.1	VHAVVANELLTR	AT4G00990.1	AANEEQSNNSSRPSGSGEAEK	AT2G07698.1	APGILER
AT1G12350.1	YIDNFSSGNR	AT5G58410.1	AANEVVATYTK	AT2G07698.1	APGILER
AT1G12360.1	AFVFFSSPVSK	AT2G20530.1	AANFHIALDDVSITGLTFGK	AT2G20140.1	APLESYADIGGLEAQIQEIK
AT1G12360.1	GSDDGYSSDSVLR	AT2G20530.1	AANFHIALDDVSITGLTFGK	AT5G28850.2	APSNLGSTLK
AT1G12360.1	YVHVIPSK	AT2G20530.1	AANFHIALDDVSITGLTFGK	AT1G18320.1	AQEVWNNCAVR
AT1G12410.1	GQADDIQNEAK	AT2G20530.1	AANFHIALDDVSITGLTFGK	AT4G34450.1	AQFGMDSSK
AT1G12470.1	QQITEVSTK	AT4G28510.1	AANFNVALDDVSITNLTFGK	AT4G34450.1	AQFGMDSSK
AT1G12500.1	SVVQGIILTSESEK	AT4G28510.1	AANFNVALDDVSITNLTFGK	AT3G53890.1	AQGDADSGVDR
AT1G12640.1	FTEPVYQEWGFLR	AT4G28510.1	AANFNVALDDVSITNLTFGK	AT3G53890.1	AQGDADSGVDRLWQK
AT1G12640.1	WQQAISPK	AT4G28510.1	AANFNVALDDVSITNLTFGK	AT2G36380.1	AQGVEGDR
AT1G12640.1	WQQAISPK	AT4G28510.1	AANFNVALDDVSITNLTFGK	AT2G36380.1	AQGVEGDRLQLLR
AT1G12770.1	MVQQLVGGANR	AT1G42970.1	AANGPMK	AT3G44720.1	AQNALAEVQEYTSFLR
AT1G12770.1	NKPAIVVGTPGR	AT3G24315.1	AANGVGDDVMPLGQQFDGNTVPTVNIPLQQR	AT1G25320.1	ASAFVLGK
AT1G12775.1	LSSGLVGIK	AT3G62530.1	AANISSIHSMR	AT5G20250.4	ASDDFYPR
AT1G12780.1	AVGESVENPR	AT1G71890.1	AANNATALETQSSPEDLGQPSPLR	AT5G20250.4	ASDDFYPR
AT1G12780.1	DYIHVMDLADGHIAALR	AT1G71890.1	AANNATALETQSSPEDLGQPSPLR	AT1G18800.1	ASDEVLEVEQK
AT1G12780.1	FDAVIHFAGLK	AT5G16720.1	AANNFATK	AT1G62930.1	ASEAVALIDR
AT1G12780.1	GIPNNLMPYIQQVAVGR	AT1G26460.1	AANPASYIAK	AT1G29310.1	ASELGFFGF
AT1G12780.1	RSGDATAVYASTEK	AT5G58510.1	AANPDAVFEDFIR	AT2G01630.1	ASGSCDFK
AT1G12780.1	SGDATAVYASTEK	AT4G30440.1	AANPQPAIVWASSSSVYGLNEK	AT5G66200.1	ASNDLYERPTRR
AT1G12780.1	YFNPVGAHESGSIGEDPK	AT4G30440.1	AANPQPAIVWASSSSVYGLNEK	AT5G40080.1	ASSLDILSPK
AT1G12780.1	YFNPVGAHESGSIGEDPK	AT4G30440.1	AANPQPAIVWASSSSVYGLNEK	AT5G40080.1	ASSLDILSPK
AT1G12840.1	DFEQSVEAQETR	AT4G30440.1	AANPQPAIVWASSSSVYGLNEK	AT4G27350.1	ATFQRPTSETLQVSLTGALR
AT1G12840.1	DFEQSVEAQETR	AT3G44750.1	AANQSPK	AT1G30620.1	ATGVEIK
AT1G12840.1	DFEQSVEAQETR	AT3G44750.1	AANQSPK	AT5G61840.1	ATLVQTFGQR
AT1G12840.1	DFEQSVEAQETR	AT2G46750.1	AANVAYPK	AT2G07698.1	ATSESETMYCVYVAIGQK
AT1G12840.1	DSASSLWNR	AT3G02260.1	AANVEAR	AT2G07698.1	ATSESETMYCVYVAIGQK
AT1G12840.1	EVVDNIQSQVAK	AT5G60270.1	AANVMLDAEFNGR	AT2G07698.1	ATSESETMYCVYVAIGQK
AT1G12840.1	EVVDNIQSQVAK	AT1G48920.1	AAPAAAK	AT2G07698.1	ATSESETMYCVYVAIGQK
AT1G12840.1	HSFDTPVYR	AT5G01920.1	AAPDTCAEFLGSFVADK	AT2G07698.1	ATSESETMYCVYVAIGQK
AT1G12840.1	HSFDTPVYR	AT2G38040.1	AAPEAAEK	AT2G07698.1	ATSESETMYCVYVAIGQK
AT1G12840.1	ISGVESNALTVDGVPVDSYLTR	AT2G38040.1	AAPEAAEK	AT2G07698.1	ATSESETMYCVYVAIGQK
AT1G12840.1	ISGVESNALTVDGVPVDSYLTR	AT5G64030.1	AAPEDFSADYEHWK	AT2G07698.1	ATSESETMYCVYVAIGQK
AT1G12840.1	ISGVESNALTVDGVPVDSYLTR	AT5G64030.1	AAPEDFSADYEHWK	AT2G07698.1	ATSESETMYCVYVAIGQK
AT1G12840.1	TFAESIMR	AT5G56910.1	AAPEDGVPFVFDR	AT2G07698.1	ATSESETMYCVYVAIGQK
AT1G12840.1	YPTMSPLK	AT1G07320.1	AAPEDTAR	AT2G07698.1	ATSESETMYCVYVAIGQK
AT1G12840.1	YWVVSLPVK	AT3G62410.1	AAPEGGISDVVEK	AT2G07698.1	ATSESETMYCVYVAIGQK
AT1G12840.1	YWVVSLPVK	AT1G17650.1	AAPFLDIMGK	AT2G07698.1	ATSESETMYCVYVAIGQK
AT1G12900.1	AVALVLPNLK	AT1G17650.1	AAPFLDIMGK	AT2G07698.1	ATSESETMYCVYVAIGQKR
AT1G12900.1	HLQAGAK	AT1G10070.1	AAPGGAGGVK	AT2G20140.1	AVANSTSATFLR
AT1G12900.1	HLQAGAK	AT2G26890.1	AAPGTTNSSIVASLAK	AT1G74060.1	AVDAALIK
AT1G12900.1	QASHLLK	AT2G33840.1	AAPICYDGFEPSGR	AT2G07698.1	AVDSLVPIGR
AT1G12900.1	QASHLLK	AT2G37110.1	AAPLVPPPAAEEYGWTADGLPVSHGSVIGEPIR	AT2G07698.1	AVDSLVPIGR
AT1G12900.1	QASHLLK	AT1G12270.1	AAPNPFGDAFQGPEMWTK	AT2G07698.1	AVDSLVPIGR
AT1G12900.1	VIAWYDNEWGYSQR	AT1G35160.2	AAPPASSSAR	AT2G07698.1	AVDSLVPIGR
AT1G12900.1	VIITAPGK	AT4G30160.2	AAPPKEEPQVFIDCTGNLQVWR	AT2G07698.1	AVDSLVPIGR
AT1G12900.1	VIITAPGK	AT2G34680.1	AAPPSVSNVR	AT2G07698.1	AVDSLVPIGR
AT1G12900.1	VIITAPGK	AT2G41770.1	AAPSPAKPPK	AT5G65970.1	AVFDEQMAK
AT1G12900.1	VLITAPGK	AT3G53390.1	AAPSTPTGTSSGYSASSGFR	AT5G66760.1	AVIELENYGLPFSR
AT1G12900.1	VLITAPGK	AT1G57720.1	AAPVAEAPKPAEEEEAPKPK	AT5G66760.1	AVIELENYGLPFSR
AT1G12900.1	VLITAPGK	AT1G28350.1	AAPVCYDGFEPSGR	AT1G75280.1	AVINKEEDIAAYTIK
AT1G12900.1	VVDLADIVANNWK	AT5G43960.1	AAPVEEPVGEK	AT3G06180.1	AVLIFR
AT1G12920.1	NSTTGEMVVK	AT1G22530.1	AAPVTTETK	AT1G73640.1	AVLIGDSAVGK
AT1G12920.1	QSVLSAITSAQQR	AT1G22530.1	AAPVTTETKEEEK	AT5G14060.1	AVLTSIVLK
AT1G12920.1	QSVLSAITSAQQR	AT1G11910.1	AAPVWYNMLK	AT5G14060.1	AVLTSIVLKR
AT1G12930.1	LVDEDAESSGR	AT1G11910.1	AAPVWYNMLK	AT4G18100.1	AVPLLTK
AT1G13000.1	HGLEISQPAVESK	AT1G49410.1	AAPYVLSYFSDSK	AT4G18100.1	AVPLLTKK
AT1G13000.1	LWGLPEEDVPVKPK	AT1G49410.1	AAPYVLSYFSDSKDELK	AT3G15000.1	AVPYDPK
AT1G13020.1	EAAIAPESK	AT4G13615.1	AAQAAGASSGGAAGGK	AT3G15000.1	AVPYDPKYHEEWIR
AT1G13030.1	ENTAVVSNVVK	AT5G63905.1	AAQAQLQQMAK	AT5G35220.1	AVQGAFGK
AT1G13030.1	ISYYDPDSK	AT5G63905.1	AAQAQLQQMAK	AT3G10860.1	AVVYALSPFQQK
AT1G13030.1	SALPEPDQSAK	AT1G67280.1	AAQATTQDDLLTWVK	AT3G58130.1	AWELVSLNIFR
AT1G13030.1	TSSSDSAEVAK	AT5G10450.4	AAQDIAAADMAPTHPIR	AT5G52370.1	AWGIVHK
AT1G13060.2	DGASGGVASVYHVGPEGWTK	AT5G10450.4	AAQDIAAADMAPTHPIR	AT2G15490.1	AWHIGPLSLSNR
AT1G13060.2	YDMSVEEASELAR	AT5G10450.4	AAQDIAAADMAPTHPIR	AT5G40190.1	AWNVFAR
AT1G13060.2	YDMSVEEASELAR	AT5G10450.4	AAQDIAAADMAPTHPIR	AT3G46530.1	AWTYVSQEYK
AT1G13180.1	VLANNAR	AT1G35160.2	AAQDIANAELAPTHPIR	AT3G49120.1	AYADGTQTFFNAFVEAMNR
AT1G13280.1	GVAADLPVELTGK	AT4G09000.2	AAQDIANSELAPTHPIR	AT3G49120.1	AYADGTQTFFNAFVEAMNR
AT1G13280.1	IQELNVYEFNEGDR	AT4G09000.2	AAQDIANSELAPTHPIR	AT4G15560.1	AYDQVVHDVDLQK
AT1G13280.1	IQELNVYEFNEGDR	AT4G09000.2	AAQDIANSELAPTHPIR	AT5G66760.1	AYFSATSAHTCTGDGNAMVAR
AT1G13280.1	LYTGDLTK	AT2G21330.1	AAQDILLAR	AT5G66760.1	AYFSATSAHTCTGDGNAMVAR
AT1G13320.1	LLPAVITASK	AT1G03475.1	AAQDSVCDAIEAIEGGPK	AT5G66760.1	AYFSATSAHTCTGDGNAMVAR
AT1G13440.1	AASFNIIPSSTGAAK	AT5G65430.3	AAQDVAVADLAPTHPIR	AT5G66760.1	AYFSATSAHTCTGDGNAMVAR
AT1G13440.1	AASFNIIPSSTGAAK	AT5G65430.3	AAQDVAVADLAPTHPIR	AT5G66760.1	AYFSATSAHTCTGDGNAMVAR
AT1G13440.1	AASFNIIPSSTGAAK	AT3G52930.1	AAQEALYVR	AT5G66760.1	AYFSATSAHTCTGDGNAMVAR
AT1G13440.1	AATYDEIK	AT2G41630.1	AAQEAVQK	AT5G66760.1	AYFSATSAHTCTGDGNAMVAR
AT1G13440.1	AATYDEIK	AT4G24330.1	AAQEAYK	AT5G66760.1	AYFSATSAHTCTGDGNAMVAR
AT1G13440.1	AATYDEIKK	AT4G24330.1	AAQEAYKELENVR	AT5G66760.1	AYFSATSAHTCTGDGNAMVAR
AT1G13440.1	AATYDEIKK	AT1G42470.1	AAQEFSAK	AT2G04520.1	AYGELPENTR
AT1G13440.1	AGIALSDK	AT2G01850.1	AAQEITPSQR	AT2G04520.1	AYGELPENTR
AT1G13440.1	AGIALSDKFVK	AT1G07360.1	AAQELSNR	AT5G43340.1	AYILDGAASTVPQADYVWR
AT1G13440.1	AIKEESEGK	AT3G57650.1	AAQEYAASSELPIPR	AT4G34480.1	AYNGNLIAHLR
AT1G13440.1	AIKEESEGK	AT3G57650.1	AAQEYAASSELPIPR	AT4G34480.1	AYNGNLIAHLR
AT1G13440.1	DAPMFVVGVNEHEYK	AT2G07360.2	AAQGVFFADPVAVR	AT1G74100.1	AYQENPDR
AT1G13440.1	DAPMFVVGVNEHEYK	AT4G03080.1	AAQLGAGTLDEEPSTSDASSPIVESTTDGTANEGDVR	AT2G31960.1	AYQTAAVLFEVLK
AT1G13440.1	DAPMFVVGVNEHEYK	AT4G03080.1	AAQLGAGTLDEEPSTSDASSPIVESTTDGTANEGDVR	AT2G31960.1	AYQTAAVLFEVLK
AT1G13440.1	DAPMFVVGVNEHEYK	AT3G17240.1	AAQLGLK	AT3G51160.1	CAAHWYTVNYR
AT1G13440.1	DAPMFVVGVNEHEYK	AT1G29850.3	AAQMGQIVEK	AT5G66760.1	CACAADR
AT1G13440.1	DAPMFVVGVNEHEYK	AT5G42970.1	AAQMLSGIDLDSGMR	AT5G66760.1	CACAADR
AT1G13440.1	DAPMFVVGVNEHEYK	AT5G61960.1	AAQNAAR	AT2G33580.1	CACPTAK
AT1G13440.1	DDVELVAVNDPFITTEYMTYMFK	AT5G49680.2	AAQNENDHNPENGTDMTWTR	AT2G45510.1	CAENDDVLPDGHR
AT1G13440.1	DDVELVAVNDPFITTEYMTYMFK	AT5G49680.2	AAQNENDHNPENGTDMTWTR	AT2G47110.1	CGLTYVYQK
AT1G13440.1	DDVELVAVNDPFITTEYMTYMFK	AT5G49680.2	AAQNENDHNPENGTDMTWTR	AT4G16120.1	CGPPVR
AT1G13440.1	DDVELVAVNDPFITTEYMTYMFK	AT1G76810.1	AAQPEPVAPVENAGEK	AT2G16530.1	CHAILGSLR
AT1G13440.1	DDVELVAVNDPFITTEYMTYMFK	AT1G76810.1	AAQPEPVAPVENAGEKEGEEETAAAK	AT1G69410.1	CHFVAIDIFTSK
AT1G13440.1	DDVELVAVNDPFITTEYMTYMFK	AT5G20360.1	AAQQFQEVAAR	AT1G22440.1	CIIWMDK
AT1G13440.1	DDVELVAVNDPFITTEYMTYMFK	AT5G55540.1	AAQQWLIDYLR	AT1G78850.1	CLGFFYNR
AT1G13440.1	FGIVEGLMTTVHSITATQK	AT3G57610.1	AAQQYVER	AT1G78830.1	CLGYFYK
AT1G13440.1	FGIVEGLMTTVHSITATQK	AT3G57610.1	AAQQYVER	AT1G78830.1	CLLAPLLGTLIK
AT1G13440.1	FGIVEGLMTTVHSITATQK	AT5G42080.1	AAQSEIDAVAWSK	AT2G27200.1	CPDLEAYAQEIDEHKK
AT1G13440.1	FGIVEGLMTTVHSITATQK	AT3G58560.1	AAQSLTEAIIPVSQK	AT1G49240.1	CPEVLFQPSFVGMEAAGIHETTYNSIMK
AT1G13440.1	FGIVEGLMTTVHSITATQK	AT3G52140.4	AAQSTTTNSTTDVK	AT1G49240.1	CPEVLFQPSFVGMEAAGIHETTYNSIMK
AT1G13440.1	GILGYTEDDVVSTDFVGDNR	AT4G28360.1	AAQTVYR	AT1G49240.1	CPEVLFQPSFVGMEAAGIHETTYNSIMK
AT1G13440.1	GILGYTEDDVVSTDFVGDNR	AT5G17760.1	AAQTYLSTK	AT3G56630.1	CPTQTAIFR
AT1G13440.1	GILGYTEDDVVSTDFVGDNR	AT4G24520.1	AAQVWDLIK	AT1G15120.2	CVKPLLEYQACVK
AT1G13440.1	GILGYTEDDVVSTDFVGDNR	AT4G05370.1	AAQVYLPTLLSR	AT4G00630.2	CVWALSK
AT1G13440.1	KVVISAPSK	AT3G23100.1	AAQWDQPVSEYLK	AT1G78850.1	CWLGYELK
AT1G13440.1	KVVISAPSK	AT3G54360.1	AARPDDASAR	AT5G02490.1	DAGVIAGLNVLR
AT1G13440.1	LVSWYDNEWGYSSR	AT3G54360.1	AARPDDGSTR	AT1G30630.1	DAKDPETLANLVVCSLHVGK
AT1G13440.1	NPEDIPWGEAGADFVVESTGVFTDK	AT3G58560.1	AASAATEGNDEEELPR	AT1G47200.1	DAVINR
AT1G13440.1	SSIFDAK	AT1G30630.1	AASAEDNFER	AT5G20250.4	DCLFADPAR
AT1G13440.1	SSIFDAK	AT1G21750.1	AASALSSNVPPVVLAK	AT1G27190.1	DDSDWIGLLR
AT1G13440.1	TLLFGEKPVTVFGIR	AT1G21750.1	AASALSSNVPPVVLAK	AT1G43170.1	DEMIDIIGVTK
AT1G13440.1	VLPSLNGK	AT4G20850.1	AASAPTCSK	AT1G43170.1	DEMIDIIGVTK
AT1G13440.1	VPTVDVSVVDLTVR	AT1G04710.1	AASATASGK	AT1G72520.1	DEQFEESK
AT1G13440.1	VPTVDVSVVDLTVR	AT1G52780.1	AASATTYETPSYDLQR	AT5G11170.1	DFLLKPELLR
AT1G13440.1	VPTVDVSVVDLTVR	AT1G52780.1	AASATTYETPSYDLQR	AT2G44450.1	DGDRIDYYAR
AT1G13440.1	VPTVDVSVVDLTVR	AT3G61530.1	AASDAAASAEK	AT5G04060.1	DGHENQIQFALER
AT1G13440.1	VVDLIVHMSK	AT5G23850.1	AASDFIQQDLK	AT4G11150.1	DGKIVCENTLDAR
AT1G13440.1	VVDLIVHMSK	AT2G44450.1	AASDWLLIYPK	AT5G56350.1	DGKPIQLK
AT1G13440.1	VVDLIVHMSK	AT2G38040.1	AASEATSLK	AT3G15730.1	DGLMATHDEETENFFR
AT1G13440.1	VVISAPSK	AT2G38040.1	AASEATSLKK	AT3G15730.1	DGLMATHDEETENFFR
AT1G13440.1	VVISAPSK	AT5G52310.1	AASEEGEAVEEEVK	AT3G15730.1	DGLMATHDEETENFFR
AT1G13440.1	VVISAPSK	AT1G79940.1	AASEENSALFPIFILTIMAIPLVPYTMVK	AT3G15730.1	DGLMATHDEETENFFR
AT1G13440.1	YDSVHGQWK	AT3G06060.1	AASEGAR	AT1G56070.1	DGNEYLINLIDSPGHVDFSSEVTAALR
AT1G13440.1	YDSVHGQWK	AT1G77510.1	AASELSSHNPPLALAK	AT1G56070.1	DGNEYLINLIDSPGHVDFSSEVTAALR
AT1G13440.1	YDSVHGQWK	AT1G77510.1	AASELSSHNPPLALAK	AT1G56070.1	DGNEYLINLIDSPGHVDFSSEVTAALR
AT1G13440.1	YDSVHGQWK	AT1G03030.1	AASFDAEVNPPDVAIVLPMDGFHLYR	AT1G56070.1	DGNEYLINLIDSPGHVDFSSEVTAALR
AT1G13440.1	YDSVHGQWK	AT5G08560.1	AASFLLLEQK	AT1G56070.1	DGNEYLINLIDSPGHVDFSSEVTAALR
AT1G13440.1	YDSVHGQWK	AT3G51100.1	AASGNTSSVPAR	AT1G56070.1	DGNEYLINLIDSPGHVDFSSEVTAALR
AT1G13860.4	LGVIEMAR	AT3G51100.1	AASGNTSSVPAR	AT1G56070.1	DGNEYLINLIDSPGHVDFSSEVTAALR
AT1G13900.1	GWSEIHSYIAR	AT3G51100.1	AASGNTSSVPAR	AT1G56070.1	DGNEYLINLIDSPGHVDFSSEVTAALR
AT1G13900.1	MVEHLEPLFVK	AT4G11740.1	AASGSLAPPNADR	AT1G56070.1	DGNEYLINLIDSPGHVDFSSEVTAALR
AT1G13900.1	TPFVVVQGHRPMYTTSNEVR	AT1G12000.1	AASHITLECALQTHPNITIIGEEVSAQK	AT1G56070.1	DGNEYLINLIDSPGHVDFSSEVTAALR
AT1G13900.1	TQDESISTVK	AT1G15230.1	AASIFDHEEEDGCLADPIPETADK	AT1G56070.1	DGNEYLINLIDSPGHVDFSSEVTAALR
AT1G13900.1	TQDESISTVK	AT1G15230.1	AASIFDHEEEDGCLADPIPETADK	AT1G56070.1	DGNEYLINLIDSPGHVDFSSEVTAALR
AT1G13980.1	ALDLMGDSLEFLAK	AT4G14950.1	AASISGSTVDGMEELDGSSTEDSGFMATHLNR	AT1G56070.1	DGNEYLINLIDSPGHVDFSSEVTAALR
AT1G14000.1	GGDLHQYLK	AT4G14950.1	AASISGSTVDGMEELDGSSTEDSGFMATHLNR	AT1G56070.1	DGNEYLINLIDSPGHVDFSSEVTAALR
AT1G14000.1	GMTYLHNEPNVIIHR	AT5G19150.1	AASLAFTK	AT3G09350.1	DGPNWDGLLK
AT1G14000.1	GTPVAVK	AT3G16110.1	AASLDNEIQFVETSSIDVAK	AT5G35530.1	DGYMVSSGQPTKEYIDAAVR
AT1G14000.1	MTGETGSYR	AT5G35970.1	AASLHDGVLATK	AT1G23310.1	DGYPSDPELIFLTDGASK
AT1G14000.1	NVLLVNSSADHLK	AT5G03650.1	AASLIGDFNNWNSNADIMTR	AT5G52470.1	DHACVVGGYR
AT1G14060.1	ISEEEVAAK	AT1G06670.1	AASLPEYR	AT5G10740.1	DHKPDQSDERER
AT1G14060.1	SQNNEEAPPAK	AT5G20060.2	AASLPIVVCHGK	AT4G32410.1	DHPGMIQVFLGHSGGLDTDGNELPR
AT1G14060.1	SQNNEEAPPAK	AT2G13820.1	AASLPSVCK	AT4G32410.1	DHPGMIQVFLGHSGGLDTDGNELPR
AT1G14060.1	TETFSDPK	AT5G06220.2	AASLQEGGGDSDSQEYSEEQSQYLR	AT1G26130.2	DHVNEYADAGLR
AT1G14130.1	LITHAGLDK	AT3G11560.2	AASLQQGGDK	AT5G25250.1	DIAGLYK
AT1G14140.1	HLFYTPIR	AT3G11560.2	AASLQQGGDKNDSQESYEVQK	AT3G13870.1	DIEAHISSVR
AT1G14310.1	AVHVGDDEGADK	AT4G11270.1	AASLSTSKPSSSQEK	AT4G34180.1	DIIPVEALK
AT1G14310.1	MAVVSNFDTR	AT1G61870.1	AASLTPDCR	AT4G34180.1	DIIPVEALK
AT1G14320.1	DAHGHHAQEALR	AT1G47710.1	AASNQADFQSK	AT1G29350.1	DISDSRPR
AT1G14320.1	DAHGHHAQEALR	AT5G58330.1	AASPNVK	AT1G79570.1	DISWQELR
AT1G14320.1	QPGSAFLPAHY	AT3G53180.1	AASPPGTPDGLVTNFEIK	AT5G55990.1	DITTTFPSFVFHSQVEDT
AT1G14610.1	AVTEAFVR	AT5G40480.1	AASQADR	AT5G55990.1	DITTTFPSFVFHSQVEDT
AT1G14610.1	EALDVAITDENK	AT5G40480.1	AASQADR	AT3G51460.1	DIVDITLIAR
AT1G14610.1	FALVSYTAQSDK	AT5G40480.1	AASQADR	AT4G13340.1	DLDAIFINHNR
AT1G14610.1	INTNGGSDFAGMPR	AT2G41740.1	AASQSAEEFLASENRPK	AT3G13080.1	DLEILSFGDQTVIGER
AT1G14610.1	TEDDAREEAAQK	AT3G18230.1	AASSATATATQR	AT1G57700.1	DLETNQIVALKK
AT1G14610.1	TLANLSSLEVVSK	AT5G64270.1	AASSDWDLPDAAPGIGR	AT4G36810.1	DLIADKLTYPK
AT1G14610.1	VETMLGDTAIAIHPDDAR	AT5G05480.1	AASSGDQYDR	AT4G23850.1	DLITPTFK
AT1G14620.1	AKGEYQMDYVPAPR	AT1G48920.1	AASSSDESSDDSSSDDEPAPK	AT5G11170.1	DLLKNECPHIVVGTPGR
AT1G14620.1	AKGEYQMDYVPAPR	AT1G48920.1	AASSSDSSDEDSDEESEDEKPAQK	AT5G18630.1	DLNAIIIAFR
AT1G14620.1	GEYQMDYVPAPR	AT1G05350.1	AASSSDTLPEGLTR	AT1G49240.1	DLYGNIVLSGGTTMFSGIADR
AT1G14620.1	RYPDEFLDIAK	AT1G58060.1	AASSSSSSK	AT1G49240.1	DLYGNIVLSGGTTMFSGIADR
AT1G14620.1	VVIPKPDPAVYAFQEFK	AT2G35605.1	AASSTGAK	AT1G49240.1	DLYGNIVLSGGTTMFSGIADR
AT1G14620.1	VYDSEPTLR	AT4G17720.1	AASSTQEAER	AT5G44070.1	DMALILDVAR
AT1G14620.1	YPDEFLDIAK	AT4G17720.1	AASSTQEAER	AT4G37680.1	DNEYIIGHYR
AT1G14650.1	SAADLTTVLER	AT3G58170.1	AASSYSHEINEHENER	AT2G07698.1	DNGMHALIIYDDLSK
AT1G14670.1	ETETPFEK	AT1G71900.1	AASTGTR	AT2G07698.1	DNGMHALIIYDDLSK
AT1G14830.1	DDIDAVAWK	AT1G71900.1	AASTGTR	AT2G07698.1	DNGMHALIIYDDLSK
AT1G14830.1	EQEYFETSPEYGHLASR	AT1G71900.1	AASTGTR	AT2G07698.1	DNGMHALIIYDDLSK
AT1G14830.1	EQEYFETSPEYGHLASR	AT2G41530.1	AASTHGIALVAPDTSPR	AT2G07698.1	DNGMHALIIYDDLSK
AT1G14830.1	EQEYFETSPEYGHLASR	AT5G61500.1	AASVAEDYEAAGGEVLVDDEDNDGWLATHGKPK	AT2G07698.1	DNGMHALIIYDDLSK
AT1G14830.1	EQEYFETSPEYGHLASR	AT3G20320.1	AASVIEEARPLLK	AT2G07698.1	DNGMHALIIYDDLSK
AT1G14830.1	LGAMLDEDPQLMER	AT5G20720.1	AASVVAPK	AT2G07698.1	DNGMHALIIYDDLSK
AT1G14830.1	NAPAPNADPYSDNHFR	AT5G62620.1	AASWWLSR	AT2G07698.1	DNGMHALIIYDDLSK
AT1G14830.1	SIDEINAELDR	AT4G16340.1	AASYHDEIK	AT2G07698.1	DNGMHALIIYDDLSK
AT1G14830.1	VVSEADGYQPHLIAPEQGYR	AT5G59010.1	AATCGFSTDSIVSEHGVK	AT2G07698.1	DNGMHALIIYDDLSK
AT1G14850.1	SDLSTQHILPR	AT5G10730.1	AATDPVFPPGIVDVHGIQR	AT2G07698.1	DNGMHALIIYDDLSK
AT1G14850.1	SDLSTQHILPR	AT5G10730.1	AATDPVFPPGIVDVHGIQR	AT2G07698.1	DNGMHALIIYDDLSK
AT1G14930.1	YVAEVPLK	AT5G18410.1	AATDSPIEYSDVAAYR	AT2G07698.1	DNGMHALIIYDDLSK
AT1G14980.1	DEDVLGTLHED	AT5G63060.1	AATDTGK	AT2G07698.1	DNGMHALIIYDDLSKQAVAYR
AT1G14980.1	EGDTVLLPEYGGTQVK	AT5G09900.3	AATEILQLCFDAK	AT1G47550.2	DNTPVVTTQR
AT1G14980.1	EGDTVLLPEYGGTQVK	AT1G19690.1	AATEKPASGEIYNIVDDDPAAR	AT1G70600.1	DNVPLIDVTQHGFFK
AT1G14980.1	TESGILLPEK	AT1G02520.1	AATELANAAK	AT2G31960.1	DNVSNQR
AT1G15020.2	DEDSLGTGDPK	AT5G58150.1	AATFNFDR	AT4G34920.1	DNWIDTDLPWTK
AT1G15020.2	DIALWLWSTHNK	AT4G22140.1	AATGAFTPDR	AT2G47860.3	DNYASVR
AT1G15020.2	KDEDSLGTGDPK	AT1G08130.1	AATGIVDPDK	AT5G19440.1	DPQAELIDPAVK
AT1G15020.2	NIDWDHDQVYK	AT4G16130.1	AATGYLPLIFEGSSPGAGK	AT5G13430.1	DPQEDSVR
AT1G15060.1	LLGEPDGPHYAHYDLVGGR	AT5G58150.1	AATILLDSSQEPR	AT1G33590.1	DPSGILSSWK
AT1G15130.1	ATQQNIHLEK	AT3G16130.1	AATILQLIK	AT4G19210.1	DPTNFRPR
AT1G15130.1	EATEDSQFR	AT1G51980.1	AATKSAVLMNLESR	AT4G27350.1	DPYGSSQWTVR
AT1G15130.1	EATEDSQFR	AT1G08720.1	AATLLSLGSHQR	AT1G41830.1	DQIGSFYYFPSLAFHK
AT1G15130.1	GWISHVQLK	AT1G52320.2	AATMPEMNGR	AT3G51650.1	DQNPGGGK
AT1G15130.1	VNQELLVHTEELLQK	AT1G52320.2	AATMPEMNGR	AT4G09250.1	DQQSASLER
AT1G15240.2	QQQSSISEEEQK	AT1G52320.2	AATMPEMNGR	AT1G29350.1	DRLENIHIAESGPSESR
AT1G15250.1	CSACAYPAAR	AT4G35230.1	AATNNFSSDNIVSESGEK	AT4G14710.5	DRNEAWIR
AT1G15280.2	TENQGAHAK	AT4G35230.1	AATNNFSSDNIVSESGEK	AT2G16640.1	DSGDMPLLR
AT1G15290.1	AFLLHSQFIDTSVQR	AT4G35230.1	AATNNFSSDNIVSESGEK	AT2G16640.1	DSGDMPLLR
AT1G15290.1	AFLLHSQFIDTSVQR	AT4G35230.1	AATNNFSSDNIVSESGEK	AT3G56150.1	DSILDMVK
AT1G15290.1	ELGLDHPDTMK	AT4G35230.1	AATNNFSSDNIVSESGEK	AT3G23390.1	DSLAAQGKR
AT1G15290.1	GITADESVIVHDTPALGK	AT1G75760.1	AATRPIHAVTTWVR	AT3G03530.1	DSWAGTFESVITR
AT1G15290.1	SLGHVAK	AT3G48730.1	AATSDTLTAPYNDIAAVEK	AT4G27440.1	DSYTVMHLDLASLDSVR
AT1G15290.1	TLTDFMHIR	AT3G48730.1	AATSDTLTAPYNDIAAVEK	AT4G27440.1	DSYTVMHLDLASLDSVR
AT1G15290.1	VASADDDAHR	AT3G48730.1	AATSDTLTAPYNDIAAVEK	AT2G27820.1	DTAAIASAR
AT1G15290.1	VIHVIASVK	AT5G63570.1	AATSDTLTAPYNDLEAVEK	AT1G20960.1	DTAMANDTLSR
AT1G15340.1	KTEIVFVAPTGEEISSR	AT5G63570.1	AATSDTLTAPYNDLEAVEK	AT2G47510.1	DTFGPIQVPSDKLWGAQTQR
AT1G15390.1	AGWLLGLGEK	AT1G56070.1	AATSGQAFPQCVFDHWEMMSSDPLEPGTQASVLVADIR	AT5G11730.1	DTLYYPK
AT1G15390.1	EEILAQER	AT1G56070.1	AATSGQAFPQCVFDHWEMMSSDPLEPGTQASVLVADIR	AT2G33600.1	DVAQALLLVYEK
AT1G15390.1	EVDPGEIGSER	AT1G56070.1	AATSGQAFPQCVFDHWEMMSSDPLEPGTQASVLVADIR	AT2G33600.1	DVAQALLLVYEKAEAEGR
AT1G15390.1	EYISYAPK	AT1G56070.1	AATSGQAFPQCVFDHWEMMSSDPLEPGTQASVLVADIR	AT4G00620.1	DVDGFHPLNIGR
AT1G15390.1	HFDLMVMVNPVLK	AT5G14580.1	AATSKPDR	AT5G13430.1	DVLALASLEVDLGSIEPGTTVTVK
AT1G15390.1	IEVNASGWQAR	AT1G02910.1	AATSLPSIGEDFDTR	AT1G03475.1	DVPGAPR
AT1G15390.1	IIDDMIK	AT1G36730.1	AATTGTSK	AT1G03475.1	DVPGAPR
AT1G15390.1	IIVLEDTK	AT5G23850.1	AATTTTTK	AT1G04940.1	DVPSSFR
AT1G15390.1	IIVLEDTKEYISYAPK	AT5G23850.1	AATTTTTK	AT5G11170.1	DVQEIFK
AT1G15390.1	LAPGVGLAAPQIGVPLR	AT1G31760.1	AATVEAVTVAGEGK	AT4G00290.1	DVSDEMIPHVQQFLDSNPYLK
AT1G15390.1	LAPGVGLAAPQIGVPLR	AT3G46220.2	AATVETVPDDEEDARPK	AT3G02080.1	DVSPHDFVK
AT1G15390.1	LAPGVGLAAPQIGVPLR	AT3G05040.1	AATYPSGGGSSTGGDDSSSQVDSEK	AT4G23850.1	DVYLSYLPLAHIFDR
AT1G15390.1	RIEVNASGWQAR	AT3G05040.1	AATYPSGGGSSTGGDDSSSQVDSEK	AT4G23850.1	DVYLSYLPLAHIFDR
AT1G15390.1	TVDNLDLPLAEGCPK	AT1G22300.1	AAVAAAENGLAPTHPVR	AT1G21900.1	DWDSVAK
AT1G15390.1	VDLPEIVASGDPVLHEK	AT1G22300.1	AAVAAAENGLAPTHPVR	AT1G21900.1	DWDSVAKK
AT1G15390.1	VDLPEIVASGDPVLHEK	AT1G22300.1	AAVAAAENGLAPTHPVR	AT4G16130.1	DYFNEEPFLR
AT1G15390.1	YLEVVVTGYDR	AT5G10010.1	AAVAETQNDEVIEETTK	AT2G33600.1	DYFVHGTVR
AT1G15420.1	VNSEESNR	AT4G00630.2	AAVAITGIIAGGR	AT2G33600.1	DYFVHGTVR
AT1G15440.1	AVAISVR	AT4G00630.2	AAVAITGIIAGGR	AT5G19740.1	DYGGDEWFPASK
AT1G15470.1	AASASADFTAK	AT5G13420.1	AAVAQAALAYK	AT3G15000.1	DYGGEPFIDGK
AT1G15470.1	YITTADGSSVK	AT1G77120.1	AAVAWEAGKPLVIEEVEVAPPQK	AT3G15000.1	DYGGEPFIDGK
AT1G15480.1	AIVSVSGLSVGSALDK	AT1G77120.1	AAVAWEAGKPLVIEEVEVAPPQK	AT1G12780.1	DYIHVMDLADGHIAALRK
AT1G15480.1	ALQMTEWLDENK	AT1G77120.1	AAVAWEAGKPLVIEEVEVAPPQKHEVR	AT2G39770.1	DYITGLR
AT1G15480.1	DAEAVFEK	AT1G50940.1	AAVDAGYVPNDLQVGQTGK	AT4G15450.1	DYLFTLPVK
AT1G15480.1	DLLSVYGYLQR	AT3G12800.1	AAVDATTR	AT2G04520.1	DYQDDKADVILK
AT1G15480.1	EFESAMLQLR	AT2G33340.1	AAVDEELGPDAK	AT4G39210.1	DYWEDIGTIK
AT1G15480.1	GSSNDITGMEQIVETMK	AT4G17140.3	AAVDFQLVGR	AT5G08610.1	EAAYQAWLGYYK
AT1G15480.1	HYASAGLK	AT5G15910.1	AAVDPEFASGVIDVYR	AT1G54580.1	EADEITAATK
AT1G15480.1	SEGVELDLR	AT3G17840.1	AAVEAPENR	AT5G25250.1	EAEGLVALASAQGTYLR
AT1G15480.1	TLLANHVATSNVR	AT3G17840.1	AAVEAPENR	AT5G25250.1	EAELQTQVEK
AT1G15480.1	VSSNVYSVLLR	AT3G61260.1	AAVEAQLK	AT2G07698.1	EAFPGDVFYLHSR
AT1G15500.1	EMAYIPLDEDTK	AT2G45820.1	AAVEAQLR	AT2G07698.1	EAFPGDVFYLHSR
AT1G15500.1	GSSAEIIPFLK	AT3G13860.1	AAVEEGIIPGGGVALLYATK	AT2G07698.1	EAFPGDVFYLHSR
AT1G15500.1	IFGVEVTTLK	AT3G23990.1	AAVEEGILPGGGVALLYAAR	AT2G07698.1	EAFPGDVFYLHSR
AT1G15500.1	IPVVSQEDAPSGETTSQLSEK	AT2G33210.1	AAVEEGIVPGGGVALLYASK	AT2G07698.1	EAFPGDVFYLHSR
AT1G15500.1	KVKPQMGTMESLK	AT5G53170.1	AAVEGAEK	AT2G07698.1	EAFPGDVFYLHSR
AT1G15500.1	SLEGQFNTLMSEEELER	AT5G53170.1	AAVEGAEK	AT2G07698.1	EAFPGDVFYLHSR
AT1G15530.1	GILSNNSEIAVK	AT1G64190.1	AAVEGNLPVSGQYSPR	AT2G07698.1	EAFPGDVFYLHSR
AT1G15530.1	GILSNNSEIAVK	AT5G23890.1	AAVESEMEVLSR	AT2G07698.1	EAFPGDVFYLHSR
AT1G15530.1	LYEHGGAPNTTR	AT5G23890.1	AAVESEMEVLSR	AT2G31820.1	EAGAATAK
AT1G15530.1	LYEHGGAPNTTR	AT3G54140.1	AAVESQSDSIK	AT1G70600.1	EAGGAVVLTA
AT1G15690.1	AADVGADLVGK	AT3G54140.1	AAVESQSDSIK	AT1G69740.1	EALIEAR
AT1G15690.1	AADVGADLVGK	AT3G54140.1	AAVESQSDSIKDGEVNPWR	AT4G02770.1	EAPVGFTPPQLDPNTPSPIFAGSTGGLLR
AT1G15690.1	AAVIGDTIGDPLK	AT5G45010.1	AAVEVVK	AT1G79630.1	EAVDIVASAPSR
AT1G15690.1	AAVIGDTIGDPLK	AT1G19570.1	AAVGAPDHLGDCPFSQR	AT2G20140.1	EAVELPLTHPELYEDIGIKPPK
AT1G15690.1	AAVIGDTIGDPLK	AT1G19570.1	AAVGAPDHLGDCPFSQR	AT1G70410.2	EAVNVSLGNLLSYPFVR
AT1G15690.1	AAVIGDTIGDPLKDTSGPSLNILIK	AT1G62740.1	AAVHLEMGK	AT2G44100.1	ECILSGLLSVDGLK
AT1G15690.1	AAVIGDTIGDPLKDTSGPSLNILIK	AT1G62740.1	AAVHLEMGK	AT2G44100.1	ECILSGLLSVDGLK
AT1G15690.1	AAVIGDTIGDPLKDTSGPSLNILIK	AT1G62740.1	AAVHLEMGK	AT2G47110.1	ECPNATCGAGTFMASHFDR
AT1G15690.1	AGIHTVDVLTPK	AT5G18250.1	AAVHSSQPPQAQK	AT2G47110.1	ECPNATCGAGTFMASHFDR
AT1G15690.1	AGIHTVDVLTPK	AT3G59780.1	AAVIAIDLLR	AT4G00620.1	EDATVSIIHSR
AT1G15690.1	AGIHTVDVLTPK	AT1G01800.1	AAVIALTR	AT3G60180.2	EDDNIETIK
AT1G15690.1	DTSGPSLNILIK	AT1G01800.1	AAVIALTR	AT1G10670.3	EDEVLQYAR
AT1G15690.1	DTSGPSLNILIK	AT1G15690.1	AAVIGDTIGDPLK	AT4G37680.1	EDLANLIAPLIFRPITR
AT1G15690.1	DTSGPSLNILIK	AT1G15690.1	AAVIGDTIGDPLK	AT3G59990.1	EDLECSHYMK
AT1G15690.1	EIEPALK	AT1G15690.1	AAVIGDTIGDPLK	AT3G56630.1	EEMNSPEILR
AT1G15690.1	IATYANAR	AT1G15690.1	AAVIGDTIGDPLK	AT1G29880.1	EEQMSGQSAK
AT1G15690.1	ISTDASIK	AT1G15690.1	AAVIGDTIGDPLK	AT1G29880.1	EEQMSGQSAK
AT1G15690.1	ISTDASIK	AT1G15690.1	AAVIGDTIGDPLKDTSGPSLNILIK	AT1G29880.1	EEQMSGQSAK
AT1G15690.1	KYIEAGVSEHAK	AT1G15690.1	AAVIGDTIGDPLKDTSGPSLNILIK	AT1G29880.1	EEQMSGQSAKK
AT1G15690.1	LTSDLGASSSGGANNGK	AT5G47780.1	AAVIHYNGNLKPWLEIGIPR	AT2G47510.1	EERDTFGPIQVPSDKLWGAQTQR
AT1G15690.1	LTSDLGASSSGGANNGK	AT5G47780.1	AAVIHYNGNLKPWLEIGIPR	AT1G22360.1	EEVEAVVR
AT1G15690.1	LTSDLGASSSGGANNGK	AT2G02040.1	AAVISEEESK	AT1G47550.2	EFLDKYESFVQLVAK
AT1G15690.1	LTSDLGASSSGGANNGK	AT1G62200.1	AAVISEYESK	AT4G20830.1	EFPELGLK
AT1G15690.1	LTSDLGASSSGGANNGK	AT4G09150.2	AAVLAGNNTK	AT4G20830.1	EFPELGLKK
AT1G15690.1	LTSDLGASSSGGANNGK	AT5G14390.1	AAVLHSPILSGLR	AT3G24550.1	EFQAEVEIISR
AT1G15690.1	LTSDLGASSSGGANNGK	AT3G22980.1	AAVLQTNPR	AT3G24550.1	EFQAEVEIISR
AT1G15690.1	LTSDLGASSSGGANNGK	AT3G05970.1	AAVLSDMDTVGR	AT3G24550.1	EFQAEVEIISR
AT1G15690.1	LTSDLGASSSGGANNGK	AT3G05970.1	AAVLSDMDTVGR	AT3G19400.1	EGDVLPDEVDWR
AT1G15690.1	LTSDLGASSSGGANNGK	AT3G05970.1	AAVLSDMDTVGR	AT4G37330.1	EGEAEK
AT1G15690.1	LTSDLGASSSGGANNGK	AT2G39800.1	AAVNAAYAGIPVIITSGYSAENIDK	AT5G02940.1	EGENPSFTELSER
AT1G15690.1	LTSDLGASSSGGANNGK	AT2G39800.1	AAVNAAYAGIPVIITSGYSAENIDK	AT3G11510.1	EGEQVFGVVHIFASFNDTFIHVTDLSGR
AT1G15690.1	LTSDLGASSSGGANNGK	AT3G55610.1	AAVNAAYGGVPVIITSGYAAENISK	AT3G11510.1	EGEQVFGVVHIFASFNDTFIHVTDLSGR
AT1G15690.1	NGYGDYLIEEEEGVNDQSVVAK	AT3G55610.1	AAVNAAYGGVPVIITSGYAAENISK	AT1G07780.3	EGGAKPVGVFVEDDENTILR
AT1G15690.1	NGYGDYLIEEEEGVNDQSVVAK	AT2G44350.2	AAVPDYVYNAIDALPSTAHPMTQFASGVMALQVQSEFQK	AT3G27850.1	EGITKDEAEEAKK
[truncated: 88,368 more rows]
